# Supplementary material for: Longitudinal exposure to antiseizure medications shape gut-derived microbiome, resistome, and metabolome landscape
Source: ISME Commun. 2024 Oct 18;4(1):ycae123. doi: 10.1093/ismeco/ycae123 (PMC11544314; doi:10.1093/ismeco/ycae123)
Supplement: Supplementary_Tables_S2-S7_ycae123 [file supplementary_tables_s2-s7_ycae123.xlsx]

## Sheet: supplementary table S2
Supplementary Table S2. Relative abundance of ASVs based on 16S rRNA gene sequencing
OTU	Phylum	Class	Order	Family	Genus	C_CBZ_C1_(1)	C_CBZ_C1_(2)	C_DMSO_C1_(1)	C_DMSO_C1_(2)	C_Ctrl_C1_(1)	C_Ctrl_C1_(2)	C_LEV_C1_(1)	C_LEV_C1_(2)	C_VALP_C1_(1)	C_VALP_C1_(2)	C_CBZ_C7_(1)	C_CBZ_C7_(2)	C_DMSO_C7_(1)	C_DMSO_C7_(2)	C_Ctrl_C7_(1)	C_Ctrl_C7_(2)	C_LEV_C7_(1)	C_LEV_C7_(2)	C_VALP_C7_(1)	C_VALP_C7_(2)	C_CBZ_C11_(1)	C_CBZ_C11_(2)	C_DMSO_C11_(1)	C_DMSO_C11_(2)	C_Ctrl_C11_(1)	C_Ctrl_C11_(2)	C_LEV_C11_(1)	C_LEV_C11_(2)	C_VALP_C11_(1)	C_VALP_C11_(2)	C_C0	C_feces	A_CBZ_C1_(1)	A_CBZ_C1_(2)	A_DMSO_C1_(1)	A_DMSO_C1_(2)	A_Ctrl_C1_(1)	A_Ctrl_C1_(2)	A_LEV_C1_(1)	A_LEV_C1_(2)	A_VALP_C1_(1)	A_VALP_C1_(2)	A_CBZ_C7_(1)	A_CBZ_C7_(2)
OTU0	Proteobacteria	Gammaproteobacteria	Enterobacteriales	Enterobacteriaceae	Escherichia/Shigella	59.5918	59.0308	43.1788	43.4266	35.3058	31.2047	36.5118	33.6472	29.444	24.4009	64.4171	69.0157	44.0493	43.8333	13.3079	9.73533	9.29309	13.591	8.79492	9.2999	26.0364	23.4233	11.6826	7.78741	13.3443	9.26644	12.688	11.8366	15.0547	11.9249	4.02534	1.15292	27.4543	24.9804	16.7914	19.8284	18.1835	17.9388	20.1795	23.1279	21.1024	18.5118	29.2452	19.6793
OTU1	Bacteroidetes	Bacteroidia	Bacteroidales	Bacteroidaceae	Bacteroides	0.00559942	0	0.00453083	0.00998427	0.0163204	0.00903587	0.00829876	0.0831997	0.00750995	0.00604132	0	0.00626959	0.0225265	0.00227931	0.015749	0.0137311	0.0189115	0.0213451	0.0210837	0.00946844	0.0216849	0.00707297	0.0122609	0.0151296	0.0102648	0	0.00489129	0.0131372	0.0048423	0.00492156	0	0.0084463	11.0005	10.1231	3.25441	3.36483	4.15245	4.41478	4.08853	3.54684	3.51997	6.3922	16.2433	20.1806
OTU10	Bacteroidetes	Bacteroidia	Bacteroidales	Bacteroidaceae	Bacteroides	0.48155	0.60797	4.32241	4.30322	4.62102	6.49679	3.71231	3.40104	3.94773	3.81207	0.0152455	0.398119	1.81714	1.13282	14.5237	17.2531	15.6681	14.6331	16.8971	15.6419	11.9303	12.8752	11.8481	14.2175	16.0049	8.0544	15.9187	9.01209	15.723	5.31529	1.02231	0.802399	0.00672405	0.036678	0.00935848	0.00497389	0.0151688	0.0141613	0.0119635	0.00978889	0.0104657	0.00492465	0.00404163	0
OTU100	Bacteroidetes	Bacteroidia	Bacteroidales	Bacteroidaceae	Bacteroides	0.0811916	0.106506	0.117802	0.132292	0.167867	0.201371	0.141079	0.101463	0.135179	0.142978	0.00254091	0	0.107626	0.0797757	0.103944	0.044626	0.0340406	0.0271665	0.0813229	0.060598	0	0.106095	0.00408697	0	0.00205297	0.0563738	0.0293477	0	0.0048423	0	0.388921	0.0717936	0.0437063	0.0576369	0.0959244	0.119373	0.151688	0.141613	0.107672	0.0913629	0.205826	0.0886438	0	0
OTU1000	Bacteroidetes	Bacteroidia	Bacteroidales	Bacteroidaceae	Bacteroides	0	0	0	0	0	0	0	0	0	0	0	0	0	0	0	0	0	0	0	0	0	0	0	0	0	0	0	0	0	0	0	0	0	0	0.00935848	0.00746083	0.0303375	0	0.00299088	0.00652592	0.0209314	0.0246233	0	0
OTU1001	Bacteroidetes	Bacteroidia	Bacteroidales	Bacteroidaceae	Bacteroides	0	0	0	0	0	0	0	0	0	0	0	0	0	0	0	0	0	0	0	0	0	0	0	0	0	0	0	0	0	0	0	0	0	0	0	0	0	0	0	0	0	0	0	0
OTU1002	Firmicutes	Clostridia	Clostridiales	Lachnospiraceae	Butyrivibrio	0	0	0	0	0	0.00129084	0	0.00202926	0	0	0.0127045	0	0	0	0.0031498	0	0.00378229	0	0.00602391	0	0.00180708	0.00235766	0.00204349	0.00216137	0	0	0.00244565	0.00985286	0.0016141	0	0	0	0	0	0	0	0	0	0	0	0	0	0	0
OTU1003	Firmicutes	Clostridia	Clostridiales	Lachnospiraceae	Clostridium XlVa	0	0	0	0	0	0	0	0	0	0	0	0	0	0	0	0	0	0	0	0	0	0	0	0	0	0	0	0	0	0	0	0	0	0	0	0	0	0	0	0	0	0	0	0
OTU1004	Firmicutes	Negativicutes	Selenomonadales	Veillonellaceae	Veillonella	0	0	0	0.00499214	0.00233149	0.00258168	0.0138313	0.00608779	0	0.00402755	0	0	0	0	0	0	0	0	0.00903587	0.00189369	0	0	0	0.00216137	0	0.0211402	0.00489129	0.00985286	0.0016141	0.00246078	0	0	0	0	0	0	0	0	0	0	0	0	0	0
OTU1005	Firmicutes	Clostridia	Clostridiales	Lachnospiraceae	Dorea	0	0	0	0	0	0	0	0	0	0	0	0	0	0	0	0	0	0	0	0	0	0	0	0	0	0	0	0	0	0	0	0	0	0	0	0	0	0	0	0	0	0	0	0
OTU1006	Firmicutes	Clostridia	Clostridiales	Peptostreptococcaceae	Clostridium XI	0	0	0	0	0	0	0	0	0	0	0	0	0	0	0	0	0	0	0	0	0	0	0	0	0	0	0	0	0	0	0	0	0	0	0	0	0	0	0	0	0	0	0	0
OTU1007	Proteobacteria	Betaproteobacteria	Burkholderiales	Sutterellaceae	Parasutterella	0.00559942	0	0.00453083	0.00748821	0.00466298	0.00903587	0	0	0.00500663	0.00402755	0	0	0	0	0	0	0	0	0	0.00189369	0.00361415	0.00943063	0	0	0	0	0	0	0.0016141	0	0	0	0	0	0	0	0	0	0	0	0	0	0	0
OTU1008	Bacteroidetes	Bacteroidia	Bacteroidales	Bacteroidaceae	Bacteroides	0	0	0	0	0	0	0	0	0	0	0	0	0	0	0	0	0	0	0	0	0	0	0	0	0	0	0	0	0	0	0	0	0	0	0	0	0	0	0	0	0	0	0	0
OTU1009	Bacteroidetes	Bacteroidia	Bacteroidales	Porphyromonadaceae	Parabacteroides	0	0	0	0	0	0	0	0	0	0	0	0	0	0	0	0	0	0	0	0	0	0	0	0	0	0	0	0	0	0	0	0	0	0	0	0	0	0	0	0	0	0	0	0
OTU101	Firmicutes	Clostridia	Clostridiales	Lachnospiraceae	Clostridium XlVa	0.123187	0.155321	0.172172	0.0698899	0.111912	0.0335618	0.077455	0.0872583	0.147696	0.110758	0	0	0.0450529	0.0638206	0.302381	0.113281	0.0226937	0.0523926	0.189753	0.147708	0.0505981	0.0565838	0.177783	0.0799706	0.11086	0.112748	0.0733694	0.0558329	0.0564935	0.0344509	0.00555602	0.0295621	0	0	0	0	0	0	0	0	0	0	0	0
OTU1010	Bacteroidetes	Bacteroidia	Bacteroidales	Bacteroidaceae	Bacteroides	0.0139985	0	0	0	0.00466298	0.00258168	0	0	0	0.00604132	0	0	0	0.00455861	0	0	0	0	0	0.00946844	0.00722831	0.00943063	0.0102174	0.00216137	0	0	0.00489129	0	0.0016141	0.00246078	0	0	0	0	0	0	0	0	0	0	0	0	0	0
OTU1011	Bacteroidetes	Bacteroidia	Bacteroidales	Bacteroidaceae	Bacteroides	0	0	0	0.00748821	0.00466298	0.00516336	0	0	0.00250332	0	0	0	0	0	0.0031498	0	0.0170203	0	0	0.00189369	0	0	0.00613046	0.00864547	0.0143708	0	0.00733694	0.00656858	0.0032282	0.00123039	0.00277801	0	0	0	0	0	0	0	0	0	0	0	0	0
OTU1012	Firmicutes	Negativicutes	Selenomonadales	Veillonellaceae	Dendrosporobacter	0	0	0	0	0	0	0	0	0	0	0	0	0	0	0	0	0	0	0	0	0	0	0	0	0	0	0	0	0	0	0	0	0	0	0	0	0	0	0	0	0	0	0	0
OTU1013	Firmicutes	Clostridia	Clostridiales	Ruminococcaceae	Pseudoflavonifractor	0	0	0	0	0	0	0	0	0	0	0	0	0	0	0	0	0	0	0	0	0	0	0	0	0	0	0	0	0	0	0	0	0	0	0	0	0	0	0	0	0	0	0	0
OTU1014	Bacteroidetes	Bacteroidia	Bacteroidales	Bacteroidaceae	Bacteroides	0	0	0	0	0	0	0	0	0	0	0	0	0	0	0	0	0	0	0	0	0	0	0	0	0	0	0	0	0	0	0	0	0	0	0	0	0.00379219	0.00708065	0.00897263	0	0	0.014774	0	0
OTU1015	Firmicutes	Clostridia	Clostridiales	Lachnospiraceae	Butyrivibrio	0.00279971	0.00443774	0	0	0	0	0	0.00202926	0	0	0	0	0	0	0	0	0	0	0.00301196	0.00189369	0	0	0.00204349	0	0	0	0	0	0	0	0	0	0.00336202	0	0.00233962	0	0	0	0.00897263	0.00326296	0	0.014774	0	0
OTU1016	Bacteroidetes	Bacteroidia	Bacteroidales	Bacteroidaceae	Bacteroides	0	0	0	0	0	0	0	0	0	0	0	0	0	0	0	0	0	0	0	0	0	0	0	0	0	0	0	0	0	0	0	0	0.00336202	0.00261986	0	0.00497389	0	0	0	0	0	0.00492465	0	0
OTU1017	Firmicutes	Clostridia	Clostridiales	Lachnospiraceae	Blautia	0	0	0	0	0	0	0	0	0	0	0	0	0	0	0	0	0	0	0	0	0	0	0	0	0	0	0	0	0	0	0	0	0.00672405	0	0.0140377	0.00746083	0.00758438	0.0141613	0	0.0130518	0	0.00492465	0	0
OTU1018	Firmicutes	Clostridia	Clostridiales	Lachnospiraceae	Clostridium XlVa	0	0	0	0	0	0	0	0	0	0	0	0	0	0	0	0	0	0	0	0	0	0	0	0	0	0	0	0	0	0	0	0	0	0	0	0	0	0	0	0	0	0	0.0141457	0.0198922
OTU1019	Firmicutes	Clostridia	Clostridiales	Lachnospiraceae	Roseburia	0	0	0	0	0	0	0	0	0	0	0	0	0	0	0	0	0	0	0	0	0	0	0	0	0	0	0	0	0	0	0	0	0	0	0	0	0	0	0	0	0	0	0	0.00994609
OTU1020	Proteobacteria	Gammaproteobacteria	Enterobacteriales	Enterobacteriaceae	Escherichia/Shigella	0	0	0	0.00249607	0	0	0.00276625	0.00202926	0	0.00201377	0	0	0	0	0	0	0	0	0	0	0	0	0.00204349	0.0064841	0.00410593	0.00704672	0.00978258	0.00328429	0.0032282	0	0	0	0	0	0.00467924	0	0	0	0	0.00652592	0	0	0	0
OTU1021	Firmicutes	Clostridia	Clostridiales	Lachnospiraceae	Clostridium XlVa	0	0	0	0	0	0	0	0.00405852	0	0	0.00508182	0	0	0	0	0	0	0	0	0	0	0	0	0	0	0	0	0.00656858	0	0	0	0	0	0	0	0	0	0	0	0	0	0	0	0
OTU1022	Bacteroidetes	Bacteroidia	Bacteroidales	Bacteroidaceae	Bacteroides	0	0	0	0	0	0	0	0	0	0	0	0	0	0	0	0	0	0	0	0	0	0	0	0	0	0	0	0	0	0	0	0	0	0	0	0	0	0	0	0	0	0	0	0
OTU1023	Bacteroidetes	Bacteroidia	Bacteroidales	Bacteroidaceae	Bacteroides	0	0	0	0	0	0	0	0	0	0	0	0	0	0	0	0	0	0	0	0	0	0	0	0	0	0	0	0	0	0	0	0	0	0	0	0	0	0	0	0	0	0	0	0
OTU1024	Firmicutes	Clostridia	Clostridiales	Lachnospiraceae	Clostridium XlVa	0	0	0	0	0	0	0	0	0	0	0	0	0	0	0	0	0	0	0	0	0	0	0	0	0	0	0	0	0	0	0	0	0	0	0	0	0	0	0	0	0	0	0	0
OTU1025	Bacteroidetes	Bacteroidia	Bacteroidales	Bacteroidaceae	Bacteroides	0	0	0	0	0.00233149	0	0	0	0	0	0	0	0	0	0	0	0	0	0	0	0	0	0	0	0	0	0	0	0	0	0	0	0	0	0	0	0	0	0	0	0	0	0	0
OTU1026	Firmicutes	Clostridia	Clostridiales	Lachnospiraceae	Moryella	0	0	0	0	0	0	0	0	0	0	0	0	0	0	0	0	0.00567344	0	0	0.00189369	0	0	0	0	0	0	0	0	0	0.00123039	0	0	0	0	0	0	0	0	0	0	0	0	0	0
OTU1027	Firmicutes	Negativicutes	Selenomonadales	Veillonellaceae	Veillonella	0	0	0	0	0.00466298	0	0.00276625	0	0	0.00201377	0	0	0	0	0	0	0	0	0	0.00189369	0	0	0	0.00216137	0	0.0140934	0.00244565	0	0	0	0	0	0	0	0	0	0	0	0	0	0	0	0	0
OTU1028	Firmicutes	Negativicutes	Selenomonadales	Veillonellaceae	Allisonella	0	0	0	0	0	0	0	0	0	0	0	0	0	0	0	0	0	0	0	0	0	0	0	0	0	0	0	0	0	0	0	0	0	0	0	0	0	0	0	0	0	0	0	0
OTU1029	Firmicutes	Clostridia	Clostridiales	Lachnospiraceae	Dorea	0	0	0	0	0	0	0	0	0	0	0	0	0	0	0	0	0	0	0	0	0	0	0	0	0	0	0	0.00985286	0	0	0	0	0	0	0	0	0	0	0	0	0	0	0	0
OTU103	Firmicutes	Clostridia	Clostridiales	Ruminococcaceae	Butyricicoccus	0.0335965	0.0621283	0.0226542	0.0549135	0.0559558	0.0542152	0.0636238	0.103492	0.0450597	0.0745096	0	0	0.0125147	0.0501447	0.031498	0.0549243	0.0472786	0.0776187	0.0210837	0.0189369	0	0.0117883	0.00613046	0.041066	0.0184767	0.0422803	0.00733694	0.0492643	0.0064564	0.0209166	0.0500042	0.143587	0.0672405	0.0523972	0.100604	0.087043	0.060675	0.0601855	0.0777628	0.0815741	0.0453515	0.0590958	0.0121249	0.0338167
OTU1030	Proteobacteria	Gammaproteobacteria	Enterobacteriales	Enterobacteriaceae	Escherichia/Shigella	0.00559942	0	0.00906166	0.00249607	0.00466298	0.00258168	0	0.00202926	0	0.00604132	0	0	0	0	0	0	0	0	0	0.00189369	0	0.00235766	0	0	0	0.00704672	0	0.00328429	0	0	0	0	0	0	0	0	0	0	0	0	0	0	0	0
OTU1031	Firmicutes	Clostridia	Clostridiales	Lachnospiraceae	Dorea	0	0	0	0	0	0	0	0	0	0	0	0	0	0	0	0	0	0	0	0	0	0	0	0	0	0	0	0	0	0	0	0	0	0	0	0	0	0	0	0	0	0	0	0
OTU1032	Firmicutes	Clostridia	Clostridiales	Lachnospiraceae	Ruminococcus2	0	0	0	0	0	0	0	0	0	0	0	0	0	0	0	0	0	0	0	0	0	0	0	0	0	0	0	0	0	0	0	0	0	0	0	0	0	0	0	0	0	0	0	0
OTU1033	Firmicutes	Negativicutes	Selenomonadales	Veillonellaceae	Allisonella	0	0	0	0	0	0	0	0	0	0	0	0	0	0	0	0	0	0	0	0	0	0	0	0	0	0	0	0	0	0	0	0	0	0	0	0	0	0	0	0	0	0	0	0
OTU1034	Firmicutes	Clostridia	Clostridiales	Lachnospiraceae	Ruminococcus2	0	0	0	0	0	0	0	0	0	0.00201377	0	0	0	0	0	0	0	0	0	0	0	0	0	0	0	0	0	0	0	0	0	0	0	0	0	0	0	0	0	0	0	0	0	0
OTU1035	Bacteroidetes	Bacteroidia	Bacteroidales	Bacteroidaceae	Bacteroides	0	0	0	0	0	0	0	0	0	0	0	0	0	0	0	0	0	0	0	0	0	0	0	0	0	0	0	0	0	0	0	0	0	0	0	0	0	0	0	0	0	0	0	0
OTU1036	Firmicutes	Clostridia	Clostridiales	Ruminococcaceae	Anaerotruncus	0	0	0	0	0	0	0	0	0	0	0	0	0	0	0	0	0	0	0	0	0	0	0	0	0	0	0	0	0	0	0	0	0	0	0	0	0	0	0	0	0	0	0	0
OTU1037	Firmicutes	Negativicutes	Selenomonadales	Veillonellaceae	Dendrosporobacter	0	0	0	0	0	0	0	0	0	0	0	0	0	0	0	0	0	0	0	0	0	0	0	0	0	0	0	0	0	0	0	0	0	0	0	0	0	0	0	0	0	0	0	0
OTU1038	Firmicutes	Bacilli	Lactobacillales	Streptococcaceae	Lactococcus	0	0	0	0	0	0	0	0	0	0	0	0	0	0	0	0	0	0	0	0	0	0	0	0	0	0	0	0	0	0	0	0	0	0	0	0	0	0	0	0	0	0	0	0
OTU1039	Firmicutes	Clostridia	Clostridiales	Ruminococcaceae	Anaerobacterium	0	0	0	0	0	0	0	0	0	0	0	0	0	0	0	0	0	0	0	0	0	0	0	0	0	0	0	0	0	0	0	0	0	0	0	0	0	0	0	0	0	0	0	0
OTU104	Bacteroidetes	Bacteroidia	Bacteroidales	Bacteroidaceae	Bacteroides	0.851111	0.874234	0.946944	0.643986	0.5479	0.774503	0.511757	0.590515	0.628333	0.708849	0	0	0.693315	1.32884	0.129142	0.0755209	0.166421	0.310475	0.198789	0.0681728	0	0	0.525176	0.244235	0.0739068	0	0.129619	0.0591172	0.171095	0.169794	0.447259	0.0760167	0	0	0.00233962	0	0.00379219	0	0	0	0.00348857	0	0	0
OTU1040	Firmicutes	Clostridia	Clostridiales	Lachnospiraceae	Clostridium XlVa	0	0	0	0	0	0	0	0	0	0	0	0	0	0	0	0	0	0	0	0	0	0	0	0	0	0	0	0	0	0	0	0	0	0	0	0	0	0	0	0	0	0	0.00404163	0
OTU1041	Firmicutes	Bacilli	Lactobacillales	Enterococcaceae	Enterococcus	0	0	0	0	0	0	0	0	0	0	0	0	0.00500588	0	0	0	0.00378229	0	0	0	0	0.00471531	0	0.00216137	0	0	0	0	0	0.00246078	0	0	0	0	0	0	0	0	0	0	0	0	0.00202081	0
OTU1042	Firmicutes	Negativicutes	Selenomonadales	Veillonellaceae	Veillonella	0	0	0	0	0	0	0	0	0	0	0	0	0	0	0	0	0	0	0	0	0	0	0	0	0	0	0	0	0	0	0	0	0	0	0	0	0	0.0141613	0	0	0	0	0	0
OTU1043	Bacteroidetes	Bacteroidia	Bacteroidales	Bacteroidaceae	Bacteroides	0	0	0	0	0	0	0	0	0	0	0	0	0	0	0	0	0	0	0	0	0	0	0	0	0	0	0	0	0	0	0	0	0	0	0	0.00497389	0.00379219	0	0	0	0	0	0	0
OTU1044	Bacteroidetes	Bacteroidia	Bacteroidales	Bacteroidaceae	Bacteroides	0	0	0	0	0	0	0	0	0	0	0	0	0	0	0	0	0	0	0	0	0	0	0	0	0	0	0	0	0	0	0	0	0	0	0	0	0	0	0	0	0	0	0	0
OTU1045	Proteobacteria	Gammaproteobacteria	Enterobacteriales	Enterobacteriaceae	Escherichia/Shigella	0	0	0	0	0	0	0	0	0	0	0	0	0	0	0	0	0	0	0	0	0	0	0	0	0	0	0	0	0	0	0	0	0	0	0	0	0	0	0	0	0	0	0	0
OTU1046	Proteobacteria	Gammaproteobacteria	Enterobacteriales	Enterobacteriaceae	Proteus	0	0	0	0	0	0	0	0	0	0	0	0	0	0	0	0	0	0	0	0	0	0	0	0	0	0	0	0	0	0	0	0	0	0	0	0	0	0	0	0	0	0	0	0
OTU1047	Firmicutes	Clostridia	Clostridiales	Lachnospiraceae	Dorea	0	0	0	0	0	0	0	0	0	0	0.00508182	0.0125392	0.00500588	0	0	0	0	0	0	0.00757475	0	0.00235766	0.00613046	0	0	0	0	0	0.0016141	0	0	0	0	0	0	0	0	0	0	0	0	0	0	0
OTU1048	Bacteroidetes	Bacteroidia	Bacteroidales	Bacteroidaceae	Bacteroides	0	0	0	0	0	0	0	0	0	0	0	0	0	0	0	0	0	0	0	0	0	0	0	0	0	0	0	0	0	0	0	0	0	0	0	0	0	0	0	0	0	0	0	0
OTU1049	Bacteroidetes	Bacteroidia	Bacteroidales	Porphyromonadaceae	Parabacteroides	0	0	0	0	0	0	0	0	0	0	0	0	0	0	0	0	0	0	0	0	0	0	0	0	0	0	0	0	0	0	0	0	0	0	0	0	0	0	0	0	0	0	0	0
OTU105	Firmicutes	Clostridia	Clostridiales	Lachnospiraceae	Lachnospiracea_incertae_sedis	0	0	0	0	0	0	0	0	0	0	0	0	0	0	0.0031498	0	0	0	0	0	0	0	0	0	0	0	0	0	0	0	0	0	0	0	0	0	0	0	0	0	0	0	0	0
OTU1050	Firmicutes	Clostridia	Clostridiales	Lachnospiraceae	Clostridium XlVa	0	0	0	0	0.00233149	0	0	0	0	0	0.00508182	0.0219436	0.0150176	0	0.00629961	0	0.00189115	0	0	0	0	0	0	0.00216137	0	0	0	0	0	0	0	0	0	0	0	0	0	0	0	0	0	0	0	0
OTU1051	Firmicutes	Clostridia	Clostridiales	Peptoniphilaceae	Peptoniphilus	0	0	0	0	0	0	0	0	0	0	0	0	0.0375441	0.0501447	0	0	0	0	0	0	0	0	0.00204349	0.00432274	0	0	0	0	0	0	0	0	0	0	0	0	0	0	0	0	0	0	0	0
OTU1052	Firmicutes	Negativicutes	Selenomonadales	Veillonellaceae	Allisonella	0	0	0	0	0	0	0	0	0	0	0	0	0	0	0	0	0	0	0	0	0	0	0	0	0	0	0	0	0	0	0	0	0	0	0	0	0	0	0	0	0	0	0	0
OTU1053	Firmicutes	Clostridia	Clostridiales	Lachnospiraceae	Blautia	0	0	0	0	0.00466298	0.00129084	0	0	0	0	0	0	0	0	0	0	0	0	0	0	0	0	0	0	0	0	0	0	0	0	0	0	0	0	0	0	0	0	0	0	0	0	0	0
OTU1054	Firmicutes	Clostridia	Clostridiales	Peptostreptococcaceae	Clostridium XI	0	0	0	0	0	0	0	0	0	0	0	0	0	0	0	0	0	0	0	0	0	0	0	0	0	0	0	0	0	0	0	0	0	0	0	0	0	0	0	0	0	0	0	0
OTU1055	Firmicutes	Clostridia	Clostridiales	Peptostreptococcaceae	Clostridium XI	0	0	0	0	0	0	0	0	0	0	0	0	0	0	0	0	0.00189115	0	0	0	0	0	0	0	0	0	0.00244565	0	0	0	0	0	0	0	0	0	0	0	0	0	0	0	0	0
OTU1056	Firmicutes	Negativicutes	Selenomonadales	Acidaminococcaceae	Phascolarctobacterium	0	0	0	0	0	0	0	0	0	0	0	0	0	0	0	0	0	0	0	0	0	0	0	0	0	0	0	0	0	0	0	0	0	0	0	0	0	0	0	0	0	0	0	0
OTU1057	Bacteroidetes	Bacteroidia	Bacteroidales	Bacteroidaceae	Bacteroides	0	0	0	0	0	0	0	0	0	0	0	0	0	0	0	0	0	0	0	0	0	0	0	0	0	0	0	0	0	0	0	0	0.0168101	0.00523972	0	0.00248694	0.00379219	0.0177016	0.00598176	0	0.00697715	0.00492465	0	0
OTU1058	Firmicutes	Clostridia	Clostridiales	Lachnospiraceae	Blautia	0	0	0	0	0	0	0	0	0	0	0	0	0	0	0	0	0	0	0	0	0	0	0	0	0	0	0	0	0	0	0	0	0	0.00261986	0.00233962	0	0	0.00354032	0	0	0	0.00492465	0	0
OTU1059	Firmicutes	Negativicutes	Selenomonadales	Veillonellaceae	Veillonella	0	0	0	0	0	0	0	0	0	0.00201377	0	0	0	0	0	0	0	0	0	0	0	0	0	0	0	0	0	0	0	0	0	0	0	0.00261986	0	0	0	0	0.00897263	0	0.00348857	0	0	0
OTU106	Firmicutes	Clostridia	Clostridiales	Lachnospiraceae	Dorea	0.0111988	0.0443774	0.0589008	0.129796	0.186519	0.189753	0.226833	0.0872583	0.165219	0.0966612	0.0406545	0.0658307	0.00250294	0	0.103944	0.0755209	0.0321495	0.0388093	0.150598	0.196944	0.0198778	0.233408	0.271784	0.222621	0.0821187	0.0281869	0.0855976	0.144509	0.0500371	0.050446	0.0555602	0.0084463	0.0201721	0.0235787	0.0257358	0.0248694	0.0227531	0.00354032	0.0418723	0.0261037	0	0.0541712	0.00404163	0.00198922
OTU1060	Bacteroidetes	Bacteroidia	Bacteroidales	Bacteroidaceae	Bacteroides	0	0	0	0	0	0	0	0	0	0	0	0	0	0	0	0	0	0	0	0	0	0	0	0	0	0	0	0	0	0	0	0	0	0	0.00467924	0.00248694	0.00379219	0	0.00299088	0.00652592	0.0139543	0	0	0
OTU1061	Proteobacteria	Gammaproteobacteria	Enterobacteriales	Enterobacteriaceae	Escherichia/Shigella	0	0	0	0	0	0	0	0	0	0	0	0	0	0	0	0	0	0	0	0	0	0	0	0	0	0	0	0	0	0	0	0	0	0	0.00467924	0	0.00379219	0	0	0.0130518	0.00697715	0	0	0
OTU1062	Firmicutes	Clostridia	Clostridiales	Ruminococcaceae	Flavonifractor	0	0	0	0	0	0	0	0	0	0	0	0	0	0	0	0	0	0	0	0	0	0	0	0	0	0	0	0	0	0	0	0	0	0	0.00233962	0	0	0	0	0	0	0	0	0
OTU1063	Bacteroidetes	Bacteroidia	Bacteroidales	Bacteroidaceae	Bacteroides	0	0	0	0	0	0	0	0	0	0	0	0	0	0	0	0	0	0	0	0	0	0	0	0	0	0	0	0	0	0	0	0	0	0	0	0	0	0	0	0	0	0.00492465	0	0
OTU1064	Firmicutes	Clostridia	Clostridiales	Lachnospiraceae	Dorea	0	0	0.00453083	0	0	0	0	0.00202926	0	0	0	0.00626959	0	0	0.0031498	0	0	0	0	0.00378738	0.00903538	0	0	0	0	0	0	0	0	0	0	0	0	0	0	0	0	0	0	0	0	0	0	0
OTU1065	Firmicutes	Clostridia	Clostridiales	Lachnospiraceae	Clostridium XlVa	0	0	0	0	0	0	0	0	0	0	0	0	0	0	0	0	0	0	0	0.00189369	0	0	0	0	0.0061589	0	0.00489129	0.0295586	0.0129128	0	0	0	0	0	0	0	0	0	0	0	0	0	0	0
OTU1066	Proteobacteria	Gammaproteobacteria	Enterobacteriales	Enterobacteriaceae	Cosenzaea	0	0	0	0	0	0	0	0	0	0	0	0	0	0	0	0	0	0	0	0	0	0	0	0	0	0	0	0	0	0	0	0	0	0	0	0	0	0	0	0	0	0	0	0
OTU1067	Firmicutes	Clostridia	Clostridiales	Lachnospiraceae	Clostridium XlVa	0	0	0.00906166	0	0	0.00129084	0	0.0101463	0	0.00201377	0	0	0.00250294	0	0	0	0	0	0	0	0	0	0.00204349	0	0	0	0	0	0	0	0.00833403	0	0	0	0	0	0	0	0	0	0	0	0	0
OTU1068	Firmicutes	Clostridia	Clostridiales	Lachnospiraceae	Coprococcus	0	0	0	0	0	0	0	0	0	0	0	0	0	0	0	0	0	0	0	0	0	0	0	0.00216137	0	0	0	0	0	0	0	0	0	0	0	0	0	0	0	0	0	0	0	0
OTU1069	Firmicutes	Clostridia	Clostridiales	Lachnospiraceae	Clostridium XlVb	0	0	0	0	0.00233149	0	0	0.00608779	0	0	0	0	0	0	0	0	0	0	0	0	0.00180708	0.00707297	0.00204349	0.00432274	0.00410593	0.00704672	0	0.00656858	0	0	0.00555602	0	0	0	0	0	0	0	0	0	0	0	0	0
OTU107	Firmicutes	Negativicutes	Selenomonadales	Veillonellaceae	Negativicoccus	0	0	0	0	0	0	0	0	0	0	0	0	0	0	0	0	0	0	0	0	0.00180708	0	0.00204349	0	0	0	0	0	0	0	0	0	0	0	0	0.00497389	0	0	0	0	0	0	0.321309	0.0775795
OTU1070	Firmicutes	Negativicutes	Selenomonadales	Veillonellaceae	Dialister	0	0	0	0	0	0	0	0	0	0	0	0	0	0	0	0	0	0	0	0	0	0	0	0	0	0	0	0	0	0	0	0	0	0	0	0	0	0	0	0	0	0	0	0
OTU1071	Firmicutes	Clostridia	Clostridiales	Lachnospiraceae	Lachnospiracea_incertae_sedis	0	0	0	0	0	0	0	0	0	0	0	0	0	0	0	0	0	0	0	0	0	0	0	0	0	0	0	0	0	0	0.0333361	0.0337852	0	0	0	0	0	0	0	0	0	0	0	0
OTU1072	Firmicutes	Clostridia	Clostridiales	Lachnospiraceae	Dorea	0	0	0	0.00249607	0	0	0	0	0	0	0	0	0	0	0	0	0	0	0	0	0	0	0.00408697	0.00216137	0	0	0	0.00328429	0.0032282	0	0	0	0	0.00785958	0.00233962	0.00497389	0	0.00354032	0.00897263	0	0	0.0246233	0	0
OTU1073	Bacteroidetes	Bacteroidia	Bacteroidales	Porphyromonadaceae	Parabacteroides	0	0	0	0	0	0	0	0	0	0	0	0	0	0	0	0	0	0	0	0	0	0	0	0	0	0	0	0	0	0	0	0	0	0	0.0140377	0.00248694	0.00379219	0	0.0149544	0.00326296	0.0139543	0	0	0
OTU1074	Bacteroidetes	Bacteroidia	Bacteroidales	Bacteroidaceae	Bacteroides	0	0	0	0	0	0	0	0	0	0	0	0	0	0	0	0	0	0	0	0	0	0	0	0	0	0	0	0	0	0	0	0	0	0	0.00467924	0.00994777	0	0.00354032	0.00598176	0.00326296	0.0104657	0.00984931	0	0
OTU1075	Bacteroidetes	Bacteroidia	Bacteroidales	Bacteroidaceae	Bacteroides	0	0	0	0	0	0	0	0	0	0	0	0	0	0	0	0	0	0	0	0	0	0	0	0	0	0	0	0	0	0	0	0	0	0	0.00233962	0	0	0	0	0	0	0	0	0
OTU1076	Bacteroidetes	Bacteroidia	Bacteroidales	Bacteroidaceae	Bacteroides	0	0	0	0	0	0	0	0	0	0	0	0	0	0	0	0	0	0	0	0	0	0	0	0	0	0	0	0	0	0	0	0	0	0	0	0	0	0	0	0.00326296	0	0	0	0
OTU1077	Bacteroidetes	Bacteroidia	Bacteroidales	Bacteroidaceae	Bacteroides	0	0	0	0	0	0.00258168	0	0	0	0.00604132	0	0	0	0.00227931	0	0	0	0	0	0	0	0	0	0	0	0	0	0	0	0	0	0	0	0	0	0	0	0	0	0	0	0	0	0
OTU1078	Bacteroidetes	Bacteroidia	Bacteroidales	Bacteroidaceae	Bacteroides	0	0	0	0	0	0	0	0	0	0	0	0	0	0	0	0	0	0	0	0	0	0	0	0	0	0	0	0	0	0	0	0	0	0	0	0	0	0	0	0	0	0	0	0
OTU1079	Proteobacteria	Gammaproteobacteria	Enterobacteriales	Enterobacteriaceae	Escherichia/Shigella	0	0	0	0	0	0	0	0	0	0	0	0	0	0	0	0	0	0	0	0	0	0	0	0	0	0	0	0	0	0	0	0	0	0	0	0	0	0	0	0	0	0	0	0
OTU108	Firmicutes	Clostridia	Clostridiales	Ruminococcaceae	Gemmiger	0	0	0	0.00249607	0	0	0	0	0	0.00402755	0	0	0	0	0	0	0	0.00194047	0	0	0	0	0	0	0	0	0	0	0	0	0.01389	2.52967	0.0201721	0.0314383	0.0210566	0	0	0.010621	0.00299088	0.0163148	0	0	0	0.00198922
OTU1080	Bacteroidetes	Bacteroidia	Bacteroidales	Bacteroidaceae	Bacteroides	0	0	0	0	0	0	0	0	0	0	0	0	0	0	0	0	0	0	0	0	0	0	0	0	0	0	0	0	0	0	0	0	0	0	0	0	0	0	0	0	0	0	0	0
OTU1081	Firmicutes	Clostridia	Clostridiales	Peptostreptococcaceae	Peptostreptococcus	0	0	0	0	0	0	0	0	0	0	0	0	0	0	0.00629961	0.0102983	0.00567344	0.00388093	0.00301196	0.00378738	0	0	0.00613046	0.00432274	0.00410593	0	0.00733694	0.0164214	0.0048423	0.00123039	0	0	0	0	0	0	0	0	0	0	0	0	0	0
OTU1082	Firmicutes	Clostridia	Clostridiales	Lachnospiraceae	Dorea	0	0	0	0	0	0	0	0.00202926	0	0	0	0	0	0	0	0	0	0.00194047	0	0	0	0	0	0	0.00410593	0	0.00489129	0.00328429	0.0016141	0.00123039	0	0	0	0	0	0	0	0	0	0	0	0	0	0
OTU1083	Firmicutes	Clostridia	Clostridiales	Lachnospiraceae	Butyrivibrio	0	0	0	0	0	0	0	0	0	0.00201377	0	0	0	0	0	0	0	0	0	0	0.00180708	0	0	0	0.00205297	0	0.00244565	0	0.0016141	0	0	0	0	0	0	0	0	0	0	0	0	0	0	0
OTU1084	Proteobacteria	Gammaproteobacteria	Enterobacteriales	Enterobacteriaceae	Escherichia/Shigella	0.00279971	0	0	0	0	0	0	0	0.00250332	0	0	0	0	0	0.0031498	0.00343277	0	0	0	0	0	0	0	0	0	0.00704672	0.00244565	0	0.0032282	0.00123039	0	0	0	0	0	0	0	0	0	0	0	0	0	0
OTU1085	Firmicutes	Clostridia	Clostridiales	Peptostreptococcaceae	Clostridium XI	0	0	0	0	0	0	0.00829876	0	0.0100133	0.00402755	0.00508182	0	0.00500588	0.00911722	0	0	0	0	0	0	0.00180708	0	0	0	0	0	0	0	0	0	0	0	0	0	0	0	0	0	0	0	0	0	0	0
OTU1086	Bacteroidetes	Bacteroidia	Bacteroidales	Bacteroidaceae	Bacteroides	0	0	0	0	0	0	0	0	0	0	0	0	0	0	0	0	0	0	0	0	0	0	0	0	0	0	0	0	0	0	0	0	0	0	0	0	0	0	0	0	0	0	0	0
OTU1087	Proteobacteria	Gammaproteobacteria	Alteromonadales	Pseudoalteromonadaceae	Pseudoalteromonas	0	0	0	0	0	0	0	0	0	0	0	0	0	0	0	0	0	0	0	0	0	0	0.0122609	0	0	0	0	0	0	0	0	0	0	0	0	0	0	0	0	0	0	0	0	0
OTU1088	Bacteroidetes	Bacteroidia	Bacteroidales	Prevotellaceae	Prevotella	0	0	0	0	0	0	0	0	0	0	0	0	0	0	0	0	0	0	0	0	0	0	0	0	0	0	0	0	0	0	0	0	0	0	0	0	0	0	0	0	0	0	0	0
OTU1089	Firmicutes	Clostridia	Clostridiales	Ruminococcaceae	Oscillibacter	0	0	0	0	0	0	0	0	0	0	0	0	0	0	0	0	0	0	0	0	0	0	0	0	0	0	0	0	0	0	0	0	0	0	0	0	0	0	0	0	0	0	0	0
OTU109	Firmicutes	Clostridia	Clostridiales	Lachnospiraceae	Clostridium XlVa	0.825914	0.860921	0.244665	0.464269	0.216829	0.174263	0.229599	0.296272	0.205272	0.18124	0.312532	0.0940439	0.0200235	0.0250724	0.0472471	0.0240294	0.0567344	0.0368689	0.102407	0.0833223	0.35238	0.141459	0.0245218	0.164264	0.0923835	0.303009	0.0513586	0.167499	0.208219	0.028299	0.0416701	0	0.2656	0.36678	0.168453	0.159164	0.197194	0.0849678	0.415732	0.342611	0.331415	0.408746	0.0404163	0.0417736
OTU1090	Bacteroidetes	Bacteroidia	Bacteroidales	Bacteroidaceae	Bacteroides	0	0	0	0	0	0	0	0	0	0	0	0	0	0	0	0	0	0	0	0	0	0	0	0	0	0	0	0	0	0	0	0	0	0	0	0	0	0	0	0	0	0	0	0
OTU1091	Firmicutes	Clostridia	Clostridiales	Clostridiales_Incertae Sedis XIII	Anaerovorax	0	0	0	0	0	0	0	0	0	0	0	0	0	0	0	0	0	0	0	0	0	0	0	0	0	0	0	0	0	0	0	0	0	0	0	0	0	0	0	0	0	0	0	0
OTU1092	Firmicutes	Negativicutes	Selenomonadales	Veillonellaceae	Allisonella	0	0	0	0	0	0	0	0	0	0	0	0	0	0	0	0	0	0	0	0	0	0	0	0	0	0	0	0	0	0	0	0	0	0	0	0	0	0	0	0	0	0	0	0
OTU1093	Firmicutes	Negativicutes	Selenomonadales	Veillonellaceae	Veillonella	0	0	0	0	0	0	0	0	0	0	0	0	0	0	0	0	0	0	0	0	0	0	0	0	0	0	0	0	0	0	0	0	0	0	0	0	0	0	0	0	0	0	0	0
OTU1094	Bacteroidetes	Bacteroidia	Bacteroidales	Bacteroidaceae	Bacteroides	0	0	0	0	0	0	0	0	0	0	0	0	0	0	0	0	0	0	0	0	0	0	0	0	0	0	0	0	0	0	0	0	0	0	0	0	0	0	0	0	0	0	0	0
OTU1095	Firmicutes	Negativicutes	Selenomonadales	Acidaminococcaceae	Phascolarctobacterium	0	0	0.00906166	0.0174725	0	0.00516336	0.00276625	0	0	0	0	0	0	0	0	0.00343277	0	0	0.00602391	0.00189369	0	0	0	0.0064841	0.00410593	0.00704672	0.00489129	0.00985286	0.0016141	0.0123039	0	0	0	0	0	0	0	0	0	0	0	0	0	0
OTU1096	Firmicutes	Clostridia	Clostridiales	Clostridiales_Incertae Sedis XI	Parvimonas	0	0	0	0	0	0	0	0	0	0	0	0	0	0	0	0	0	0	0	0	0	0	0	0	0	0	0	0	0	0	0	0	0	0	0	0	0	0	0	0	0	0	0	0
OTU1097	Bacteroidetes	Bacteroidia	Bacteroidales	Bacteroidaceae	Bacteroides	0	0	0	0	0	0	0	0	0	0	0	0	0	0	0	0	0	0	0	0	0	0	0	0	0	0	0	0	0	0	0	0	0	0.00261986	0	0	0	0	0	0	0	0	0	0
OTU1098	Firmicutes	Clostridia	Clostridiales	Lachnospiraceae	Clostridium XlVa	0	0	0	0	0	0	0	0	0	0	0	0	0	0	0	0	0	0	0	0	0	0	0	0	0	0	0	0	0	0	0	0	0.00672405	0.00523972	0	0	0.00379219	0	0.00598176	0	0.00697715	0	0	0.00994609
OTU1099	Proteobacteria	Gammaproteobacteria	Enterobacteriales	Enterobacteriaceae	Escherichia/Shigella	0	0	0	0	0	0	0	0	0	0	0	0	0	0	0	0	0	0.00388093	0	0	0.00361415	0.0117883	0	0	0	0.00704672	0.00244565	0	0	0	0	0	0	0	0	0	0	0	0	0	0	0	0.00202081	0
OTU11	Bacteroidetes	Bacteroidia	Bacteroidales	Porphyromonadaceae	Parabacteroides	0	0.00887548	0	0	0	0	0	0.0101463	0.00250332	0	0	0	0	0	0.00629961	0	0	0	0	0	0	0	0	0	0	0	0	0	0	0	0	0	3.03927	2.32119	20.0482	19.5722	21.7368	19.84	23.5143	23.1442	14.6311	17.3643	0	0
OTU110	Firmicutes	Clostridia	Clostridiales	Lachnospiraceae	Ruminococcus2	0	0.00443774	0.00906166	0.00249607	0.0209834	0.0154901	0.033195	0.0689949	0.0125166	0.00201377	0	0	0.0100118	0.0159551	0.0566965	0.0205966	0.0491698	0.0407498	0.0421674	0.344651	0	0	0.0531306	0.203169	0	0	0	0	0.0096846	0.00492156	0.0694502	0.109802	0	0	0	0	0	0	0	0	0	0	0	0
OTU1100	Firmicutes	Clostridia	Clostridiales	Lachnospiraceae	Dorea	0	0	0	0	0	0	0	0	0	0.00604132	0	0	0	0	0	0	0.00378229	0	0.00602391	0	0	0	0.00204349	0.00216137	0.00205297	0	0.00244565	0.00656858	0.0016141	0	0	0	0	0	0	0	0	0	0	0	0	0	0	0
OTU1101	Firmicutes	Clostridia	Clostridiales	Lachnospiraceae	Clostridium XlVa	0	0	0	0	0	0	0	0	0	0	0	0	0	0	0	0	0	0	0	0	0	0	0	0	0	0	0	0	0	0	0	0	0	0	0	0	0	0	0	0	0	0	0	0
OTU1102	Firmicutes	Clostridia	Clostridiales	Lachnospiraceae	Clostridium XlVa	0	0	0	0	0	0	0	0	0	0	0	0	0	0	0	0	0	0	0	0	0	0	0	0	0	0	0	0	0	0	0	0	0	0	0	0	0	0	0	0	0	0	0	0
OTU1103	Firmicutes	Clostridia	Clostridiales	Lachnospiraceae	Clostridium XlVa	0	0.00443774	0	0.0199685	0.00699447	0.00903587	0.00276625	0.00202926	0.00250332	0	0.00254091	0	0.00250294	0	0.00629961	0	0	0	0	0	0.00722831	0.00471531	0	0	0	0	0	0	0	0	0	0	0	0	0	0	0	0	0	0	0	0	0	0
OTU1104	Bacteroidetes	Bacteroidia	Bacteroidales	Bacteroidaceae	Bacteroides	0	0	0	0	0	0	0	0	0	0	0	0	0	0	0	0	0	0	0	0	0	0	0	0	0	0	0	0	0	0	0	0	0	0	0	0	0	0	0	0	0	0	0	0
OTU1105	Firmicutes	Clostridia	Clostridiales	Lachnospiraceae	Clostridium XlVa	0	0	0	0	0	0	0	0	0	0	0	0	0	0	0	0	0	0	0	0	0	0	0	0	0	0	0	0	0	0	0	0	0	0	0	0	0	0	0	0	0	0	0	0
OTU1106	Proteobacteria	Gammaproteobacteria	Enterobacteriales	Enterobacteriaceae	Cosenzaea	0	0	0	0	0	0	0	0	0	0	0	0	0	0	0	0	0	0	0	0	0	0	0	0	0	0	0	0	0	0	0	0	0	0	0	0	0	0	0	0	0	0	0	0
OTU1107	Firmicutes	Clostridia	Clostridiales	Lachnospiraceae	Coprococcus	0	0	0	0	0	0	0	0	0	0	0.0152455	0.00626959	0	0.00227931	0	0	0	0	0	0.00568107	0	0.00235766	0	0	0.00205297	0	0	0	0.0016141	0.00123039	0	0	0	0	0	0	0	0	0	0	0	0	0	0
OTU1108	Bacteroidetes	Bacteroidia	Bacteroidales	Bacteroidaceae	Bacteroides	0	0	0	0	0	0	0	0	0	0	0	0	0	0	0	0	0	0	0	0	0	0	0	0	0	0	0	0	0	0	0	0	0	0	0	0	0	0	0	0	0	0	0	0
OTU1109	Firmicutes	Clostridia	Clostridiales	Peptostreptococcaceae	Peptostreptococcus	0	0	0	0	0	0	0	0	0	0	0	0	0	0	0	0.00343277	0.0226937	0.00194047	0	0.00757475	0	0	0.00408697	0.0108068	0.00205297	0.0140934	0.00733694	0.0197057	0	0.00123039	0	0	0	0	0	0	0	0	0	0	0	0	0	0
OTU111	Bacteroidetes	Bacteroidia	Bacteroidales	Prevotellaceae	Prevotella	0	0	0	0	0	0	0	0	0	0	0	0	0	0	0	0	0	0	0	0	0	0	0	0	0	0	0	0	0	0	0	0	0	0	0	0	0	0	0	0	0	0	0	0
OTU1110	Firmicutes	Clostridia	Clostridiales	Peptostreptococcaceae	Clostridium XI	0	0	0	0	0	0	0	0	0.00250332	0.0120826	0	0	0	0	0	0	0	0	0	0	0	0	0	0	0	0	0	0	0	0	0	0	0	0	0	0	0	0	0	0	0	0	0	0
OTU1111	Firmicutes	Clostridia	Clostridiales	Lachnospiraceae	Fusicatenibacter	0	0	0	0	0	0	0	0	0	0	0	0	0	0	0	0	0	0	0	0	0	0	0	0	0	0	0	0.00328429	0	0	0	0	0	0	0	0	0	0	0	0	0	0	0	0
OTU1112	Proteobacteria	Gammaproteobacteria	Enterobacteriales	Enterobacteriaceae	Enterobacter	0	0	0	0	0	0	0	0	0	0	0	0	0	0	0	0	0	0	0	0	0	0.00235766	0	0	0.00410593	0	0	0	0.0096846	0	0	0	0	0	0	0	0	0	0	0	0	0	0	0
OTU1113	Firmicutes	Clostridia	Clostridiales	Lachnospiraceae	Dorea	0	0	0	0	0	0	0	0	0	0	0	0	0	0	0	0	0	0	0	0	0	0	0	0	0	0	0	0	0	0	0	0	0	0	0	0	0	0	0	0	0	0	0	0
OTU1114	Firmicutes	Clostridia	Clostridiales	Lachnospiraceae	Clostridium XlVa	0	0	0	0	0	0	0	0	0	0	0	0	0	0	0	0	0	0	0	0	0	0	0	0	0	0	0	0	0	0	0	0	0	0	0	0	0	0	0	0	0	0	0	0
OTU1115	Firmicutes	Clostridia	Clostridiales	Lachnospiraceae	Clostridium XlVa	0	0	0	0	0	0	0	0	0	0	0.00762273	0	0	0	0.00629961	0	0	0	0	0	0	0	0.00204349	0.0064841	0	0	0	0.00985286	0	0	0	0	0	0	0	0	0	0	0	0	0	0	0	0
OTU1116	Firmicutes	Clostridia	Clostridiales	Peptostreptococcaceae	Peptostreptococcus	0	0	0	0	0	0	0	0	0	0	0	0	0	0	0	0	0	0	0	0	0	0	0	0	0	0	0	0	0	0	0	0	0	0	0	0	0	0	0	0	0	0	0	0
OTU1117	Firmicutes	Clostridia	Clostridiales	Ruminococcaceae	Pseudoflavonifractor	0	0	0	0	0	0	0	0	0	0	0	0	0	0	0	0	0	0	0	0	0	0	0	0	0	0	0	0	0	0	0	0	0	0	0	0	0	0	0	0	0	0	0	0
OTU1118	Bacteroidetes	Bacteroidia	Bacteroidales	Bacteroidaceae	Bacteroides	0	0	0	0	0	0.00516336	0	0	0	0	0	0	0	0	0	0.00686554	0.00378229	0.0058214	0.0120478	0	0.0198778	0.00943063	0.00408697	0.0064841	0	0	0	0	0.0048423	0.00123039	0	0	0	0	0	0	0	0	0	0	0	0	0	0
OTU1119	Bacteroidetes	Bacteroidia	Bacteroidales	Prevotellaceae	Prevotella	0	0	0	0	0	0	0	0	0	0	0	0	0	0	0	0	0	0	0	0	0	0	0	0	0	0	0	0	0	0	0	0	0	0	0	0	0	0	0	0	0	0	0	0
OTU112	Firmicutes	Clostridia	Clostridiales	Lachnospiraceae	Clostridium XlVa	0	0	0	0	0	0	0	0	0	0	0	0	0	0	0	0	0	0	0	0	0	0	0	0	0	0	0	0	0	0	0	0	0	0	0	0	0	0	0	0	0	0	0	0
OTU1120	Firmicutes	Clostridia	Clostridiales	Ruminococcaceae	Sporobacter	0	0	0	0	0	0	0	0	0	0	0	0	0	0	0	0	0	0	0	0	0	0	0	0	0	0	0	0	0	0	0	0	0	0	0	0	0	0	0	0	0	0	0	0
OTU1121	Bacteroidetes	Bacteroidia	Bacteroidales	Bacteroidaceae	Bacteroides	0	0	0	0	0	0	0	0	0	0	0	0	0	0	0	0	0	0	0	0	0	0	0	0	0	0	0	0	0	0	0	0	0	0.00261986	0.00935848	0	0.00758438	0	0	0.00652592	0	0.00984931	0	0
OTU1122	Firmicutes	Clostridia	Clostridiales	Lachnospiraceae	Eisenbergiella	0	0	0	0	0	0	0	0	0	0	0	0	0	0	0	0	0	0	0	0	0	0	0	0	0	0	0	0	0	0	0	0	0.00672405	0	0	0	0	0	0	0.00326296	0	0	0.0363747	0.0159137
OTU1123	Firmicutes	Negativicutes	Selenomonadales	Veillonellaceae	Negativicoccus	0	0	0	0	0	0.00129084	0	0	0.00500663	0	0	0	0	0	0	0	0	0	0	0	0.00180708	0.0117883	0	0	0	0.00704672	0	0	0.0016141	0	0	0	0	0	0	0	0	0	0	0	0	0	0	0
OTU1124	Bacteroidetes	Bacteroidia	Bacteroidales	Bacteroidaceae	Bacteroides	0	0	0	0	0	0	0	0	0	0	0	0	0	0	0	0	0	0	0	0	0	0	0	0	0	0	0	0	0	0	0	0	0	0.00261986	0	0.00497389	0	0	0.00897263	0.00652592	0.0104657	0.00984931	0	0
OTU1125	Bacteroidetes	Bacteroidia	Bacteroidales	Bacteroidaceae	Bacteroides	0	0	0	0	0	0	0	0	0	0	0	0	0	0	0	0	0	0	0	0	0	0	0	0	0	0	0	0	0	0	0	0	0	0	0.0140377	0	0	0.00708065	0.00598176	0.00652592	0	0.00492465	0	0
OTU1126	Bacteroidetes	Bacteroidia	Bacteroidales	Bacteroidaceae	Bacteroides	0	0	0	0	0.00466298	0.00258168	0	0	0	0.00604132	0	0	0	0	0	0.00686554	0.00567344	0	0	0.00568107	0.00361415	0	0.00408697	0.00216137	0.00410593	0	0.00733694	0	0	0	0	0	0	0	0	0	0	0	0	0	0	0	0	0
OTU1127	Firmicutes	Clostridia	Clostridiales	Lachnospiraceae	Clostridium XlVa	0	0	0	0	0	0	0	0	0	0	0	0	0	0	0	0	0	0	0	0	0	0	0	0	0	0	0	0	0	0	0	0	0	0	0	0	0	0	0	0	0	0	0	0
OTU1128	Firmicutes	Clostridia	Clostridiales	Lachnospiraceae	Fusicatenibacter	0	0	0	0	0	0	0	0	0	0	0	0	0	0	0	0	0	0	0	0	0	0	0	0	0	0	0	0	0	0	0	0	0	0	0	0	0	0	0	0	0	0	0	0
OTU1129	Firmicutes	Negativicutes	Selenomonadales	Acidaminococcaceae	Phascolarctobacterium	0	0	0	0	0	0	0	0	0	0	0	0	0	0	0	0	0	0	0	0	0	0	0	0	0	0	0	0	0	0	0	0	0	0	0	0	0	0	0	0	0	0	0	0
OTU113	Bacteroidetes	Bacteroidia	Bacteroidales	Prevotellaceae	Prevotella	0	0	0	0	0	0	0	0	0	0	0	0	0	0	0	0	0	0	0	0	0	0	0	0	0	0	0	0	0	0	0	0	0	0	0	0	0	0	0	0	0	0	0	0
OTU1130	Firmicutes	Clostridia	Clostridiales	Lachnospiraceae	Dorea	0	0	0	0.00249607	0	0	0	0.00405852	0	0	0	0	0	0	0	0	0	0	0	0	0	0.00471531	0	0	0	0	0	0	0	0	0	0	0	0	0	0	0	0	0	0	0	0	0	0
OTU1131	Firmicutes	Clostridia	Clostridiales	Lachnospiraceae	Coprococcus	0	0	0	0	0	0	0	0	0	0	0	0	0	0	0	0	0	0	0	0	0	0	0	0	0	0	0	0	0	0	0	0	0	0	0	0	0	0	0	0	0	0	0	0
OTU1132	Firmicutes	Negativicutes	Selenomonadales	Veillonellaceae	Mitsuokella	0	0	0	0	0	0	0	0	0	0	0	0	0	0	0	0	0	0	0	0	0	0	0	0	0	0	0	0	0	0	0	0	0	0	0	0	0	0	0	0	0	0	0	0
OTU1133	Proteobacteria	Betaproteobacteria	Burkholderiales	Sutterellaceae	Parasutterella	0	0.0133132	0.00906166	0.0199685	0.00233149	0.00903587	0.00829876	0	0	0.00201377	0	0	0	0.00455861	0	0.00343277	0	0.00194047	0	0	0	0	0.00204349	0	0.00205297	0	0	0	0	0	0	0	0	0	0	0	0	0	0	0	0	0	0	0
OTU1134	Firmicutes	Clostridia	Clostridiales	Ruminococcaceae	Oscillibacter	0	0	0	0	0	0	0	0	0	0	0	0	0	0	0	0	0	0	0	0	0	0	0	0	0	0	0	0	0	0	0	0	0	0	0	0	0	0	0	0	0	0	0	0
OTU1135	Firmicutes	Clostridia	Clostridiales	Ruminococcaceae	Oscillibacter	0	0	0	0	0	0	0	0	0	0	0	0	0	0	0	0	0	0	0	0	0	0	0	0	0	0	0	0	0	0	0	0	0	0	0	0	0	0	0	0	0	0	0	0
OTU1136	Firmicutes	Clostridia	Clostridiales	Lachnospiraceae	Lachnospiracea_incertae_sedis	0	0	0	0	0	0	0	0	0	0	0	0	0	0	0	0	0	0	0	0	0	0	0	0	0	0	0	0	0	0	0	0	0	0	0	0	0	0	0	0	0	0	0	0
OTU1137	Firmicutes	Clostridia	Clostridiales	Ruminococcaceae	Faecalibacterium	0	0	0	0	0	0	0	0	0	0	0	0	0	0	0	0	0	0	0	0	0	0	0	0	0	0	0	0	0	0	0	0.0633473	0	0	0	0	0	0	0	0	0	0	0	0
OTU1138	Firmicutes	Clostridia	Clostridiales	Lachnospiraceae	Clostridium XlVa	0.0139985	0	0	0	0	0.00387252	0	0.00405852	0	0	0	0	0	0	0	0	0	0	0	0	0	0	0	0	0	0	0	0	0	0	0	0	0.0201721	0.00523972	0.00935848	0.00497389	0	0	0	0	0.00348857	0	0.00808326	0
OTU1139	Bacteroidetes	Bacteroidia	Bacteroidales	Bacteroidaceae	Bacteroides	0	0	0	0	0	0	0	0	0	0	0	0	0	0	0	0	0	0	0	0	0	0	0	0	0	0	0	0	0	0	0	0	0	0.0209589	0.00701886	0	0	0	0.0149544	0.00326296	0.0139543	0.014774	0	0
OTU114	Firmicutes	Clostridia	Clostridiales	Lachnospiraceae	Anaerostipes	0.0139985	0.0399396	0.0498392	0.119811	0.0629503	0.0645419	0.213001	0.206985	0.117656	0.0946474	0.0533591	0	0.0500588	0.118524	0.0377977	0.00686554	0.0340406	0.0194047	0.0240957	0.0284053	0.093968	0.0188613	0.0204349	0.0194523	0.0123178	0	0.00244565	0.00328429	0.0064564	0.0123039	0.705614	2.94776	0.24879	0.212209	0.210566	0.201442	0.246492	0.22304	0.251234	0.182726	0.0279086	0.325027	0.0687077	0.0517197
OTU1140	Bacteroidetes	Bacteroidia	Bacteroidales	Bacteroidaceae	Bacteroides	0	0	0	0	0	0	0	0	0	0	0	0	0	0	0	0	0	0	0	0	0	0	0	0	0	0	0	0	0	0	0	0	0	0.0104794	0.00935848	0	0	0.0141613	0.00897263	0.0130518	0.00697715	0.00492465	0	0
OTU1141	Bacteroidetes	Bacteroidia	Bacteroidales	Porphyromonadaceae	Parabacteroides	0	0	0	0	0	0	0	0	0	0	0	0	0	0	0	0	0	0	0	0	0	0	0	0	0	0	0	0	0	0	0	0	0.00336202	0	0.00467924	0.00248694	0	0	0	0.00652592	0.0104657	0.014774	0	0
OTU1142	Bacteroidetes	Bacteroidia	Bacteroidales	Bacteroidaceae	Bacteroides	0	0	0	0	0	0	0	0	0	0	0	0	0	0	0	0	0	0	0	0	0	0	0	0	0	0	0	0	0	0	0	0	0	0	0.00467924	0	0	0	0.00299088	0	0	0.014774	0	0
OTU1143	Firmicutes	Clostridia	Clostridiales	Lachnospiraceae	Dorea	0	0	0	0	0	0	0	0	0	0	0	0	0	0	0	0	0	0	0	0.00378738	0	0	0	0	0	0	0	0	0	0	0	0	0	0	0	0	0	0	0	0	0	0	0	0
OTU1144	Bacteroidetes	Bacteroidia	Bacteroidales	Bacteroidaceae	Bacteroides	0	0	0	0	0	0	0	0	0	0	0	0	0	0	0	0	0	0	0	0	0	0	0	0	0	0	0	0	0	0	0	0	0	0	0.00233962	0.00497389	0.0189609	0	0	0.0195778	0.0139543	0.014774	0	0
OTU1145	Bacteroidetes	Bacteroidia	Bacteroidales	Bacteroidaceae	Bacteroides	0	0	0	0	0	0	0	0	0	0	0	0	0	0	0	0	0	0	0	0	0	0	0	0	0	0	0	0	0	0	0	0	0	0	0.00701886	0.00497389	0.0379219	0	0.0149544	0.00978889	0.0279086	0.014774	0	0
OTU1146	Bacteroidetes	Bacteroidia	Bacteroidales	Bacteroidaceae	Bacteroides	0	0	0	0	0	0	0	0	0	0	0	0	0	0	0	0	0	0	0	0	0	0	0	0	0	0	0	0	0	0	0	0	0	0	0	0	0	0.00354032	0	0	0	0	0	0
OTU1147	Firmicutes	Clostridia	Clostridiales	Ruminococcaceae	Hydrogenoanaerobacterium	0	0	0	0	0	0	0	0	0	0	0	0	0	0	0	0	0	0	0	0	0	0	0	0	0	0	0	0	0	0	0	0	0	0	0	0	0	0	0	0	0	0	0	0
OTU1148	Bacteroidetes	Bacteroidia	Bacteroidales	Bacteroidaceae	Bacteroides	0	0	0	0	0	0	0	0	0	0	0	0	0	0	0	0	0	0	0	0	0	0	0	0	0	0	0	0	0	0	0	0	0	0	0	0	0	0	0	0	0	0	0	0
OTU1149	Firmicutes	Clostridia	Clostridiales	Ruminococcaceae	Flavonifractor	0	0	0	0	0	0	0	0	0	0	0	0	0	0.00455861	0	0	0	0	0	0	0	0	0	0	0	0	0	0	0	0	0	0	0	0	0	0	0	0	0	0.00652592	0	0	0	0
OTU115	Firmicutes	Clostridia	Clostridiales	Lachnospiraceae	Blautia	0	0	0	0	0.0186519	0.0116176	0.0165975	0.0223219	0.00250332	0.0302066	0	0	0	0	0	0	0	0	0	0	0	0	0	0	0	0	0	0	0	0	0.0638942	2.8633	0.0739645	0.0288184	0.0116981	0.00497389	0	0	0.0418723	0	0	0.0492465	0	0
OTU1150	Proteobacteria	Gammaproteobacteria	Enterobacteriales	Enterobacteriaceae	Escherichia/Shigella	0.00559942	0	0	0.00499214	0	0.00129084	0	0	0	0.00402755	0	0.0125392	0	0	0	0	0	0	0	0	0	0.00471531	0.00408697	0	0	0	0	0	0	0	0	0	0	0	0	0	0	0	0	0.00326296	0	0	0	0
OTU1151	Firmicutes	Clostridia	Clostridiales	Peptostreptococcaceae	Peptostreptococcus	0	0	0	0	0	0	0	0	0	0	0	0	0	0	0	0	0.00378229	0	0.00301196	0.00189369	0	0	0.00408697	0.00432274	0.00205297	0	0	0.00985286	0	0	0	0	0	0	0	0	0	0	0	0	0	0	0	0
OTU1152	Proteobacteria	Gammaproteobacteria	Enterobacteriales	Enterobacteriaceae	Proteus	0	0	0	0	0	0	0	0	0	0	0	0	0	0	0	0	0	0	0	0	0	0	0	0	0	0	0	0	0	0	0	0	0	0	0	0	0	0	0	0	0	0	0	0
OTU1153	Firmicutes	Clostridia	Clostridiales	Lachnospiraceae	Butyrivibrio	0	0	0	0	0	0	0	0	0	0	0	0	0	0	0	0	0	0	0	0	0	0	0	0	0	0	0	0	0	0	0	0	0	0	0	0	0	0	0	0	0	0	0	0
OTU1154	Firmicutes	Clostridia	Clostridiales	Lachnospiraceae	Clostridium XlVa	0	0	0	0	0	0	0	0	0	0	0	0	0	0	0	0	0	0	0	0	0	0	0	0	0	0	0	0	0	0	0	0	0	0	0	0	0	0	0	0	0	0	0	0
OTU1155	Actinobacteria	Actinobacteria	Bifidobacteriales	Bifidobacteriaceae	Bifidobacterium	0	0	0	0	0	0	0	0	0	0	0	0	0	0	0	0	0	0	0	0	0	0	0	0	0	0	0	0	0	0	0	0	0	0	0	0	0	0	0	0	0	0	0	0
OTU1156	Bacteroidetes	Bacteroidia	Bacteroidales	Bacteroidaceae	Bacteroides	0	0	0	0	0	0	0	0	0	0	0	0	0	0	0	0	0	0	0	0	0	0	0	0	0	0	0	0	0	0	0	0	0	0	0	0	0	0	0	0	0	0	0	0
OTU1157	Proteobacteria	Gammaproteobacteria	Enterobacteriales	Enterobacteriaceae	Klebsiella	0	0	0	0	0	0	0	0	0	0	0	0	0	0	0	0	0	0	0	0	0	0	0.0143044	0	0	0	0	0	0	0	0	0	0	0	0	0	0	0	0	0	0	0	0	0
OTU1158	Firmicutes	Clostridia	Clostridiales	Lachnospiraceae	Eisenbergiella	0	0	0	0	0	0	0	0	0	0	0	0	0.00500588	0	0	0	0	0	0	0	0	0	0	0.00216137	0	0	0	0	0	0	0	0	0	0	0	0	0	0	0	0	0	0	0	0
OTU1159	Bacteroidetes	Bacteroidia	Bacteroidales	Bacteroidaceae	Bacteroides	0	0	0	0	0	0	0	0	0	0	0	0	0	0	0	0	0	0	0	0	0	0	0	0	0	0	0	0	0	0	0	0	0	0	0	0	0	0	0	0	0	0	0	0
OTU116	Bacteroidetes	Bacteroidia	Bacteroidales	Porphyromonadaceae	Parabacteroides	0	0	0	0	0	0	0	0	0	0	0	0	0	0	0	0	0	0	0	0	0	0	0	0	0	0	0	0	0	0	0	0	0	0	0	0	0	0	0	0	0	0	0	0
OTU1160	Bacteroidetes	Bacteroidia	Bacteroidales	Prevotellaceae	Prevotella	0	0	0	0	0	0	0	0	0	0	0	0	0	0	0	0	0	0	0	0	0	0	0	0	0	0	0	0	0	0	0	0	0	0	0	0	0	0	0	0	0	0	0	0
OTU1161	Bacteroidetes	Bacteroidia	Bacteroidales	Prevotellaceae	Prevotella	0	0	0	0	0	0	0	0	0	0	0	0	0	0	0	0	0	0	0	0	0	0	0	0	0	0	0	0	0	0	0	0	0	0	0	0	0	0	0	0	0	0	0	0
OTU1162	Firmicutes	Clostridia	Clostridiales	Lachnospiraceae	Lachnospiracea_incertae_sedis	0	0	0	0	0	0	0	0	0	0	0	0	0	0	0	0	0	0	0	0	0	0	0	0	0	0	0	0	0	0	0	0.0211158	0	0	0	0	0	0	0	0	0	0	0	0
OTU1163	Firmicutes	Clostridia	Clostridiales	Lachnospiraceae	Clostridium XlVa	0	0	0	0	0	0	0	0	0	0	0	0	0	0	0	0	0	0	0	0	0	0	0	0	0	0	0	0	0	0	0	0	0	0	0	0	0	0	0	0	0	0	0	0
OTU1164	Firmicutes	Clostridia	Clostridiales	Lachnospiraceae	Clostridium XlVa	0.00559942	0	0	0.00249607	0	0	0	0	0	0.00201377	0	0	0	0	0	0	0	0	0	0	0	0	0	0	0	0.00704672	0	0	0	0	0	0	0.00336202	0.0104794	0.00701886	0	0	0.00708065	0	0	0.00348857	0	0.00808326	0.00397844
OTU1165	Bacteroidetes	Bacteroidia	Bacteroidales	Porphyromonadaceae	Parabacteroides	0	0	0	0	0	0	0	0	0	0	0	0	0	0	0	0	0	0	0	0	0	0	0	0	0	0	0	0	0	0	0	0	0.00672405	0	0.0116981	0.0198955	0.0151688	0.00354032	0.0119635	0.00652592	0.00697715	0	0	0
OTU1166	Firmicutes	Bacilli	Lactobacillales	Carnobacteriaceae	Isobaculum	0	0.00443774	0	0	0	0.00645419	0.00829876	0	0	0	0.00254091	0	0	0	0	0	0.00378229	0	0	0	0	0	0	0	0.00821187	0	0	0	0.0016141	0	0	0	0	0	0	0	0	0	0	0	0	0	0.00808326	0.00397844
OTU1167	Firmicutes	Clostridia	Clostridiales	Lachnospiraceae	Coprococcus	0	0	0	0	0	0	0	0	0	0	0	0	0	0	0	0	0	0	0	0	0	0	0	0	0	0	0	0	0	0	0	0	0	0	0	0	0	0	0	0	0	0	0.00202081	0.00397844
OTU1168	Firmicutes	Clostridia	Clostridiales	Lachnospiraceae	Dorea	0	0.0133132	0	0	0	0	0	0.00405852	0.00500663	0	0.00254091	0	0	0	0	0	0	0	0	0	0	0	0	0.00216137	0	0.00704672	0	0	0	0	0	0	0	0.00261986	0	0	0	0	0	0	0	0	0	0
OTU1169	Firmicutes	Negativicutes	Selenomonadales	Veillonellaceae	Veillonella	0	0	0	0	0	0	0	0.00202926	0	0.00201377	0	0	0	0	0	0	0	0	0	0	0	0	0	0	0	0	0	0	0	0	0	0	0	0.00261986	0.00467924	0	0	0	0	0	0.0139543	0	0	0
OTU117	Bacteroidetes	Bacteroidia	Bacteroidales	Porphyromonadaceae	Parabacteroides	0	0	0	0	0	0	0	0	0	0	0	0	0	0	0	0	0	0	0	0	0	0	0	0	0	0	0	0	0	0	0	0	0	0	0	0	0	0	0	0	0	0	0	0
OTU1170	Bacteroidetes	Bacteroidia	Bacteroidales	Bacteroidaceae	Bacteroides	0	0	0	0	0	0	0	0	0	0	0	0	0	0	0	0	0	0	0	0	0	0	0	0	0	0	0	0	0	0	0	0	0	0	0	0	0	0	0	0	0	0	0	0
OTU1171	Firmicutes	Clostridia	Clostridiales	Lachnospiraceae	Clostridium XlVa	0.00279971	0.00443774	0	0.00499214	0	0.00258168	0	0.00202926	0.00500663	0	0.0177864	0.0031348	0	0	0	0	0	0	0	0	0	0	0	0	0.00410593	0	0	0	0	0	0	0	0	0	0	0	0	0	0	0	0	0	0	0
OTU1172	Firmicutes	Negativicutes	Selenomonadales	Veillonellaceae	Veillonella	0	0	0	0	0	0	0	0	0	0	0	0	0	0	0	0.0102983	0	0	0.00602391	0	0	0	0	0.00216137	0.00205297	0	0.00489129	0.00656858	0.0016141	0.00123039	0	0	0	0	0	0	0	0	0	0	0	0	0	0
OTU1173	Firmicutes	Clostridia	Clostridiales	Lachnospiraceae	Clostridium XlVa	0	0	0	0	0	0	0	0	0	0	0	0	0	0	0	0	0	0	0	0	0	0	0	0	0	0	0	0	0	0	0	0	0	0	0	0	0	0	0	0	0	0	0	0
OTU1174	Firmicutes	Clostridia	Clostridiales	Lachnospiraceae	Dorea	0.00279971	0	0	0	0	0.00258168	0	0.00811705	0	0	0	0.0031348	0	0	0	0	0	0	0.00301196	0.00378738	0	0	0.00204349	0	0	0	0	0	0	0	0	0.00422315	0	0	0	0	0	0	0	0	0	0	0	0
OTU1175	Firmicutes	Negativicutes	Selenomonadales	Veillonellaceae	Allisonella	0	0	0	0	0	0	0	0	0	0	0	0	0	0	0	0	0	0	0	0	0	0	0	0	0	0	0	0	0	0	0	0	0	0	0	0	0	0	0	0	0	0	0	0
OTU1176	Proteobacteria	Gammaproteobacteria	Enterobacteriales	Enterobacteriaceae	Escherichia/Shigella	0	0	0	0	0	0	0	0	0	0	0	0	0	0	0	0	0	0	0	0	0	0	0	0	0	0	0	0	0	0	0	0.00422315	0	0	0	0	0	0	0	0	0	0	0	0
OTU1177	Firmicutes	Negativicutes	Selenomonadales	Acidaminococcaceae	Phascolarctobacterium	0	0	0	0	0	0	0	0	0	0	0	0	0	0	0	0	0	0	0	0	0	0	0	0	0	0	0	0	0	0	0	0	0	0	0	0	0	0	0	0	0	0	0	0
OTU1178	Proteobacteria	Gammaproteobacteria	Enterobacteriales	Enterobacteriaceae	Escherichia/Shigella	0	0	0	0	0	0	0	0	0	0	0	0	0	0	0	0	0	0	0	0	0	0	0	0	0	0	0	0	0	0	0	0	0	0	0	0	0	0	0	0	0	0	0	0
OTU1179	Bacteroidetes	Bacteroidia	Bacteroidales	Porphyromonadaceae	Parabacteroides	0	0	0	0	0	0	0	0	0	0	0	0	0	0	0	0	0	0	0	0	0	0	0	0	0	0	0	0	0	0	0	0	0	0	0	0	0	0	0	0	0	0	0	0
OTU118	Firmicutes	Negativicutes	Selenomonadales	Veillonellaceae	Dialister	0	0	0	0	0	0	0	0	0	0	0	0	0	0	0	0	0	0	0	0	0	0	0	0	0	0	0	0	0	0	0	0	0	0	0	0	0	0	0	0	0	0	0	0
OTU1180	Bacteroidetes	Bacteroidia	Bacteroidales	Bacteroidaceae	Bacteroides	0	0	0.0181233	0	0.00466298	0.0154901	0	0	0.00500663	0.00201377	0	0	0.00500588	0.00227931	0	0.0102983	0.00567344	0	0	0	0	0	0.00613046	0.00216137	0.00205297	0	0	0.00328429	0	0	0	0	0	0	0	0	0	0	0	0	0	0	0	0
OTU1181	Firmicutes	Clostridia	Clostridiales	Lachnospiraceae	Fusicatenibacter	0	0	0	0	0	0	0	0	0	0	0	0	0	0	0	0	0	0	0.00602391	0	0	0	0	0	0	0	0	0	0	0	0	0	0	0	0	0	0	0	0	0.00652592	0	0	0	0
OTU1182	Firmicutes	Clostridia	Clostridiales	Lachnospiraceae	Clostridium XlVa	0.00559942	0	0	0	0	0.00129084	0	0.00202926	0	0.00402755	0	0	0	0	0	0	0	0	0	0	0.00180708	0	0	0	0	0	0	0	0.0016141	0	0	0	0.00672405	0.00261986	0	0.00746083	0	0	0	0	0.00348857	0	0.00202081	0.00198922
OTU1183	Proteobacteria	Gammaproteobacteria	Enterobacteriales	Enterobacteriaceae	Escherichia/Shigella	0.00839913	0.0133132	0	0	0	0	0.00829876	0.00405852	0	0	0	0	0	0	0	0	0	0	0	0	0	0	0	0	0	0	0	0	0.0016141	0	0	0	0.00672405	0.0130993	0.00233962	0	0	0	0	0	0.00348857	0	0.00404163	0
OTU1184	Bacteroidetes	Bacteroidia	Bacteroidales	Bacteroidaceae	Bacteroides	0	0	0	0	0	0	0	0	0	0	0	0	0	0	0	0	0	0	0	0	0	0	0	0	0	0	0	0	0	0	0	0	0.00336202	0	0.00467924	0	0	0	0	0.0195778	0.00348857	0.014774	0	0.00397844
OTU1185	Bacteroidetes	Bacteroidia	Bacteroidales	Bacteroidaceae	Bacteroides	0	0	0	0	0	0	0	0	0	0	0	0	0	0	0	0	0	0	0	0	0	0	0	0	0	0	0	0	0	0	0	0	0.0100861	0.00785958	0.0140377	0.00248694	0.0189609	0.0141613	0.0149544	0.0195778	0	0.00984931	0	0
OTU1186	Firmicutes	Clostridia	Clostridiales	Lachnospiraceae	Clostridium XlVa	0	0	0	0	0	0	0	0	0	0	0	0	0	0	0	0	0	0	0	0	0	0	0	0	0	0	0	0	0	0	0	0	0.00336202	0	0	0.00497389	0	0	0	0	0.00348857	0	0	0.00198922
OTU1187	Proteobacteria	Gammaproteobacteria	Enterobacteriales	Enterobacteriaceae	Escherichia/Shigella	0	0	0	0	0	0	0	0	0	0	0	0	0	0	0	0	0.00567344	0	0	0	0	0	0	0.00216137	0	0	0	0.00656858	0.0032282	0.00123039	0	0	0.00336202	0.0104794	0	0	0	0.00708065	0.00897263	0	0.00697715	0.00492465	0.00404163	0
OTU1188	Bacteroidetes	Bacteroidia	Bacteroidales	Bacteroidaceae	Bacteroides	0	0	0	0	0	0	0	0	0	0	0	0	0	0	0	0	0	0	0	0	0	0	0	0	0	0	0	0	0	0	0	0	0.00336202	0.00261986	0.00233962	0.00248694	0	0	0.00897263	0.0195778	0	0	0	0
OTU1189	Bacteroidetes	Bacteroidia	Bacteroidales	Bacteroidaceae	Bacteroides	0	0	0	0	0	0	0	0	0	0	0	0	0	0	0	0	0	0	0	0	0	0	0	0	0	0	0	0	0	0	0	0	0.00336202	0	0	0	0.00379219	0	0	0	0	0	0	0
OTU119	Firmicutes	Clostridia	Clostridiales	Ruminococcaceae	Flavonifractor	0	0	0.0226542	0.0174725	0.0163204	0.00645419	0.0276625	0.0608779	0.0650862	0.0201377	0	0	0.0150176	0.00911722	0	0	0	0	0	0	0	0	0	0	0	0	0	0	0	0	0.0277801	0.0211158	0.00336202	0	0.0584905	0.0671475	0.0644672	0.0354032	0.0119635	0.0391555	0	0	0.648681	0.481391
OTU1190	Firmicutes	Clostridia	Clostridiales	Lachnospiraceae	Clostridium XlVa	0	0	0	0	0.00699447	0	0	0	0	0	0	0	0	0	0	0	0	0	0	0	0	0	0	0	0	0	0	0	0	0	0	0	0	0	0	0	0	0.00354032	0	0	0	0	0	0
OTU1191	Bacteroidetes	Bacteroidia	Bacteroidales	Bacteroidaceae	Bacteroides	0	0	0	0	0	0	0	0	0	0	0	0	0	0	0	0	0	0	0	0	0	0	0	0	0	0	0	0	0	0	0	0	0	0	0.00233962	0	0.00379219	0	0.00299088	0.00326296	0	0.00492465	0	0
OTU1192	Firmicutes	Clostridia	Clostridiales	Lachnospiraceae	Butyrivibrio	0.0111988	0.017751	0	0.00249607	0.00233149	0.00129084	0	0.00608779	0	0.00201377	0	0	0	0	0	0	0.00378229	0	0	0	0	0	0	0	0.00205297	0.00704672	0	0	0	0.00123039	0	0	0	0	0	0	0	0	0	0.00652592	0	0	0	0
OTU1193	Bacteroidetes	Bacteroidia	Bacteroidales	Bacteroidaceae	Bacteroides	0	0	0	0	0	0	0	0	0	0	0	0	0	0	0	0	0	0	0	0	0	0	0	0	0	0	0	0	0	0	0	0	0	0	0.00467924	0	0	0	0.0179453	0	0.0209314	0.00984931	0	0
OTU1194	Bacteroidetes	Bacteroidia	Bacteroidales	Bacteroidaceae	Bacteroides	0	0	0.00453083	0	0.00466298	0.00258168	0.011065	0.00405852	0	0	0	0	0	0	0	0	0	0	0	0	0	0	0.00204349	0	0	0	0	0	0	0.00123039	0	0	0	0	0.00467924	0	0	0	0.00299088	0	0	0.00492465	0	0
OTU1195	Firmicutes	Clostridia	Clostridiales	Lachnospiraceae	Dorea	0	0	0	0	0	0	0	0	0.00250332	0.00402755	0	0	0	0	0	0	0.00567344	0	0.00903587	0.00189369	0	0	0.00204349	0.0064841	0.0061589	0	0.00244565	0	0.0016141	0.00123039	0	0	0	0	0	0	0	0	0	0	0	0	0	0
OTU1196	Firmicutes	Clostridia	Clostridiales	Lachnospiraceae	Clostridium XlVa	0	0	0	0	0	0	0	0	0	0.00201377	0	0.0031348	0	0	0	0	0	0	0.00602391	0	0	0	0	0	0.00205297	0	0	0	0.0016141	0.00123039	0	0	0	0	0	0	0	0	0	0	0	0	0	0
OTU1197	Firmicutes	Clostridia	Clostridiales	Lachnospiraceae	Butyrivibrio	0	0	0	0	0	0	0	0	0	0	0	0	0	0	0	0	0	0	0	0	0	0	0	0	0	0	0	0	0	0	0	0	0	0	0	0	0	0	0	0	0	0	0	0
OTU1198	Actinobacteria	Actinobacteria	Bifidobacteriales	Bifidobacteriaceae	Bifidobacterium	0	0	0	0	0	0	0	0	0	0	0	0	0	0	0	0	0	0	0	0	0	0	0	0	0	0	0	0	0	0	0.0277801	0.00422315	0	0	0	0	0	0	0	0	0	0	0	0
OTU1199	Firmicutes	Clostridia	Clostridiales	Lachnospiraceae	Dorea	0	0	0	0	0	0.00258168	0	0	0	0	0	0.00626959	0	0	0	0	0	0	0	0	0	0	0.00613046	0	0	0	0	0	0	0	0	0	0	0	0	0	0	0	0	0	0	0	0	0
OTU12	Firmicutes	Clostridia	Clostridiales	Lachnospiraceae	Dorea	0.377961	0.519215	0.910697	1.48266	2.09368	2.06018	1.86722	3.12506	2.51834	2.10037	0.464986	0.479624	0.0450529	0.00683792	1.07723	1.11222	0.658119	0.972174	1.53007	1.61532	1.40771	3.81233	4.57332	4.86524	2.60932	4.29145	2.54347	7.35352	1.88204	1.5343	1.11676	0.105579	2.06092	2.38669	2.36068	1.14399	2.73796	2.64816	2.56617	1.91536	0.265132	3.18625	0.0828534	0.0855364
OTU120	Bacteroidetes	Bacteroidia	Bacteroidales	Porphyromonadaceae	Parabacteroides	0	0	0	0	0	0	0	0	0	0	0	0	0	0	0	0	0	0	0.00301196	0	0	0	0	0	0	0	0	0	0	0	0	0	0.0537924	0.0497773	0.687848	0.892813	0.894956	0.715146	1.04681	1.05067	0.46398	0.842116	0	0
OTU1200	Firmicutes	Clostridia	Clostridiales	Lachnospiraceae	Dorea	0	0	0	0	0	0	0	0	0	0	0	0	0	0	0	0	0	0	0	0	0	0	0	0.00216137	0.00205297	0	0.00489129	0.00328429	0.0032282	0.00246078	0	0	0	0	0	0	0	0	0	0	0	0	0	0
OTU1201	Firmicutes	Clostridia	Clostridiales	Lachnospiraceae	Dorea	0	0	0	0	0	0	0	0	0	0.00402755	0	0	0	0	0	0	0	0	0	0	0	0.00235766	0	0	0	0	0	0	0	0	0	0	0	0	0	0	0	0	0	0	0	0	0	0
OTU1202	Firmicutes	Clostridia	Clostridiales	Lachnospiraceae	Clostridium XlVa	0	0	0	0	0	0	0	0	0	0	0	0	0	0	0	0	0	0	0	0	0	0	0	0	0	0	0	0	0	0	0	0	0	0	0	0	0	0	0	0	0	0	0	0
OTU1203	Firmicutes	Clostridia	Clostridiales	Peptostreptococcaceae	Clostridium XI	0	0	0	0	0	0	0	0	0	0	0	0	0	0	0	0	0	0	0	0	0	0.00235766	0.00408697	0	0	0	0	0	0	0	0	0	0	0	0	0	0	0	0	0	0	0	0	0
OTU1204	Firmicutes	Clostridia	Clostridiales	Lachnospiraceae	Ruminococcus2	0	0	0	0	0	0	0	0	0	0	0	0	0	0	0	0	0	0	0	0	0	0	0	0	0	0	0	0	0	0	0	0	0	0	0	0	0	0	0	0	0	0	0	0
OTU1205	Firmicutes	Clostridia	Clostridiales	Peptostreptococcaceae	Intestinibacter	0.00839913	0	0	0	0	0	0	0	0	0.00201377	0	0	0	0.00455861	0	0	0	0	0	0	0	0	0	0	0	0	0	0	0	0	0	0	0	0	0	0	0	0	0	0	0	0	0	0
OTU1206	Firmicutes	Clostridia	Clostridiales	Lachnospiraceae	Coprococcus	0	0	0	0	0	0	0	0	0	0	0	0	0	0	0	0	0	0	0	0	0	0	0	0	0	0	0	0	0	0	0	0	0	0	0	0	0	0	0	0	0	0	0	0
OTU1207	Firmicutes	Clostridia	Clostridiales	Lachnospiraceae	Clostridium XlVa	0	0	0	0	0	0	0	0	0	0	0	0	0	0	0	0	0	0	0	0	0	0	0	0	0	0	0	0	0	0	0	0	0	0	0	0	0	0	0	0	0	0	0	0
OTU1208	Firmicutes	Clostridia	Clostridiales	Lachnospiraceae	Roseburia	0	0	0	0	0	0	0	0	0	0	0	0	0	0	0	0	0	0	0	0	0	0	0	0	0	0	0	0	0	0	0	0	0	0	0	0	0	0	0	0	0	0	0	0
OTU1209	Firmicutes	Clostridia	Clostridiales	Lachnospiraceae	Coprococcus	0	0	0	0	0	0	0	0	0	0	0	0	0	0	0	0	0	0	0	0	0	0	0	0	0	0	0	0	0	0	0	0	0	0	0	0	0	0	0	0	0	0	0	0
OTU121	Firmicutes	Clostridia	Clostridiales	Ruminococcaceae	Ruminococcus	0	0	0	0	0	0	0	0	0	0	0	0	0	0	0	0	0	0	0	0	0	0	0	0	0	0	0.129619	0	0	0	0.116676	7.96486	0	0	0	0	0	0	0	0	0	0	0	0
OTU1210	Firmicutes	Clostridia	Clostridiales	Lachnospiraceae	Clostridium XlVa	0	0	0	0	0	0	0	0	0	0	0	0	0	0	0	0	0	0	0	0	0	0	0	0	0	0	0	0	0	0	0	0	0	0	0	0	0	0	0	0	0	0	0	0
OTU1211	Firmicutes	Clostridia	Clostridiales	Ruminococcaceae	Clostridium IV	0	0	0	0	0	0	0	0	0	0	0	0	0	0	0	0	0	0	0	0	0	0	0	0	0	0	0	0	0	0	0	0	0	0	0	0	0	0	0	0	0	0	0	0
OTU1212	Firmicutes	Clostridia	Clostridiales	Lachnospiraceae	Ruminococcus2	0	0	0	0	0	0	0	0	0	0	0	0	0	0	0	0	0	0	0	0	0	0	0	0	0	0	0	0	0	0	0	0	0	0	0	0	0	0	0	0	0	0	0	0
OTU1213	Bacteroidetes	Bacteroidia	Bacteroidales	Bacteroidaceae	Bacteroides	0	0	0.00453083	0	0	0.00516336	0	0	0.00750995	0.00402755	0	0	0	0	0.0031498	0.00343277	0.00189115	0	0	0.00189369	0.00361415	0	0.00408697	0.00216137	0.0123178	0.0140934	0.0122282	0	0.0032282	0.00123039	0	0	0	0	0	0	0	0	0	0	0	0	0	0
OTU1214	Firmicutes	Clostridia	Clostridiales	Lachnospiraceae	Catonella	0	0	0.00906166	0.00249607	0.00699447	0.00387252	0	0.00202926	0	0	0	0	0	0	0.00629961	0	0.00189115	0	0	0	0.00180708	0	0.00204349	0.0064841	0.00821187	0	0.00733694	0.00328429	0.0064564	0.00492156	0.00277801	0	0	0	0	0	0	0	0	0	0	0	0	0
OTU1215	Bacteroidetes	Bacteroidia	Bacteroidales	Prevotellaceae	Prevotella	0	0	0	0	0	0	0	0	0	0	0	0	0	0	0	0	0	0	0	0	0	0	0	0	0	0	0	0	0	0	0	0	0	0	0	0	0	0	0	0	0	0	0	0
OTU1216	Firmicutes	Clostridia	Clostridiales	Ruminococcaceae	Clostridium IV	0	0	0	0	0	0	0	0	0	0	0	0	0	0	0	0	0	0	0	0	0	0	0	0	0	0	0	0	0	0	0	0	0	0	0	0	0	0	0	0	0	0	0	0
OTU1217	Firmicutes	Clostridia	Clostridiales	Lachnospiraceae	Clostridium XlVa	0	0	0	0	0	0	0	0	0	0	0	0	0	0	0	0	0	0	0	0	0	0	0	0	0	0	0	0	0	0	0	0	0	0.00523972	0	0	0.00379219	0	0	0	0	0.00492465	0.00404163	0.00795687
OTU1218	Firmicutes	Negativicutes	Selenomonadales	Veillonellaceae	Negativicoccus	0	0	0	0	0	0	0	0	0	0	0	0	0	0	0	0	0	0	0	0	0	0	0	0	0	0	0	0	0	0	0	0	0	0	0	0	0	0	0	0	0	0	0	0
OTU1219	Firmicutes	Clostridia	Clostridiales	Lachnospiraceae	Blautia	0	0	0	0	0	0	0	0	0	0.00402755	0	0	0	0	0	0	0	0	0	0	0	0	0	0	0	0	0	0	0	0	0	0	0	0	0.00935848	0	0.00379219	0	0	0	0	0	0	0
OTU122	Firmicutes	Clostridia	Clostridiales	Lachnospiraceae	Fusicatenibacter	0	0.00887548	0.0317158	0.00998427	0.00233149	0.00774503	0	0.00608779	0.0150199	0.00201377	0	0	0	0	0	0.00686554	0	0	0.0120478	0.00189369	0.00180708	0	0	0.0151296	0.00410593	0.00704672	0.00489129	0.0558329	0	0.00861273	0.00833403	0.0253389	0.00336202	0.0943149	0.524075	0.440189	0.166856	0.194718	0.13459	0.309981	0.0174429	0.0246233	0.0141457	0.0159137
OTU1220	Bacteroidetes	Bacteroidia	Bacteroidales	Porphyromonadaceae	Parabacteroides	0	0	0	0	0	0	0	0	0	0	0	0	0	0	0	0	0	0	0	0	0	0	0	0	0	0	0	0	0	0	0	0	0	0	0	0.0124347	0.00379219	0.00354032	0	0.00652592	0.00348857	0	0	0
OTU1221	Bacteroidetes	Bacteroidia	Bacteroidales	Bacteroidaceae	Bacteroides	0	0	0	0	0.00699447	0	0.00276625	0	0.00250332	0.00201377	0	0	0	0	0.00629961	0	0	0.00194047	0	0	0.00180708	0	0.00408697	0	0	0	0	0	0	0	0.00277801	0	0	0	0	0	0	0.00354032	0.00299088	0	0	0	0	0
OTU1222	Firmicutes	Clostridia	Clostridiales	Lachnospiraceae	Catonella	0	0	0	0	0	0	0	0	0	0	0	0	0	0	0	0	0	0	0	0	0	0	0	0	0	0	0	0	0	0	0	0	0	0	0.00233962	0.00248694	0	0	0.00299088	0.00326296	0	0	0	0
OTU1223	Bacteroidetes	Bacteroidia	Bacteroidales	Bacteroidaceae	Bacteroides	0	0	0	0	0	0	0	0	0	0	0	0	0	0	0	0	0	0	0	0	0	0	0	0	0	0	0	0	0	0	0	0	0	0	0	0	0	0	0	0	0	0	0	0
OTU1224	Firmicutes	Clostridia	Clostridiales	Lachnospiraceae	Clostridium XlVa	0	0	0	0.00998427	0.00699447	0	0.00276625	0.00405852	0.00250332	0.00201377	0	0	0	0	0	0	0	0	0.00602391	0.00757475	0	0.00471531	0	0.00216137	0.00205297	0	0	0	0	0	0	0	0	0	0	0	0	0	0	0	0	0	0	0
OTU1225	Firmicutes	Clostridia	Clostridiales	Lachnospiraceae	Clostridium XlVa	0	0	0	0	0	0	0	0	0	0	0	0	0	0	0	0	0	0	0	0	0	0	0	0	0	0	0	0	0	0	0	0	0	0	0	0	0	0	0	0	0	0	0	0
OTU1226	Actinobacteria	Actinobacteria	Bifidobacteriales	Bifidobacteriaceae	Bifidobacterium	0.0111988	0.00887548	0	0.00249607	0.00233149	0.00387252	0	0	0.00500663	0	0	0	0	0	0	0	0	0	0	0	0	0	0	0	0	0	0	0	0	0	0	0	0	0	0	0	0	0	0	0	0	0	0	0
OTU1227	Proteobacteria	Gammaproteobacteria	Enterobacteriales	Enterobacteriaceae	Escherichia/Shigella	0	0	0	0	0	0	0	0	0	0	0	0	0	0	0	0	0	0	0	0	0	0	0	0	0	0	0	0	0	0	0	0	0	0	0	0	0	0	0	0	0	0	0	0
OTU1228	Bacteroidetes	Bacteroidia	Bacteroidales	Bacteroidaceae	Bacteroides	0	0	0	0	0	0	0	0	0	0	0	0	0	0	0	0	0	0	0	0	0	0	0	0	0	0	0	0	0	0	0	0	0	0	0	0	0	0	0	0	0	0	0	0
OTU1229	Proteobacteria	Gammaproteobacteria	Enterobacteriales	Enterobacteriaceae	Escherichia/Shigella	0	0	0	0	0	0	0	0.00405852	0	0	0.0127045	0	0	0.00227931	0	0.00686554	0	0	0	0	0	0	0	0	0	0	0	0	0.0016141	0.00123039	0	0	0	0	0	0	0	0	0	0	0	0	0	0
OTU123	Firmicutes	Clostridia	Clostridiales	Lachnospiraceae	Clostridium XlVa	0.142785	0.13757	0.027185	0.0948506	0.0396354	0.0348527	0.033195	0.0507315	0.047563	0.0644408	0.00508182	0.0031348	0	0.00455861	0.0031498	0.00343277	0.013238	0.00194047	0.0271076	0.00757475	0.0578264	0.0212189	0.0102174	0.0151296	0.0123178	0.169121	0.00244565	0.0131372	0.032282	0.00246078	0.00555602	0	0.58163	0.660204	0.404754	0.417807	0.269245	0.166395	0.317033	0.4405	0.484912	0.408746	0.42235	0.348113
OTU1230	Firmicutes	Clostridia	Clostridiales	Lachnospiraceae	Dorea	0	0	0	0	0	0	0	0	0	0	0	0	0	0	0	0	0.00189115	0	0	0.00189369	0.00180708	0	0	0.00864547	0.0061589	0	0.00978258	0.0262743	0.0032282	0	0	0	0	0	0	0	0	0	0	0	0	0	0	0
OTU1231	Firmicutes	Clostridia	Clostridiales	Clostridiaceae 1	Clostridium sensu stricto	0	0	0	0	0	0	0	0	0	0	0	0	0	0	0	0	0	0	0	0	0	0	0	0	0	0	0	0	0	0.0110735	0	0	0	0	0	0	0	0	0	0	0	0	0	0
OTU1232	Firmicutes	Bacilli	Bacillales	Staphylococcaceae	Staphylococcus	0	0	0	0	0	0	0	0	0	0	0	0	0	0	0	0	0	0	0	0	0	0	0	0	0	0.0422803	0	0	0	0.00492156	0	0	0	0	0	0	0	0	0	0	0	0	0	0
OTU1233	Firmicutes	Clostridia	Clostridiales	Lachnospiraceae	Eisenbergiella	0	0	0	0	0	0	0	0	0	0	0	0	0	0	0	0	0	0	0	0	0	0	0	0	0	0	0	0	0	0	0	0	0	0	0	0	0	0	0	0	0	0	0	0
OTU1234	Firmicutes	Clostridia	Clostridiales	Lachnospiraceae	Lachnospiracea_incertae_sedis	0.0139985	0.0133132	0	0	0	0	0.00276625	0.00608779	0.0150199	0.00201377	0	0	0	0	0.0031498	0.0102983	0.00189115	0	0	0.00378738	0	0	0.00408697	0	0	0	0.00489129	0	0.0048423	0	0	0.00422315	0	0	0	0	0	0	0	0	0	0	0	0
OTU1235	Bacteroidetes	Bacteroidia	Bacteroidales	Bacteroidaceae	Bacteroides	0	0	0	0.00998427	0.00233149	0.00129084	0.00276625	0	0	0.00402755	0	0	0	0	0.0031498	0	0	0	0	0.00757475	0	0.00235766	0.0183914	0.00864547	0.00205297	0.0211402	0	0	0.0016141	0.00123039	0	0	0	0	0	0	0	0	0	0	0	0	0	0
OTU1236	Firmicutes	Erysipelotrichia	Erysipelotrichales	Erysipelotrichaceae	Coprobacillus	0	0	0.0181233	0	0	0	0	0.0121756	0	0	0	0	0	0.00911722	0	0	0.00378229	0	0	0.00757475	0	0	0.00817394	0	0	0	0	0	0	0	0	0	0	0	0	0	0	0	0	0	0	0	0	0
OTU1237	Bacteroidetes	Bacteroidia	Bacteroidales	Bacteroidaceae	Bacteroides	0	0	0	0	0	0	0	0	0	0	0	0	0	0	0	0	0	0	0	0	0	0	0	0	0	0	0	0	0	0	0	0	0	0.00523972	0	0.00994777	0	0	0.00598176	0.00326296	0	0.00984931	0	0
OTU1238	Firmicutes	Clostridia	Clostridiales	Lachnospiraceae	Dorea	0.00279971	0.017751	0	0	0.00233149	0	0	0	0	0	0	0	0	0	0.0031498	0	0	0	0	0	0	0.00235766	0	0	0	0	0	0.00656858	0	0.00123039	0	0	0.00336202	0.00523972	0	0	0	0	0	0	0	0	0	0.00397844
OTU1239	Bacteroidetes	Bacteroidia	Bacteroidales	Bacteroidaceae	Bacteroides	0	0	0	0	0	0	0	0	0	0	0	0	0	0	0	0	0	0	0	0	0	0	0	0	0	0	0	0	0	0	0	0	0.0100861	0	0	0	0	0.00708065	0	0	0.00348857	0	0	0
OTU124	Firmicutes	Clostridia	Clostridiales	Lachnospiraceae	Dorea	0.0167983	0	0.0226542	0.037441	0.0722762	0.0271076	0.0359613	0.0507315	0.0700929	0.044303	0.127045	0.106583	0.0200235	0.0410275	0.0409475	0.044626	0.0170203	0.00194047	0.0813229	0.0700665	0.0596335	0.0141459	0.0613046	0.108068	0.147814	0.232542	0.220108	0.27588	0.109759	0.0418333	0.122232	0.0211158	0	0	0	0	0	0	0	0	0	0	0	0
OTU1240	Firmicutes	Clostridia	Clostridiales	Lachnospiraceae	Dorea	0	0	0	0	0	0	0	0	0	0	0	0	0	0	0	0	0	0	0	0	0	0	0.00204349	0.0064841	0.00205297	0	0	0.00656858	0.0032282	0	0	0	0.00336202	0	0	0	0	0	0	0	0	0.00492465	0	0
OTU1241	Firmicutes	Clostridia	Clostridiales	Lachnospiraceae	Clostridium XlVa	0	0.0133132	0	0	0	0	0	0	0	0	0	0	0	0	0	0	0	0	0	0	0	0.00235766	0	0	0	0	0	0	0	0	0	0	0.0134481	0.00261986	0.0140377	0.00248694	0	0.00354032	0	0.00326296	0.0104657	0	0.00404163	0
OTU1242	Firmicutes	Clostridia	Clostridiales	Lachnospiraceae	Roseburia	0	0	0	0.00249607	0	0	0	0.00202926	0	0	0.00254091	0.0031348	0.0175206	0.0159551	0.00629961	0	0.00189115	0	0	0	0	0.00235766	0	0.00216137	0	0	0	0	0.0048423	0	0	0	0	0	0	0	0	0	0	0	0	0	0.0101041	0.00198922
OTU1243	Firmicutes	Clostridia	Clostridiales	Lachnospiraceae	Fusicatenibacter	0	0	0	0	0	0	0	0	0	0	0	0	0	0	0	0	0	0	0	0	0	0	0	0	0	0	0	0	0	0	0	0	0	0	0	0.00497389	0	0	0	0	0	0	0.00202081	0
OTU1244	Firmicutes	Clostridia	Clostridiales	Lachnospiraceae	Fusicatenibacter	0	0	0	0	0	0	0	0	0	0	0	0	0	0	0	0	0	0	0	0	0	0	0	0	0	0.00704672	0	0	0	0	0	0	0	0	0.00935848	0	0	0.0177016	0.00299088	0	0	0	0	0.00596766
OTU1245	Firmicutes	Clostridia	Clostridiales	Clostridiales_Incertae Sedis XIII	Anaerovorax	0	0	0	0	0	0	0	0	0	0	0	0	0	0	0	0	0	0	0	0	0	0	0	0	0	0	0	0	0	0	0.011112	0	0	0	0	0	0	0	0	0	0	0	0	0
OTU1246	Bacteroidetes	Bacteroidia	Bacteroidales	Bacteroidaceae	Bacteroides	0	0	0	0	0	0	0	0	0	0	0	0	0	0	0	0	0	0	0	0	0	0	0	0	0	0	0	0	0	0	0	0	0	0	0	0	0	0.00354032	0	0	0	0	0	0
OTU1247	Firmicutes	Clostridia	Clostridiales	Lachnospiraceae	Fusicatenibacter	0	0	0	0	0	0.00129084	0	0	0	0	0	0	0	0	0	0	0	0	0	0	0	0	0	0	0	0	0	0	0	0	0	0	0	0	0	0.00497389	0	0.010621	0	0	0	0	0	0
OTU1248	Bacteroidetes	Bacteroidia	Bacteroidales	Bacteroidaceae	Bacteroides	0	0	0	0	0	0	0	0	0	0	0	0	0	0	0	0	0	0	0	0	0	0	0	0	0	0	0	0	0	0	0	0	0	0	0	0	0	0	0	0	0	0	0	0
OTU1249	Bacteroidetes	Bacteroidia	Bacteroidales	Bacteroidaceae	Bacteroides	0	0	0	0	0	0	0	0	0	0	0	0	0	0	0	0	0	0	0	0	0	0	0	0	0	0	0	0	0	0	0	0	0	0	0.00233962	0.00248694	0	0	0.00598176	0.0424185	0	0.014774	0	0
OTU125	Firmicutes	Clostridia	Clostridiales	Lachnospiraceae	Clostridium XlVa	0	0	0	0	0	0	0	0	0	0	0	0	0	0	0	0	0	0	0	0	0	0	0	0	0	0	0	0	0	0	0	0	0	0	0	0	0	0	0	0	0	0	0	0
OTU1250	Firmicutes	Clostridia	Clostridiales	Lachnospiraceae	Clostridium XlVa	0	0	0	0	0	0	0	0	0	0	0	0.0031348	0	0	0	0	0	0.00388093	0	0	0.00361415	0.00235766	0.0122609	0.0129682	0	0	0	0	0.0016141	0.00123039	0	0	0	0	0.00233962	0	0	0	0	0	0	0	0	0
OTU1251	Proteobacteria	Betaproteobacteria	Burkholderiales	Sutterellaceae	Sutterella	0	0	0	0	0	0	0	0	0	0	0	0	0	0	0	0	0	0	0	0	0	0	0	0	0	0	0	0	0	0	0	0	0	0	0	0	0	0	0	0	0	0	0	0
OTU1252	Firmicutes	Clostridia	Clostridiales	Lachnospiraceae	Clostridium XlVa	0	0	0	0	0	0	0	0	0	0	0	0	0	0	0	0	0	0	0	0	0	0	0	0	0	0	0	0	0	0	0	0	0	0	0	0	0	0	0	0	0	0	0	0
OTU1253	Bacteroidetes	Bacteroidia	Bacteroidales	Bacteroidaceae	Bacteroides	0	0	0	0	0	0	0	0	0	0	0	0	0	0	0	0	0	0	0	0	0	0	0	0	0	0	0	0	0	0	0	0	0	0	0	0	0	0	0	0	0	0	0	0
OTU1254	Firmicutes	Clostridia	Clostridiales	Lachnospiraceae	Clostridium XlVa	0	0	0	0	0	0	0	0	0	0	0	0	0	0	0	0	0	0	0	0	0	0	0	0	0	0	0	0	0	0	0	0	0	0	0	0	0	0	0	0	0	0	0	0
OTU1255	Firmicutes	Clostridia	Clostridiales	Lachnospiraceae	Clostridium XlVa	0	0	0	0	0	0	0	0.00202926	0	0	0	0	0	0	0	0	0	0	0	0.00189369	0	0.00471531	0	0	0.0123178	0.00704672	0.00489129	0	0.0032282	0.00123039	0	0	0	0	0	0	0	0	0	0	0	0	0	0
OTU1256	Bacteroidetes	Bacteroidia	Bacteroidales	Bacteroidaceae	Bacteroides	0	0	0	0	0	0	0	0	0	0	0	0	0	0	0	0	0	0	0	0	0	0	0	0	0	0	0	0	0	0	0	0	0	0	0	0	0	0	0	0	0	0	0	0
OTU1257	Firmicutes	Clostridia	Clostridiales	Lachnospiraceae	Clostridium XlVa	0	0	0	0	0	0	0	0	0	0	0	0	0	0	0	0	0	0	0	0	0	0	0	0	0	0	0	0	0	0	0	0	0	0	0	0	0	0	0	0	0	0	0	0
OTU1258	Firmicutes	Bacilli	Lactobacillales	Lactobacillaceae	Lactobacillus	0	0	0	0	0	0	0	0	0	0	0	0	0	0	0	0	0	0	0	0	0	0	0	0	0	0	0	0	0	0	0	0	0	0	0	0	0	0	0	0	0	0	0	0
OTU1259	Firmicutes	Clostridia	Clostridiales	Lachnospiraceae	Butyrivibrio	0	0	0	0	0	0	0	0	0	0.00201377	0	0	0.00250294	0	0	0	0	0	0	0	0	0.00235766	0	0	0	0	0	0	0	0	0	0	0	0	0	0	0	0	0	0	0	0	0	0
OTU126	Bacteroidetes	Bacteroidia	Bacteroidales	Porphyromonadaceae	Barnesiella	0	0	0	0	0	0	0	0	0	0	0	0	0	0	0	0	0	0	0	0	0	0	0	0	0	0	0	0	0	0	0	0	0	0	0	0	0	0	0	0	0	0	0	0
OTU1260	Firmicutes	Negativicutes	Selenomonadales	Veillonellaceae	Allisonella	0	0	0	0	0	0	0	0	0	0	0	0	0	0	0	0	0	0	0	0	0	0	0	0	0	0	0	0	0	0	0	0	0	0	0	0	0	0	0	0	0	0	0	0
OTU1261	Firmicutes	Clostridia	Clostridiales	Ruminococcaceae	Oscillibacter	0	0	0	0	0	0	0	0	0	0	0	0	0	0	0	0	0	0	0	0	0	0	0	0	0	0	0	0	0	0	0	0	0	0	0	0	0	0	0	0	0	0	0	0
OTU1262	Bacteroidetes	Bacteroidia	Bacteroidales	Bacteroidaceae	Bacteroides	0	0	0	0	0	0	0	0	0	0	0	0	0	0	0	0	0	0	0	0	0	0	0	0	0	0	0	0	0	0	0	0	0	0	0	0	0	0	0	0	0	0	0	0
OTU1263	Firmicutes	Clostridia	Clostridiales	Lachnospiraceae	Butyrivibrio	0	0	0	0	0	0.00258168	0	0	0	0	0	0	0	0	0	0.00343277	0.00378229	0	0	0	0	0	0	0.00216137	0.00410593	0	0	0.00328429	0.0048423	0	0	0	0	0	0	0	0	0	0	0	0	0	0	0
OTU1264	Firmicutes	Clostridia	Clostridiales	Clostridiales_Incertae Sedis XI	Ezakiella	0	0	0	0	0	0	0	0	0	0	0	0	0	0	0	0	0	0	0	0	0	0	0	0	0	0	0	0	0	0	0	0	0	0	0	0	0	0	0	0	0	0	0	0
OTU1265	Actinobacteria	Actinobacteria	Coriobacteriales	Coriobacteriaceae	Eggerthella	0	0	0.00906166	0.00499214	0	0	0	0	0.0125166	0.00604132	0	0	0	0	0	0	0	0	0	0	0	0	0	0	0	0	0	0	0	0.00861273	0	0	0	0	0	0.00248694	0	0	0	0	0	0	0.00202081	0
OTU1266	Firmicutes	Clostridia	Clostridiales	Lachnospiraceae	Clostridium XlVa	0	0	0	0	0	0	0	0	0.00500663	0	0	0	0	0	0	0	0	0	0	0	0	0	0	0	0	0.00704672	0	0	0	0	0	0	0.0168101	0.00261986	0.00233962	0.00994777	0.00379219	0.00354032	0	0	0	0	0.00606244	0.00198922
OTU1267	Firmicutes	Clostridia	Clostridiales	Lachnospiraceae	Blautia	0	0	0	0	0	0	0	0	0	0	0	0	0	0	0	0	0	0	0	0	0	0	0	0	0	0.00704672	0	0	0	0	0	0	0.0100861	0.0104794	0.00467924	0.00248694	0.00379219	0	0.00299088	0.00326296	0	0.00492465	0.00202081	0
OTU1268	Bacteroidetes	Bacteroidia	Bacteroidales	Bacteroidaceae	Bacteroides	0	0	0	0	0	0	0	0	0	0	0	0	0	0	0	0	0	0	0	0	0	0	0	0	0	0	0	0	0	0	0	0	0	0.00261986	0	0	0	0	0	0.00978889	0	0	0.00606244	0
OTU1269	Firmicutes	Clostridia	Clostridiales	Lachnospiraceae	Clostridium XlVa	0	0	0	0	0.00233149	0	0	0.00405852	0	0	0.00254091	0.00626959	0	0	0	0	0	0	0	0.00378738	0	0	0	0	0	0	0	0	0	0	0	0	0	0	0	0	0	0	0	0	0	0	0.00606244	0
OTU127	Firmicutes	Clostridia	Clostridiales	Lachnospiraceae	Clostridium XlVa	0.0923904	0.142008	0.158579	0.132292	0.107249	0.10843	0.130014	0.133931	0.160212	0.130895	0.152455	0.213166	0.0775912	0.0774964	0.0472471	0.0514915	0.0340406	0.0523926	0.0361435	0.0378738	0.0596335	0.0471531	0.0510871	0.064841	0.059536	0.0775139	0.0269021	0.0624015	0.0355102	0.0319902	0.0194461	0.0506778	0.433701	0.495153	0.278415	0.290972	0.20857	0.0955888	0.27217	0.205567	0.26862	0.300404	0.250581	0.165105
OTU1270	Firmicutes	Clostridia	Clostridiales	Lachnospiraceae	Clostridium XlVa	0	0	0	0	0	0	0	0	0	0	0	0	0	0	0	0	0	0	0	0	0	0	0	0	0	0	0	0	0	0	0	0	0	0	0	0	0	0	0	0	0	0	0	0
OTU1271	Firmicutes	Clostridia	Clostridiales	Lachnospiraceae	Clostridium XlVa	0	0	0	0	0.00233149	0	0.0055325	0	0.00500663	0	0	0	0	0	0.0031498	0	0	0	0	0	0	0	0	0	0	0	0	0.00328429	0.0032282	0	0	0	0	0	0	0	0	0	0	0	0	0	0	0
OTU1272	Proteobacteria	Gammaproteobacteria	Enterobacteriales	Enterobacteriaceae	Escherichia/Shigella	0	0	0	0	0	0	0	0.00202926	0	0	0.00508182	0	0	0	0	0	0	0	0	0	0	0	0	0	0	0	0	0	0.0016141	0	0	0	0	0	0	0	0	0	0	0	0	0	0	0
OTU1273	Firmicutes	Clostridia	Clostridiales	Lachnospiraceae	Coprococcus	0	0	0	0	0	0	0	0	0	0.00201377	0	0	0	0	0	0	0	0	0	0	0	0	0	0	0	0	0	0	0	0	0.011112	0	0	0	0	0	0	0	0	0	0	0	0	0
OTU1274	Firmicutes	Negativicutes	Selenomonadales	Veillonellaceae	Allisonella	0	0	0	0	0	0	0	0	0	0	0	0	0	0	0	0	0	0	0	0	0	0	0	0	0	0	0	0	0	0	0	0	0	0	0	0	0	0	0	0	0	0	0	0
OTU1275	Bacteroidetes	Bacteroidia	Bacteroidales	Bacteroidaceae	Bacteroides	0	0	0	0	0	0	0	0	0	0	0	0	0	0	0	0	0	0	0	0	0	0	0	0	0	0	0	0	0	0	0	0	0	0	0	0	0	0	0	0	0	0	0	0
OTU1276	Proteobacteria	Gammaproteobacteria	Enterobacteriales	Enterobacteriaceae	Enterobacter	0	0	0	0	0	0	0	0	0	0	0	0	0	0	0	0	0	0	0	0	0.00361415	0	0	0	0	0	0	0	0.0096846	0	0	0	0	0	0	0	0	0	0	0	0	0	0	0
OTU1277	Firmicutes	Clostridia	Clostridiales	Lachnospiraceae	Clostridium XlVa	0	0	0	0	0	0	0	0	0	0	0	0	0	0	0	0	0	0	0	0	0	0	0	0	0	0	0	0	0	0	0	0	0	0	0	0	0	0	0	0	0	0	0	0
OTU1278	Firmicutes	Clostridia	Clostridiales	Ruminococcaceae	Sporobacter	0	0	0	0	0	0	0	0	0	0	0	0	0	0	0	0	0	0	0	0	0	0	0	0	0	0	0	0	0	0	0	0	0	0	0	0	0	0	0	0	0	0	0	0
OTU1279	Firmicutes	Bacilli	Lactobacillales	Lactobacillaceae	Lactobacillus	0	0	0	0	0	0	0	0	0	0	0	0	0	0	0	0	0	0	0	0	0	0	0	0	0	0	0	0	0	0	0	0	0	0	0	0	0	0	0	0	0	0	0	0
OTU128	Firmicutes	Clostridia	Clostridiales	Ruminococcaceae	Oscillibacter	0.00279971	0.00887548	0.0770241	0.0773781	0.102586	0.0787412	0.107884	0.142048	0.0901194	0.0604132	0	0	0.115135	0.0569827	0.64256	0.405067	0.382011	0.58214	0.433722	0.352226	0	0	0.243175	0.425789	0.307945	2.01536	0.266575	1.03127	0.277625	0.462627	0	0	0	0	0	0	0	0	0	0	0	0	0	0
OTU1280	Firmicutes	Clostridia	Clostridiales	Peptostreptococcaceae	Romboutsia	0	0	0	0	0	0	0	0	0	0	0	0	0	0	0.00629961	0	0	0.00388093	0	0.00568107	0	0	0	0	0	0	0	0	0	0	0	0	0	0	0	0	0	0	0	0	0	0	0	0
OTU1281	Firmicutes	Negativicutes	Selenomonadales	Veillonellaceae	Veillonella	0	0	0	0	0	0	0	0	0	0	0	0	0	0	0	0	0	0	0	0	0	0	0	0	0	0	0	0	0	0	0	0	0	0	0	0	0	0	0	0	0	0	0	0
OTU1282	Firmicutes	Clostridia	Clostridiales	Clostridiaceae 1	Clostridium sensu stricto	0	0	0	0	0	0	0	0	0	0	0	0	0	0	0	0	0	0	0	0	0	0	0	0	0	0	0	0	0	0	0	0	0	0	0	0	0	0	0	0	0	0	0	0
OTU1283	Bacteroidetes	Bacteroidia	Bacteroidales	Bacteroidaceae	Bacteroides	0	0	0	0.00249607	0	0.0103267	0	0	0	0	0	0	0.0150176	0	0	0	0.00189115	0	0.00301196	0.00189369	0.00180708	0.0165036	0.00408697	0.00432274	0	0	0	0	0	0	0	0	0	0	0	0	0	0	0	0	0	0	0	0
OTU1284	Bacteroidetes	Bacteroidia	Bacteroidales	Bacteroidaceae	Bacteroides	0	0	0	0.00499214	0	0.00387252	0	0	0.00500663	0.00201377	0	0	0.00500588	0	0	0	0	0	0.00301196	0.00189369	0.00903538	0.00235766	0.0122609	0.0064841	0	0	0	0.00656858	0.0032282	0.00123039	0	0	0	0	0	0	0	0	0	0	0	0	0	0
OTU1285	Bacteroidetes	Bacteroidia	Bacteroidales	Bacteroidaceae	Bacteroides	0	0	0	0.00499214	0	0.00387252	0.00276625	0	0.00500663	0.00402755	0	0	0.00750882	0.00455861	0	0	0	0	0	0.00189369	0.00361415	0.00235766	0.00204349	0.00432274	0.00205297	0	0.00244565	0.00656858	0.0064564	0.00123039	0	0	0	0	0	0	0	0	0	0	0	0	0	0
OTU1286	Bacteroidetes	Bacteroidia	Bacteroidales	Bacteroidaceae	Bacteroides	0	0	0	0	0	0.00516336	0.00276625	0	0	0	0	0	0	0	0	0.0102983	0	0	0	0.00189369	0.00180708	0.00235766	0.00408697	0.0129682	0.00205297	0	0.00733694	0.0164214	0.0064564	0	0	0	0	0	0	0	0	0	0	0	0	0	0	0
OTU1287	Firmicutes	Negativicutes	Selenomonadales	Acidaminococcaceae	Phascolarctobacterium	0.00279971	0	0.00906166	0.00249607	0	0.00387252	0.00276625	0.00202926	0.0100133	0.00604132	0	0	0	0	0	0.0137311	0	0	0	0.00189369	0	0	0.00204349	0.00432274	0.00410593	0.0140934	0.00244565	0.00656858	0.0016141	0	0	0	0	0	0	0	0	0	0	0	0	0	0	0
OTU1288	Proteobacteria	Gammaproteobacteria	Enterobacteriales	Enterobacteriaceae	Escherichia/Shigella	0	0	0	0	0	0	0	0	0	0	0	0	0	0	0	0	0	0	0	0	0.00180708	0.0188613	0	0	0	0	0	0	0	0	0	0	0	0	0	0	0	0	0	0	0	0	0	0
OTU1289	Firmicutes	Clostridia	Clostridiales	Lachnospiraceae	Roseburia	0	0	0	0	0	0.00129084	0	0	0	0	0	0	0	0	0	0	0	0	0	0	0	0	0	0	0	0	0	0	0	0	0	0	0	0	0	0	0	0	0	0	0	0	0.00808326	0.00397844
OTU129	Proteobacteria	Betaproteobacteria	Burkholderiales	Sutterellaceae	Parasutterella	0	0	0	0	0	0	0	0	0	0	0	0	0	0	0	0	0	0	0	0	0	0	0	0.0064841	0	0	0	0	0	0.00246078	0	0	0	0	0	0	0	0	0	0	0	0	0	0
OTU1290	Firmicutes	Clostridia	Clostridiales	Lachnospiraceae	Clostridium XlVa	0	0.00443774	0	0	0	0.00129084	0	0	0	0	0.00508182	0	0	0	0	0	0	0	0.00602391	0	0	0	0	0	0	0	0	0	0	0	0	0	0	0	0	0	0	0	0	0	0	0	0.00404163	0.0139245
OTU1291	Firmicutes	Clostridia	Clostridiales	Lachnospiraceae	Clostridium XlVa	0	0	0	0	0.00466298	0.00258168	0	0.00405852	0	0.00201377	0	0	0	0	0	0	0	0	0	0	0	0.00471531	0.00204349	0	0.00205297	0.00704672	0	0.00328429	0	0	0	0	0.00672405	0.00523972	0.00233962	0	0	0	0.00598176	0	0	0	0	0
OTU1292	Firmicutes	Clostridia	Clostridiales	Lachnospiraceae	Roseburia	0	0	0	0	0	0	0	0	0	0	0	0	0	0	0	0	0	0	0	0	0.00361415	0	0	0	0	0	0	0	0	0	0	0	0.00672405	0.00523972	0	0	0	0	0	0	0	0	0.0262706	0.0238706
OTU1293	Bacteroidetes	Bacteroidia	Bacteroidales	Bacteroidaceae	Bacteroides	0	0	0	0	0	0	0	0	0	0	0	0	0	0	0	0	0	0	0	0	0	0	0	0	0	0	0	0	0	0	0	0	0.0100861	0	0	0	0	0	0	0	0	0	0	0
OTU1294	Firmicutes	Negativicutes	Selenomonadales	Veillonellaceae	Negativicoccus	0	0	0	0	0	0	0	0	0	0	0	0	0	0	0	0	0	0	0	0	0	0.00471531	0	0	0	0	0	0	0	0	0	0	0	0	0	0	0	0	0	0	0	0	0.00202081	0
OTU1295	Proteobacteria	Gammaproteobacteria	Enterobacteriales	Enterobacteriaceae	Escherichia/Shigella	0.00559942	0	0	0	0	0	0	0	0	0	0.00762273	0	0	0	0	0	0	0	0	0	0	0.00235766	0	0	0.00205297	0.00704672	0	0.00328429	0.0064564	0.00246078	0.00555602	0	0	0.00261986	0	0	0.00379219	0.00708065	0	0	0	0	0.00606244	0.00198922
OTU1296	Firmicutes	Clostridia	Clostridiales	Lachnospiraceae	Dorea	0.00839913	0	0	0	0.00466298	0.00387252	0.00276625	0.00202926	0.00250332	0	0	0	0.00500588	0	0	0	0	0	0.00301196	0	0.00180708	0.00471531	0.00204349	0	0.00205297	0	0.00489129	0	0.0048423	0	0	0	0	0	0	0	0	0	0	0	0	0	0.00404163	0
OTU1297	Bacteroidetes	Bacteroidia	Bacteroidales	Bacteroidaceae	Bacteroides	0	0	0	0	0	0	0	0	0	0	0	0	0	0	0	0	0	0	0	0	0	0	0	0	0	0	0	0	0	0	0	0	0	0.00523972	0	0	0	0	0	0	0	0	0	0
OTU1298	Firmicutes	Clostridia	Clostridiales	Lachnospiraceae	Clostridium XlVa	0.00279971	0	0	0	0	0	0	0	0	0	0	0	0	0	0	0	0	0	0	0	0	0	0	0	0	0.0140934	0	0	0.0016141	0	0	0	0	0.0130993	0	0.00248694	0	0	0	0	0.00348857	0.00492465	0	0.00198922
OTU1299	Proteobacteria	Gammaproteobacteria	Enterobacteriales	Enterobacteriaceae	Cosenzaea	0	0	0	0	0	0	0	0	0	0	0	0	0	0	0	0	0	0	0	0	0	0	0	0	0	0	0	0	0	0	0	0	0	0	0	0.00497389	0.0151688	0.00354032	0.00897263	0.00652592	0.00697715	0	0	0
OTU13	Bacteroidetes	Bacteroidia	Bacteroidales	Bacteroidaceae	Bacteroides	0	0	0.00453083	0	0	0.00387252	0.0055325	0	0.00500663	0.00201377	0	0	0	0.00227931	0.0031498	0.00686554	0	0.00194047	0	0	0.00542123	0.00943063	0	0	0.00205297	0	0	0	0	0.00123039	0	0	1.45239	0.987687	6.90188	6.99329	6.24573	5.34235	5.72155	5.80807	10.9192	7.78588	0.0161665	0.608701
OTU130	Proteobacteria	Betaproteobacteria	Burkholderiales	Sutterellaceae	Parasutterella	0	0	0	0	0	0	0	0	0	0	0	0	0	0	0	0	0	0	0	0	0.00180708	0	0	0	0	0	0	0	0	0	0	0	0	0	0	0	0	0	0	0	0	0	0	0
OTU1300	Bacteroidetes	Bacteroidia	Bacteroidales	Bacteroidaceae	Bacteroides	0	0	0	0	0	0	0	0	0	0	0	0	0	0	0	0	0	0	0	0	0	0	0	0	0	0	0	0	0	0	0	0	0	0	0.00701886	0.00746083	0.00758438	0.00708065	0.0119635	0.00978889	0.0383743	0	0	0
OTU1301	Firmicutes	Clostridia	Clostridiales	Lachnospiraceae	Clostridium XlVa	0.0139985	0.0133132	0	0.00748821	0	0.00387252	0	0	0	0.0140964	0	0	0	0	0	0	0	0	0	0	0	0	0	0	0	0	0	0	0	0	0	0	0	0	0	0	0	0	0.00897263	0	0	0	0	0
OTU1302	Firmicutes	Bacilli	Lactobacillales	Enterococcaceae	Enterococcus	0	0	0	0	0	0	0	0.00202926	0	0	0	0	0	0	0	0	0	0	0	0	0	0	0	0	0.00410593	0	0	0	0	0	0	0	0	0	0	0	0	0	0	0	0	0	0	0
OTU1303	Bacteroidetes	Bacteroidia	Bacteroidales	Bacteroidaceae	Bacteroides	0	0	0	0	0	0	0	0	0	0	0	0	0	0	0	0	0	0	0	0	0	0	0	0	0	0	0	0	0	0	0	0	0	0	0	0	0	0	0	0	0	0	0	0
OTU1304	Firmicutes	Clostridia	Clostridiales	Lachnospiraceae	Clostridium XlVa	0	0	0	0	0	0	0	0	0	0	0	0	0	0	0	0	0	0	0	0	0	0	0	0	0	0	0	0	0	0	0	0	0	0	0	0	0	0	0	0	0	0	0	0
OTU1305	Firmicutes	Clostridia	Clostridiales	Lachnospiraceae	Clostridium XlVa	0	0	0	0	0	0	0	0	0	0	0	0	0	0	0	0	0	0	0	0	0	0	0	0	0	0	0	0	0	0	0	0	0	0	0	0	0	0	0	0	0	0	0	0
OTU1306	Proteobacteria	Gammaproteobacteria	Enterobacteriales	Enterobacteriaceae	Proteus	0	0	0	0	0	0	0	0	0	0	0	0	0	0	0	0	0	0	0	0	0	0	0	0	0	0	0	0	0	0	0	0	0	0	0	0	0	0	0	0	0	0	0	0
OTU1307	Firmicutes	Clostridia	Clostridiales	Lachnospiraceae	Dorea	0	0	0	0	0	0	0	0	0	0	0	0	0	0	0	0	0	0	0	0	0	0	0.00204349	0	0	0	0.00489129	0.00328429	0	0	0	0	0	0	0	0	0	0	0	0	0	0	0	0
OTU1308	Firmicutes	Clostridia	Clostridiales	Lachnospiraceae	Hungatella	0.00559942	0	0	0.00249607	0	0	0.0055325	0	0	0	0	0	0	0	0	0	0.00189115	0	0	0	0	0	0	0	0.00205297	0	0	0	0	0	0	0	0	0	0	0	0	0	0	0	0	0	0	0
OTU1309	Firmicutes	Clostridia	Clostridiales	Ruminococcaceae	Faecalibacterium	0	0	0	0	0	0	0	0	0	0	0	0	0	0	0	0	0	0	0	0	0	0	0	0	0	0	0	0	0	0	0.0166681	0	0	0	0	0	0	0	0	0	0	0	0	0
OTU131	Firmicutes	Clostridia	Clostridiales	Peptoniphilaceae	Peptoniphilus	0	0	0	0	0	0	0	0	0	0	0	0	0	0	0	0	0	0	0.00602391	0.00189369	0	0	0	0	0	0	0.00244565	0	0	0.00123039	0	0	0	0	0	0	0	0	0	0	0	0	0	0
OTU1310	Firmicutes	Clostridia	Clostridiales	Lachnospiraceae	Clostridium XlVa	0	0	0	0.00249607	0	0	0.0055325	0	0.00250332	0	0	0	0	0	0.00629961	0	0	0	0	0	0	0	0.00204349	0.00432274	0	0	0	0	0	0	0	0	0	0	0	0	0	0	0	0	0	0	0	0
OTU1311	Bacteroidetes	Bacteroidia	Bacteroidales	Bacteroidaceae	Bacteroides	0	0	0	0	0	0	0	0	0	0	0	0	0	0	0	0	0	0	0	0	0	0	0	0.00432274	0	0	0	0.00328429	0.0032282	0	0	0	0	0	0	0	0	0	0	0	0	0	0	0
OTU1312	Firmicutes	Negativicutes	Selenomonadales	Veillonellaceae	Veillonella	0	0	0	0	0	0	0	0	0	0	0	0	0	0	0	0	0	0	0	0	0	0	0	0.00216137	0	0	0	0	0	0	0	0	0	0	0	0	0	0	0	0	0	0	0	0
OTU1313	Proteobacteria	Gammaproteobacteria	Enterobacteriales	Enterobacteriaceae	Pseudocitrobacter	0	0	0	0	0	0	0	0	0	0	0	0	0	0	0	0	0	0	0	0	0	0	0	0	0	0	0	0	0	0	0	0	0	0	0	0	0	0	0	0	0	0	0	0
OTU1314	Firmicutes	Clostridia	Clostridiales	Lachnospiraceae	Coprococcus	0	0	0	0	0	0	0	0	0	0	0	0	0	0	0	0	0	0	0	0	0	0	0	0	0	0	0	0.00656858	0	0	0	0	0	0	0	0	0	0	0	0	0	0	0	0
OTU1315	Firmicutes	Clostridia	Clostridiales	Lachnospiraceae	Clostridium XlVa	0	0	0	0	0	0	0	0	0	0	0	0	0	0	0	0	0	0	0	0	0	0	0	0	0	0	0	0	0	0	0	0	0	0	0	0	0	0	0	0	0	0	0	0
OTU1316	Firmicutes	Bacilli	Lactobacillales	Lactobacillaceae	Lactobacillus	0	0	0	0	0	0	0	0	0	0	0	0	0	0	0	0	0	0	0	0	0	0	0	0	0	0	0	0	0	0	0	0	0	0	0	0	0	0	0	0	0	0	0	0
OTU1317	Firmicutes	Clostridia	Clostridiales	Lachnospiraceae	Lachnospiracea_incertae_sedis	0	0	0	0	0	0	0	0	0	0	0	0	0	0	0	0	0	0	0	0	0	0	0	0	0	0	0	0	0	0	0	0	0	0	0	0	0	0	0	0	0	0	0	0
OTU1318	Firmicutes	Clostridia	Clostridiales	Lachnospiraceae	Murimonas	0	0	0	0	0	0	0	0	0	0	0	0	0	0	0	0	0	0	0	0	0	0	0	0	0	0	0	0	0	0	0	0	0	0	0	0	0	0	0	0	0	0	0	0
OTU1319	Firmicutes	Clostridia	Clostridiales	Ruminococcaceae	Faecalibacterium	0	0	0	0	0	0	0	0	0	0	0	0	0	0	0	0	0	0	0	0	0	0	0	0	0	0	0	0	0	0	0	0	0	0	0	0	0	0	0	0	0	0	0	0
OTU132	Proteobacteria	Betaproteobacteria	Burkholderiales	Sutterellaceae	Parasutterella	0	0	0	0	0	0	0	0	0	0	0	0	0	0	0	0	0	0	0	0	0	0	0	0	0	0	0	0	0	0	0	0	0	0	0	0	0	0	0	0	0	0	0	0
OTU1320	Firmicutes	Clostridia	Clostridiales	Lachnospiraceae	Clostridium XlVa	0	0	0	0	0	0.00387252	0	0.00202926	0	0	0	0.00626959	0	0	0	0.00343277	0	0	0	0.00189369	0	0	0	0.00432274	0	0	0	0.00328429	0	0	0	0	0	0	0	0	0	0	0	0	0	0	0	0
OTU1321	Firmicutes	Clostridia	Clostridiales	Lachnospiraceae	Clostridium XlVa	0	0	0	0	0	0	0	0	0	0	0	0	0	0	0	0	0	0	0	0	0	0	0	0	0	0	0	0	0	0	0	0	0	0	0	0	0	0	0	0	0	0	0	0
OTU1322	Firmicutes	Clostridia	Clostridiales	Lachnospiraceae	Dorea	0	0	0	0	0	0	0	0	0	0	0	0	0	0	0	0	0	0	0	0	0	0	0	0	0	0	0	0	0	0	0	0	0	0	0	0	0	0	0	0	0	0	0	0
OTU1323	Bacteroidetes	Bacteroidia	Bacteroidales	Porphyromonadaceae	Parabacteroides	0	0	0	0	0	0	0	0	0	0	0	0	0	0	0	0	0	0	0	0	0	0	0	0	0	0	0	0	0	0	0	0	0	0	0	0	0	0	0	0	0	0	0	0
OTU1324	Firmicutes	Clostridia	Clostridiales	Eubacteriaceae	Eubacterium	0	0	0	0	0	0	0	0	0	0	0	0	0	0	0	0	0	0	0	0	0	0	0	0	0	0	0	0	0	0	0	0	0	0	0	0	0	0	0	0	0	0	0	0
OTU1325	Bacteroidetes	Bacteroidia	Bacteroidales	Rikenellaceae	Alistipes	0	0	0	0	0	0	0	0	0	0	0	0	0	0	0	0	0	0	0	0	0	0	0	0	0	0	0	0	0	0	0	0	0	0	0	0	0	0	0	0	0	0	0	0
OTU1326	Proteobacteria	Gammaproteobacteria	Enterobacteriales	Enterobacteriaceae	Escherichia/Shigella	0	0	0	0	0	0	0	0	0	0	0.00762273	0.0031348	0	0	0	0	0.00567344	0	0.00602391	0.00189369	0.0108425	0.00707297	0.00408697	0.00864547	0.00205297	0.00704672	0.00489129	0.00328429	0.0016141	0	0	0	0	0	0	0	0	0	0	0	0	0	0	0
OTU1327	Firmicutes	Clostridia	Clostridiales	Ruminococcaceae	Papillibacter	0	0	0	0	0	0	0	0	0	0	0	0	0	0	0	0	0	0	0	0	0	0	0	0	0	0	0	0	0	0	0	0	0	0	0	0	0	0	0	0	0	0	0	0
OTU1328	Firmicutes	Clostridia	Clostridiales	Lachnospiraceae	Clostridium XlVa	0	0	0	0	0	0	0	0	0	0	0	0	0	0	0	0	0	0	0	0	0	0	0	0	0	0.00704672	0	0	0	0	0	0	0	0	0.00233962	0	0	0	0	0	0	0	0.00202081	0
OTU1329	Firmicutes	Clostridia	Clostridiales	Lachnospiraceae	Roseburia	0	0	0	0	0	0	0	0	0	0	0	0	0	0	0	0	0	0	0	0	0	0	0	0	0	0	0	0	0	0	0	0	0	0	0	0	0	0	0	0	0	0	0	0.00397844
OTU133	Bacteroidetes	Bacteroidia	Bacteroidales	Porphyromonadaceae	Parabacteroides	0	0	0	0	0	0	0	0.00202926	0	0	0	0	0	0	0	0	0	0	0	0	0	0	0	0	0	0	0	0	0	0	0	0	0	0	0	0	0	0	0	0	0	0	0	0
OTU1330	Firmicutes	Clostridia	Clostridiales	Lachnospiraceae	Clostridium XlVa	0	0	0	0	0	0	0	0	0	0	0	0	0	0	0	0.00343277	0	0	0	0	0	0	0	0	0	0	0	0	0	0	0	0	0.00672405	0.00261986	0	0	0	0	0	0	0	0	0.00202081	0.00397844
OTU1331	Bacteroidetes	Bacteroidia	Bacteroidales	Bacteroidaceae	Bacteroides	0	0	0	0	0	0	0	0	0	0	0	0	0	0	0	0	0	0	0	0	0	0	0	0	0	0	0	0	0	0	0	0	0	0.00261986	0.00467924	0.0174086	0.0113766	0	0.0209361	0.00326296	0.0174429	0.00492465	0	0
OTU1332	Bacteroidetes	Bacteroidia	Bacteroidales	Bacteroidaceae	Bacteroides	0	0	0	0	0	0	0	0	0	0	0	0	0	0	0	0	0	0	0	0	0	0	0	0	0	0	0	0	0	0	0	0	0	0	0.00233962	0.00746083	0	0.00354032	0.00299088	0	0	0	0	0
OTU1333	Bacteroidetes	Bacteroidia	Bacteroidales	Bacteroidaceae	Bacteroides	0	0	0	0	0	0	0	0	0	0	0	0	0	0	0	0	0	0	0	0	0	0	0	0	0	0	0	0	0	0	0	0	0	0	0	0	0	0.00354032	0	0.0130518	0	0	0	0
OTU1334	Firmicutes	Clostridia	Clostridiales	Lachnospiraceae	Dorea	0	0	0	0	0	0	0	0	0	0.00201377	0	0	0	0	0	0	0	0	0	0.00189369	0	0	0.00204349	0	0.0061589	0	0	0.00656858	0	0.00123039	0	0	0	0	0	0	0	0	0	0	0	0	0	0
OTU1335	Firmicutes	Clostridia	Clostridiales	Lachnospiraceae	Clostridium XlVa	0	0	0	0	0	0	0	0	0	0	0	0	0	0	0	0	0	0	0	0	0	0	0	0	0	0	0	0	0	0	0	0	0	0	0	0	0	0	0	0	0	0	0	0
OTU1336	Firmicutes	Clostridia	Clostridiales	Lachnospiraceae	Clostridium XlVa	0	0	0	0	0	0	0	0	0	0	0	0	0	0	0	0	0	0	0	0	0	0	0	0	0	0	0	0	0	0	0	0	0	0	0	0	0	0	0	0	0	0	0	0
OTU1337	Proteobacteria	Gammaproteobacteria	Enterobacteriales	Enterobacteriaceae	Proteus	0	0	0	0	0	0	0	0	0	0	0	0	0	0	0	0	0	0	0	0	0	0	0	0	0	0	0	0	0	0	0	0	0	0	0	0	0	0	0	0	0	0	0	0
OTU1338	Firmicutes	Clostridia	Clostridiales	Lachnospiraceae	Dorea	0	0	0	0	0	0	0	0	0	0	0	0	0	0	0	0	0	0	0	0	0	0	0	0	0	0	0	0	0	0	0	0	0	0	0	0	0	0	0	0	0	0	0	0
OTU1339	Firmicutes	Clostridia	Clostridiales	Lachnospiraceae	Clostridium XlVb	0	0	0	0	0	0	0	0	0	0	0	0	0	0	0	0	0	0	0	0	0	0	0	0	0	0	0	0	0	0	0	0	0	0	0	0	0	0	0	0	0	0	0	0
OTU134	Firmicutes	Clostridia	Clostridiales	Lachnospiraceae	Clostridium XlVa	0.0307968	0.017751	0.117802	0.0823703	0.153878	0.0993946	0.152144	0.127844	0.125166	0.124854	0	0.141066	0.0575676	0.0547033	0.226786	0.106416	0.119142	0.137773	0.0843348	0.136346	0.00180708	0.160321	0.118522	0.118875	0.0225826	0.190261	0.0513586	0.0821072	0.064564	0.0516764	0.0750063	0.143587	0	0	0	0	0	0	0	0	0	0	0	0
OTU1340	Bacteroidetes	Bacteroidia	Bacteroidales	Bacteroidaceae	Bacteroides	0	0	0	0	0	0	0	0	0	0	0	0	0	0	0	0	0	0	0	0	0	0	0	0	0	0	0	0	0	0	0	0	0	0	0	0	0	0	0	0	0	0	0	0
OTU1341	Proteobacteria	Gammaproteobacteria	Enterobacteriales	Enterobacteriaceae	Escherichia/Shigella	0	0	0	0	0	0	0	0	0	0	0	0.00626959	0	0	0	0	0	0	0	0	0.00180708	0	0	0	0.00410593	0	0.00244565	0	0	0.00123039	0	0	0	0	0	0	0	0	0	0	0	0	0	0
OTU1342	Firmicutes	Clostridia	Clostridiales	Lachnospiraceae	Dorea	0	0	0	0.00249607	0	0.00129084	0.0055325	0	0.00250332	0	0	0.0031348	0	0	0	0	0	0	0	0	0.00903538	0	0	0	0	0	0.00244565	0	0	0	0	0	0	0	0	0	0	0	0	0	0	0	0	0
OTU1343	Firmicutes	Clostridia	Clostridiales	Peptostreptococcaceae	Peptostreptococcus	0	0	0	0	0	0	0	0	0	0	0	0	0	0	0.00629961	0	0.0208026	0.00194047	0	0.00189369	0	0.00235766	0	0.0064841	0	0	0	0.00328429	0.0016141	0	0	0	0	0	0	0	0	0	0	0	0	0	0	0
OTU1344	Firmicutes	Negativicutes	Selenomonadales	Veillonellaceae	Veillonella	0	0	0.00906166	0	0.00932597	0	0.0055325	0.00202926	0.00250332	0	0	0	0	0	0	0	0	0.00194047	0.00602391	0.00189369	0	0	0	0.00432274	0	0	0.00244565	0.00656858	0	0	0	0	0	0	0	0	0	0	0	0	0	0	0	0
OTU1345	Firmicutes	Clostridia	Clostridiales	Lachnospiraceae	Dorea	0	0	0	0	0	0	0	0	0	0	0.00508182	0	0	0.00455861	0	0	0	0	0	0	0	0	0.00204349	0	0	0	0	0.00656858	0.0032282	0	0	0	0	0	0	0	0	0	0	0	0	0	0	0
OTU1346	Firmicutes	Clostridia	Clostridiales	Lachnospiraceae	Butyrivibrio	0	0	0	0	0	0	0	0	0	0	0	0	0	0	0.0031498	0	0	0	0	0	0	0	0	0	0	0	0.00244565	0.00656858	0	0	0	0	0	0	0	0	0	0	0	0	0	0	0	0
OTU1347	Firmicutes	Clostridia	Clostridiales	Lachnospiraceae	Clostridium XlVa	0	0	0	0	0.00466298	0	0	0	0	0	0	0.0188088	0.00500588	0	0	0	0	0	0	0	0	0	0.00204349	0	0	0	0	0	0	0	0	0	0	0	0	0	0	0	0	0	0	0	0	0
OTU1348	Firmicutes	Clostridia	Clostridiales	Lachnospiraceae	Butyrivibrio	0	0	0	0	0	0	0	0	0	0	0	0	0	0	0	0	0	0	0	0	0	0	0	0	0	0	0	0	0	0	0	0	0	0	0	0	0	0	0	0	0	0	0	0
OTU1349	Bacteroidetes	Bacteroidia	Bacteroidales	Bacteroidaceae	Bacteroides	0	0	0	0	0	0	0	0	0	0	0	0	0	0	0	0	0	0	0	0	0	0	0	0	0	0	0	0	0	0	0	0	0	0	0	0	0	0	0	0	0	0	0	0
OTU135	Firmicutes	Clostridia	Clostridiales	Lachnospiraceae	Clostridium XlVa	0	0	0	0	0	0	0	0	0	0	0	0	0	0	0	0	0	0	0	0	0	0	0	0	0	0	0	0	0	0	0	0	0.0907746	0.0681163	0.0280754	0.0348172	0.0568828	0.0283226	0.0388814	0.0456815	0.04884	0.0246233	0.153582	0.111396
OTU1350	Firmicutes	Clostridia	Clostridiales	Ruminococcaceae	Faecalibacterium	0	0	0	0	0	0	0	0	0	0	0	0	0	0	0	0	0	0	0	0	0	0	0	0	0	0	0	0	0	0	0	0	0	0	0	0	0	0	0	0	0	0	0	0
OTU1351	Firmicutes	Negativicutes	Selenomonadales	Veillonellaceae	Allisonella	0	0	0	0	0	0	0	0	0	0	0	0	0	0	0	0	0	0	0	0	0	0	0	0	0	0	0	0	0	0	0	0	0	0	0	0	0	0	0	0	0	0	0	0
OTU1352	Firmicutes	Clostridia	Clostridiales	Peptostreptococcaceae	Clostridium XI	0	0	0	0	0	0	0	0	0	0	0	0	0	0	0	0	0	0	0	0	0	0	0	0	0	0	0	0	0	0	0	0	0	0	0	0	0	0	0	0	0	0	0	0
OTU1353	Proteobacteria	Gammaproteobacteria	Enterobacteriales	Enterobacteriaceae	Escherichia/Shigella	0	0	0	0	0	0	0	0	0	0	0	0	0	0	0	0	0	0	0	0	0	0	0	0	0	0	0	0	0	0	0.00277801	0	0	0	0	0	0	0	0	0	0	0	0	0
OTU1354	Proteobacteria	Gammaproteobacteria	Enterobacteriales	Enterobacteriaceae	Escherichia/Shigella	0	0	0	0	0	0	0	0	0	0	0	0	0	0	0	0	0	0	0	0	0	0	0	0	0	0	0	0	0	0	0	0	0	0	0	0	0	0	0	0	0	0	0	0
OTU1355	Firmicutes	Clostridia	Clostridiales	Lachnospiraceae	Clostridium XlVa	0	0	0	0	0	0	0	0	0	0	0	0	0	0	0	0	0	0	0	0	0	0	0	0	0	0	0	0	0	0	0	0	0	0	0	0	0	0	0	0	0	0	0	0
OTU1356	Firmicutes	Clostridia	Clostridiales	Clostridiales_Incertae Sedis XIII	Anaerovorax	0	0	0	0	0	0	0	0	0	0	0	0	0	0	0	0	0	0	0	0	0	0	0	0	0	0	0	0	0	0	0	0	0	0	0	0	0	0	0	0	0	0	0	0
OTU1357	Bacteroidetes	Bacteroidia	Bacteroidales	Bacteroidaceae	Bacteroides	0	0	0	0	0	0	0	0	0	0	0	0	0	0	0	0	0	0	0	0	0	0	0	0	0	0	0	0	0	0	0	0	0	0	0	0	0	0	0	0	0	0	0	0
OTU1358	Firmicutes	Bacilli	Lactobacillales	Enterococcaceae	Enterococcus	0	0	0	0	0	0	0	0	0	0	0	0	0	0	0.0125992	0.00343277	0.0189115	0	0	0.00946844	0.00361415	0	0.00408697	0.0108068	0.00205297	0	0	0	0	0	0	0	0	0	0	0	0	0	0	0	0	0	0	0
OTU1359	Bacteroidetes	Bacteroidia	Bacteroidales	Bacteroidaceae	Bacteroides	0	0	0.00453083	0	0	0.00258168	0.0055325	0.00202926	0.0125166	0.00604132	0	0	0.00250294	0	0	0	0	0	0	0	0.00180708	0	0.00817394	0.00216137	0.0061589	0	0	0	0.0080705	0.00123039	0	0	0	0	0	0	0	0	0	0	0	0	0	0
OTU136	Firmicutes	Clostridia	Clostridiales	Lachnospiraceae	Clostridium XlVa	0.109189	0.119819	0.10874	0.154756	0.123569	0.151028	0.15491	0.148136	0.120159	0.142978	0.124505	0.247649	0.0775912	0.136758	0.0283482	0.0858192	0.0434964	0.0737377	0.0301196	0.0416611	0.070476	0.075445	0.067435	0.0929388	0.061589	0.0704672	0.041576	0.0492643	0.0435807	0.0270686	0.0194461	0.0253389	0.527838	0.466335	0.266717	0.206416	0.273038	0.116831	0.23927	0.205567	0.212803	0.187137	0.145499	0.200911
OTU1360	Firmicutes	Clostridia	Clostridiales	Lachnospiraceae	Eisenbergiella	0	0	0	0	0.00233149	0.00516336	0	0	0.0100133	0	0	0	0	0.00227931	0	0	0	0	0.0150598	0.0151495	0	0	0.00204349	0.00864547	0.00410593	0	0	0	0	0	0	0	0	0	0	0	0	0	0	0	0	0	0	0
OTU1361	Firmicutes	Clostridia	Clostridiales	Lachnospiraceae	Clostridium XlVa	0	0	0	0	0	0	0	0	0	0	0	0	0	0	0	0	0	0	0	0	0	0	0	0	0	0	0	0	0	0	0	0	0	0	0	0	0	0	0	0	0	0	0.00808326	0.00198922
OTU1362	Firmicutes	Clostridia	Clostridiales	Lachnospiraceae	Dorea	0	0	0	0	0	0	0	0	0	0	0	0	0	0	0	0	0	0	0	0	0	0	0	0	0	0	0	0	0	0	0	0	0	0	0.00701886	0	0	0	0	0	0	0	0	0
OTU1363	Bacteroidetes	Bacteroidia	Bacteroidales	Bacteroidaceae	Bacteroides	0	0	0	0	0	0	0	0	0	0	0	0	0	0	0	0	0	0	0	0	0	0	0	0	0	0	0	0	0	0	0	0	0.00336202	0	0	0.00497389	0	0.00354032	0.00299088	0.00326296	0.00348857	0	0	0
OTU1364	Firmicutes	Clostridia	Clostridiales	Ruminococcaceae	Flavonifractor	0	0	0	0	0	0	0	0	0	0	0	0	0	0	0	0	0	0	0	0	0	0	0	0	0	0	0	0	0	0	0	0	0	0	0.00233962	0	0	0	0	0	0	0	0.00606244	0.0119353
OTU1365	Bacteroidetes	Bacteroidia	Bacteroidales	Bacteroidaceae	Bacteroides	0	0	0	0	0	0	0	0	0.00500663	0	0	0	0	0	0	0	0	0	0	0	0	0	0	0	0	0	0	0	0	0	0	0	0	0.00523972	0.00701886	0.00248694	0.00758438	0.00708065	0.0119635	0.0228407	0.0139543	0.00984931	0	0
OTU1366	Firmicutes	Negativicutes	Selenomonadales	Veillonellaceae	Veillonella	0	0	0	0	0	0	0	0	0	0	0	0	0	0	0	0	0	0	0	0	0	0	0	0	0	0	0	0	0	0	0	0	0	0	0	0	0	0	0	0	0	0	0	0
OTU1367	Firmicutes	Clostridia	Clostridiales	Ruminococcaceae	Faecalibacterium	0	0	0	0	0	0	0	0	0	0	0	0	0	0	0	0	0	0	0	0	0	0	0	0	0	0	0	0	0	0	0	0	0	0	0	0	0	0	0	0	0	0	0	0
OTU1368	Firmicutes	Clostridia	Clostridiales	Ruminococcaceae	Butyricicoccus	0	0	0	0	0	0.00774503	0.00829876	0	0	0.00201377	0	0	0	0	0	0	0	0.00388093	0.00301196	0.00189369	0	0	0	0	0	0	0	0	0	0	0	0	0	0	0	0	0.0113766	0.00354032	0	0	0	0	0	0
OTU1369	Firmicutes	Negativicutes	Selenomonadales	Veillonellaceae	Veillonella	0	0	0.00906166	0	0	0	0	0.00202926	0.00250332	0	0	0	0	0	0	0	0	0	0	0	0	0	0	0	0	0	0	0	0	0	0	0	0	0	0	0.00497389	0	0	0	0.00326296	0	0	0	0
OTU137	Proteobacteria	Betaproteobacteria	Burkholderiales	Sutterellaceae	Parasutterella	0	0	0	0	0	0	0	0	0	0	0	0	0	0	0	0	0	0	0	0	0	0	0	0	0	0	0	0	0	0	0	0	0	0	0	0	0	0	0	0	0	0	0	0
OTU1370	Firmicutes	Clostridia	Clostridiales	Lachnospiraceae	Fusicatenibacter	0	0	0	0	0	0	0	0	0	0	0	0	0	0	0	0	0	0	0	0	0	0	0	0	0	0	0	0	0	0	0	0	0	0	0	0.00497389	0	0	0.00598176	0	0	0	0	0
OTU1371	Firmicutes	Clostridia	Clostridiales	Lachnospiraceae	Dorea	0	0	0	0	0	0.00129084	0	0	0	0	0	0	0	0	0.0031498	0	0	0	0	0.00378738	0	0.00707297	0.0122609	0.00216137	0	0	0.00244565	0.00328429	0	0	0	0	0	0	0	0	0	0	0	0	0	0	0	0
OTU1372	Bacteroidetes	Bacteroidia	Bacteroidales	Bacteroidaceae	Bacteroides	0	0	0.00453083	0.00249607	0	0.00645419	0	0.00608779	0.00500663	0.00604132	0	0	0.00250294	0	0	0.0102983	0	0	0	0.00189369	0	0	0	0	0	0	0.00489129	0	0	0	0	0	0	0	0	0	0	0	0	0	0	0.00492465	0	0
OTU1373	Proteobacteria	Gammaproteobacteria	Enterobacteriales	Enterobacteriaceae	Escherichia/Shigella	0	0	0	0	0	0	0	0	0	0	0	0	0	0	0	0	0	0	0	0	0	0	0	0	0	0	0	0	0	0	0	0	0	0	0	0	0	0	0	0	0	0	0	0
OTU1374	Bacteroidetes	Bacteroidia	Bacteroidales	Bacteroidaceae	Bacteroides	0	0	0	0	0	0	0	0	0	0	0	0	0	0	0	0	0	0	0	0	0	0	0	0	0	0	0	0	0	0	0	0	0	0	0	0	0	0	0	0	0	0	0	0
OTU1375	Proteobacteria	Betaproteobacteria	Burkholderiales	Sutterellaceae	Sutterella	0	0	0	0	0	0	0	0	0	0	0	0	0	0	0	0	0	0	0	0	0	0	0	0	0	0	0	0	0	0	0	0	0	0	0	0	0	0	0	0	0	0	0	0
OTU1376	Bacteroidetes	Bacteroidia	Bacteroidales	Bacteroidaceae	Bacteroides	0	0	0	0	0	0	0	0	0	0	0	0	0	0	0	0	0	0	0	0	0	0.00235766	0	0	0	0	0	0	0.0016141	0.00123039	0	0	0	0	0	0	0	0	0	0	0	0	0	0
OTU1377	Bacteroidetes	Bacteroidia	Bacteroidales	Bacteroidaceae	Bacteroides	0	0	0	0	0	0	0	0	0	0	0	0	0	0	0	0	0	0	0	0	0	0	0	0	0	0	0	0	0	0	0	0	0	0	0	0	0	0	0	0	0	0	0	0
OTU1378	Firmicutes	Clostridia	Clostridiales	Lachnospiraceae	Dorea	0	0	0	0	0	0	0	0	0	0	0	0	0	0	0	0	0	0	0	0	0	0	0	0.00432274	0.0061589	0	0	0	0.0048423	0.00615195	0	0	0	0	0	0	0	0	0	0	0	0	0	0
OTU1379	Firmicutes	Clostridia	Clostridiales	Lachnospiraceae	Clostridium XlVa	0	0	0	0.00998427	0.00932597	0	0	0.00608779	0	0.00201377	0	0.00626959	0.00500588	0	0	0	0	0	0	0.00378738	0	0.00707297	0.00204349	0	0	0	0	0	0	0	0	0	0	0	0	0	0	0	0	0	0	0	0	0
OTU138	Firmicutes	Clostridia	Clostridiales	Lachnospiraceae	Eisenbergiella	0	0	0	0	0	0	0	0	0	0.00604132	0	0	0.0150176	0.00227931	0	0	0.00189115	0.0135833	0	0	0	0	0.0102174	0.0302591	0	0	0.0220108	0.118234	0	0	0	0	0.0537924	0.0812156	0.00233962	0.00746083	0	0.00354032	0.00598176	0	0	0.00492465	1.04072	1.60928
OTU1380	Bacteroidetes	Bacteroidia	Bacteroidales	Bacteroidaceae	Bacteroides	0	0	0	0.00499214	0	0.00387252	0.00276625	0	0	0	0	0	0	0	0	0	0.00189115	0	0	0.00378738	0	0	0	0	0	0	0	0	0.0048423	0	0	0	0	0	0	0	0	0	0	0	0	0	0	0
OTU1381	Firmicutes	Clostridia	Clostridiales	Clostridiaceae 1	Clostridium sensu stricto	0	0	0	0	0	0	0	0	0	0	0	0	0.00250294	0	0	0	0	0	0	0	0	0	0	0	0	0	0	0	0.0032282	0.0135343	0	0	0	0	0	0	0	0	0	0	0	0	0	0
OTU1382	Firmicutes	Clostridia	Clostridiales	Lachnospiraceae	Butyrivibrio	0	0	0	0	0	0.00129084	0	0	0	0	0	0	0	0	0	0	0	0	0	0	0	0	0	0	0.0061589	0	0.00244565	0.00656858	0	0	0	0	0	0	0	0	0	0	0	0	0	0	0	0
OTU1383	Firmicutes	Clostridia	Clostridiales	Lachnospiraceae	Dorea	0	0	0.00906166	0	0	0	0	0.00202926	0	0	0	0	0	0	0.0031498	0	0	0	0	0	0	0	0	0	0	0	0	0.00328429	0.0016141	0	0	0	0	0	0	0	0	0	0	0	0	0	0	0
OTU1384	Firmicutes	Negativicutes	Selenomonadales	Veillonellaceae	Veillonella	0	0	0	0	0.00466298	0	0	0	0	0.00201377	0	0	0	0.00227931	0.00629961	0	0.00189115	0.00388093	0	0	0	0	0	0.00432274	0.00410593	0.00704672	0.00489129	0.0131372	0.0016141	0.00369117	0	0	0	0	0	0	0	0	0	0	0	0	0	0
OTU1385	Firmicutes	Clostridia	Clostridiales	Lachnospiraceae	Clostridium XlVa	0.00279971	0	0	0	0	0	0	0.0101463	0	0	0	0	0	0	0	0	0	0	0	0.00568107	0	0.0141459	0.00204349	0.00216137	0	0	0	0	0.0016141	0.00369117	0	0	0	0	0	0	0	0	0	0	0	0	0	0
OTU1386	Firmicutes	Clostridia	Clostridiales	Lachnospiraceae	Dorea	0	0	0	0	0.00466298	0	0.0055325	0	0	0	0	0	0	0	0	0	0	0	0	0.00378738	0	0.00235766	0	0	0.00205297	0	0	0	0.0016141	0	0	0	0	0	0	0	0	0	0	0	0	0	0	0
OTU1387	Firmicutes	Clostridia	Clostridiales	Peptostreptococcaceae	Clostridium XI	0	0	0	0	0	0	0	0	0	0	0	0	0	0	0	0	0	0	0	0	0	0	0	0.00216137	0	0	0	0	0	0	0	0	0	0	0	0	0	0	0	0	0	0	0	0
OTU1388	Firmicutes	Clostridia	Clostridiales	Lachnospiraceae	Coprococcus	0	0	0	0	0	0	0	0	0	0	0	0	0	0	0	0	0	0	0	0	0	0	0	0	0	0	0	0	0	0	0	0	0	0	0	0	0	0	0	0	0	0	0	0
OTU1389	Proteobacteria	Gammaproteobacteria	Enterobacteriales	Enterobacteriaceae	Escherichia/Shigella	0	0	0	0	0	0	0	0	0	0	0	0	0	0	0	0	0	0	0	0	0	0	0	0	0	0	0	0	0	0	0	0	0	0	0	0	0	0	0	0	0	0	0	0
OTU139	Firmicutes	Clostridia	Clostridiales	Lachnospiraceae	Clostridium XlVa	0.156784	0.17751	0.335282	0.479245	0.456972	0.29302	0.343015	0.340916	0.245325	0.207419	0.154995	0.401254	0.162691	0.0980102	0.0976439	0.0480588	0.0699724	0.120309	0.186741	0.160964	0.139145	0.23105	0.0224783	0.0756479	0.0061589	0.0281869	0.0122282	0.0426957	0.0225974	0.0135343	0.01389	0	0.0302582	0.0104794	0.0350943	0.0348172	0.0227531	0.00354032	0.0747719	0.0358926	0.0139543	0.0196986	0.00202081	0.00198922
OTU1390	Firmicutes	Clostridia	Clostridiales	Peptoniphilaceae	Peptoniphilus	0	0	0	0	0	0	0	0	0	0	0	0	0	0	0	0	0	0	0	0	0	0	0	0	0	0	0	0	0	0	0	0	0	0	0	0	0	0	0	0	0	0	0	0
OTU1391	Firmicutes	Clostridia	Clostridiales	Ruminococcaceae	Oscillibacter	0	0	0	0	0	0	0	0	0	0	0	0	0	0	0	0	0	0	0	0	0	0	0	0	0	0	0	0	0	0	0	0	0	0	0	0	0	0	0	0	0	0	0	0
OTU1392	Proteobacteria	Gammaproteobacteria	Enterobacteriales	Enterobacteriaceae	Escherichia/Shigella	0	0	0	0	0	0	0	0	0	0	0	0	0	0	0	0	0	0	0	0	0	0	0	0	0	0	0	0	0	0	0	0	0	0	0	0	0	0	0	0	0	0	0	0
OTU1393	Bacteroidetes	Bacteroidia	Bacteroidales	Bacteroidaceae	Bacteroides	0	0	0	0	0	0	0	0	0	0	0	0	0	0	0	0	0	0	0	0	0	0	0	0	0	0	0	0	0	0	0	0	0	0	0	0	0	0	0	0	0	0	0	0
OTU1394	Firmicutes	Clostridia	Clostridiales	Lachnospiraceae	Fusicatenibacter	0	0	0	0	0	0	0	0	0	0	0	0	0	0	0	0	0	0	0	0	0	0	0	0	0	0	0	0	0	0	0	0	0	0	0	0	0	0	0	0	0	0	0	0
OTU1395	Firmicutes	Clostridia	Clostridiales	Lachnospiraceae	Lachnospiracea_incertae_sedis	0	0	0	0	0	0	0	0	0	0	0	0	0	0	0	0	0	0	0	0	0	0	0	0	0	0	0	0	0	0	0	0	0	0	0	0	0	0	0	0	0	0	0	0
OTU1396	Bacteroidetes	Bacteroidia	Bacteroidales	Porphyromonadaceae	Parabacteroides	0	0	0	0	0	0	0	0	0	0	0	0	0	0	0	0	0	0	0	0	0	0	0	0	0	0	0	0	0	0	0	0	0	0	0	0	0	0	0	0	0	0	0	0
OTU1397	Firmicutes	Clostridia	Clostridiales	Lachnospiraceae	Coprococcus	0	0	0	0	0	0	0	0	0	0.00402755	0	0	0	0	0	0	0	0	0	0	0	0	0	0	0	0	0	0	0	0	0	0	0	0	0	0	0	0	0	0	0	0	0	0
OTU1398	Firmicutes	Clostridia	Clostridiales	Lachnospiraceae	Howardella	0	0	0	0	0	0	0	0	0	0	0	0	0	0	0.0031498	0	0	0.00388093	0	0	0	0	0	0	0	0.0140934	0.00489129	0	0.0016141	0	0	0	0	0	0	0	0	0	0	0	0	0	0	0
OTU1399	Proteobacteria	Gammaproteobacteria	Enterobacteriales	Enterobacteriaceae	Escherichia/Shigella	0	0	0	0	0	0.00258168	0	0	0	0	0	0	0	0	0	0	0.00567344	0	0.00301196	0	0	0.00707297	0.00204349	0	0.0102648	0	0.00978258	0	0.0129128	0.00246078	0	0	0	0	0	0	0	0	0	0	0	0	0	0
OTU14	Bacteroidetes	Bacteroidia	Bacteroidales	Bacteroidaceae	Bacteroides	0.271572	0.585781	0.824611	1.26551	0.802033	1.30117	1.04564	0.980134	0.908704	0.80551	0.00254091	0.0031348	3.19626	3.18647	0.64256	0.532079	0.474678	0.867389	0.804193	1.18734	3.166	2.13839	3.05501	1.95172	0.517348	0.500317	0.750813	0.59774	0.660167	0.499539	0.730616	0.114025	0	0	0	0.00248694	0	0	0	0	0	0	0	0
OTU140	Firmicutes	Bacilli	Lactobacillales	Lactobacillaceae	Lactobacillus	0	0	0	0	0	0	0	0	0	0	0	0	0	0	0	0	0	0	0	0	0	0	0	0	0	0	0	0	0	0	0	0	0	0	0	0	0	0	0	0	0	0	0	0
OTU1400	Firmicutes	Clostridia	Clostridiales	Lachnospiraceae	Clostridium XlVa	0	0	0	0	0	0	0	0	0	0	0	0	0	0	0	0	0	0	0	0	0	0	0	0	0	0	0	0	0	0	0	0	0	0	0	0	0	0	0	0	0	0	0	0
OTU1401	Bacteroidetes	Bacteroidia	Bacteroidales	Rikenellaceae	Alistipes	0	0	0	0	0	0	0	0	0	0	0	0	0	0	0	0	0	0	0	0	0	0	0	0	0	0	0	0	0	0	0	0	0	0	0	0	0	0	0	0	0	0	0	0
OTU1402	Bacteroidetes	Bacteroidia	Bacteroidales	Bacteroidaceae	Bacteroides	0	0	0	0	0	0	0	0	0	0	0	0	0	0	0	0	0	0	0	0	0	0	0	0	0	0	0	0	0	0	0	0	0.0100861	0	0	0	0	0	0	0	0	0	0	0
OTU1403	Firmicutes	Clostridia	Clostridiales	Lachnospiraceae	Clostridium XlVa	0	0	0	0	0	0	0	0	0	0	0	0	0	0	0	0	0	0	0	0	0	0	0	0	0	0	0	0	0	0	0	0	0	0	0	0	0	0	0	0	0	0	0.00404163	0.00397844
OTU1404	Bacteroidetes	Bacteroidia	Bacteroidales	Bacteroidaceae	Bacteroides	0	0	0	0	0	0	0	0	0	0	0	0	0	0	0	0	0	0	0	0	0	0	0	0	0	0	0	0	0	0	0	0	0	0	0	0	0	0	0	0.00326296	0.0104657	0.00492465	0	0.00198922
OTU1405	Firmicutes	Clostridia	Clostridiales	Lachnospiraceae	Catonella	0	0	0	0	0	0	0	0	0	0	0	0	0	0	0	0	0	0	0	0	0	0	0	0	0	0	0	0	0	0	0	0	0	0	0.00467924	0	0	0.00354032	0	0	0.00697715	0.00492465	0	0
OTU1406	Firmicutes	Clostridia	Clostridiales	Lachnospiraceae	Roseburia	0	0	0	0.00748821	0	0	0	0	0	0	0	0	0	0	0	0	0	0	0	0	0	0	0	0	0	0	0	0	0	0	0	0	0	0	0	0	0	0	0	0	0	0	0.00202081	0.00397844
OTU1407	Proteobacteria	Gammaproteobacteria	Enterobacteriales	Enterobacteriaceae	Escherichia/Shigella	0	0	0	0	0	0	0	0	0	0	0.00508182	0	0	0	0	0	0	0.00194047	0	0	0	0	0	0	0.00410593	0	0.00244565	0	0	0.00123039	0	0	0	0	0	0	0.0189609	0	0	0	0.0104657	0	0.00808326	0
OTU1408	Bacteroidetes	Bacteroidia	Bacteroidales	Bacteroidaceae	Bacteroides	0	0	0	0	0.00233149	0	0	0	0	0	0	0	0	0	0	0	0	0	0	0	0	0	0	0.00216137	0	0	0	0.00328429	0.0016141	0	0.00277801	0	0	0.00261986	0	0	0.00758438	0.010621	0	0.00978889	0	0.00492465	0	0
OTU1409	Firmicutes	Clostridia	Clostridiales	Lachnospiraceae	Butyrivibrio	0.00559942	0	0	0	0	0	0	0	0.00500663	0.00201377	0	0	0	0	0	0	0	0	0	0.00189369	0	0	0	0	0	0	0.00244565	0	0	0	0	0	0	0	0	0	0	0.00708065	0	0	0	0	0	0
OTU141	Firmicutes	Bacilli	Lactobacillales	Lactobacillaceae	Lactobacillus	0	0	0	0	0	0	0	0	0	0	0	0	0	0	0	0	0	0	0	0	0	0	0	0	0	0	0	0	0	0	0	0	0	0	0	0	0	0	0	0	0	0	0	0
OTU1410	Firmicutes	Clostridia	Clostridiales	Lachnospiraceae	Roseburia	0	0	0	0	0	0	0	0	0	0	0	0	0	0	0	0	0	0	0	0	0	0	0	0	0	0	0	0	0	0	0	0	0	0	0	0	0	0	0	0	0	0	0	0
OTU1411	Proteobacteria	Gammaproteobacteria	Enterobacteriales	Enterobacteriaceae	Escherichia/Shigella	0	0.00443774	0	0	0.00233149	0	0	0	0	0	0.0101636	0	0	0	0	0	0	0	0	0.00189369	0	0.00235766	0	0	0.00205297	0	0.00244565	0.00328429	0.0016141	0	0	0	0	0	0	0	0	0	0	0.00652592	0.00348857	0	0	0
OTU1412	Proteobacteria	Gammaproteobacteria	Enterobacteriales	Enterobacteriaceae	Escherichia/Shigella	0	0	0	0	0	0	0	0	0	0	0	0	0	0	0	0	0	0	0	0	0	0	0	0	0	0	0	0	0	0	0	0	0	0	0	0.0124347	0.00758438	0.00354032	0	0.0130518	0.0104657	0.00492465	0	0
OTU1413	Bacteroidetes	Bacteroidia	Bacteroidales	Bacteroidaceae	Bacteroides	0	0	0	0	0	0	0	0	0	0	0	0	0	0	0	0	0	0	0	0	0	0	0	0	0	0	0	0	0	0	0	0	0	0	0	0	0.00379219	0	0.0149544	0	0.00348857	0.00492465	0	0
OTU1414	Bacteroidetes	Bacteroidia	Bacteroidales	Bacteroidaceae	Bacteroides	0	0	0	0	0	0	0	0	0	0	0	0	0	0	0	0	0	0	0	0	0	0	0	0	0	0	0	0	0	0	0	0	0	0	0.0116981	0	0.0189609	0.00354032	0.00897263	0	0	0	0	0
OTU1415	Firmicutes	Clostridia	Clostridiales	Lachnospiraceae	Fusicatenibacter	0	0	0	0	0	0	0	0	0	0	0	0	0	0	0	0	0	0	0	0	0	0	0	0	0	0	0	0	0	0	0	0	0	0	0.00233962	0	0	0	0.0119635	0	0	0	0	0
OTU1416	Bacteroidetes	Bacteroidia	Bacteroidales	Bacteroidaceae	Bacteroides	0	0	0	0	0	0	0	0	0	0	0	0	0	0	0	0	0	0	0	0	0	0	0	0	0	0	0	0	0	0	0	0	0	0	0	0	0	0	0	0	0	0	0	0
OTU1417	Firmicutes	Clostridia	Clostridiales	Lachnospiraceae	Dorea	0	0	0	0	0	0	0	0	0	0	0	0	0	0	0	0	0	0	0.00903587	0	0	0	0	0	0	0.0140934	0	0	0	0	0	0	0	0	0	0	0	0	0	0	0	0	0	0
OTU1418	Actinobacteria	Actinobacteria	Bifidobacteriales	Bifidobacteriaceae	Bifidobacterium	0	0	0	0	0	0	0	0	0	0	0	0	0	0	0	0	0	0	0	0	0	0	0	0	0	0	0	0	0	0	0	0	0	0	0	0	0	0	0	0	0	0	0	0
OTU1419	Proteobacteria	Betaproteobacteria	Burkholderiales	Sutterellaceae	Sutterella	0	0	0	0	0	0	0	0	0	0	0	0	0	0	0	0	0	0	0	0	0	0	0	0	0	0	0	0	0	0	0	0	0	0	0	0	0	0	0	0	0	0	0	0
OTU142	Firmicutes	Clostridia	Clostridiales	Clostridiales_Incertae Sedis XII	Acidaminobacter	0	0	0	0	0	0	0	0	0	0	0	0	0	0	0	0	0	0	0	0	0	0	0	0	0	0	0	0	0	0	0	0	0	0	0	0	0	0	0	0	0	0	0	0
OTU1420	Firmicutes	Clostridia	Clostridiales	Peptostreptococcaceae	Peptostreptococcus	0	0	0	0	0	0	0	0	0	0	0	0	0	0.00227931	0.0031498	0	0	0.00194047	0	0	0	0	0	0	0.00205297	0.0140934	0.00244565	0.0131372	0.0016141	0.00492156	0	0	0	0	0	0	0	0	0	0	0	0	0	0
OTU1421	Proteobacteria	Betaproteobacteria	Burkholderiales	Sutterellaceae	Parasutterella	0	0	0	0	0	0	0	0	0	0	0	0	0	0	0	0	0	0	0	0	0	0	0	0	0	0	0	0	0	0	0	0	0	0	0	0	0	0	0	0	0	0	0	0
OTU1422	Firmicutes	Clostridia	Clostridiales	Lachnospiraceae	Clostridium XlVa	0	0	0	0	0	0	0	0	0	0	0	0	0	0	0	0	0	0	0	0.00189369	0	0	0	0	0	0	0	0	0	0	0	0	0	0	0	0	0	0	0	0	0	0	0	0
OTU1423	Firmicutes	Clostridia	Clostridiales	Lachnospiraceae	Hungatella	0	0	0	0	0	0	0	0	0	0	0	0	0	0	0	0	0	0	0	0	0	0	0	0	0	0	0	0	0	0	0	0	0	0	0	0	0	0	0	0	0	0	0	0
OTU1424	Actinobacteria	Actinobacteria	Actinomycetales	Propionibacteriaceae	Propionibacterium	0	0	0	0	0	0	0	0	0	0	0	0	0	0	0	0	0	0	0	0	0	0.00235766	0	0	0.00205297	0	0	0	0	0	0	0	0	0	0	0	0	0	0	0	0	0	0	0
OTU1425	Proteobacteria	Betaproteobacteria	Burkholderiales	Sutterellaceae	Parasutterella	0	0	0	0	0	0	0	0	0	0	0	0	0	0	0	0	0	0	0	0	0	0	0	0	0	0	0	0	0	0	0	0	0	0	0	0	0	0	0	0	0	0	0	0
OTU1426	Firmicutes	Negativicutes	Selenomonadales	Veillonellaceae	Veillonella	0	0	0	0	0	0.00129084	0	0	0	0	0	0	0	0	0	0	0	0	0	0	0	0	0	0	0	0	0	0	0	0	0	0	0	0	0	0	0	0	0	0	0	0	0	0
OTU1427	Bacteroidetes	Bacteroidia	Bacteroidales	Porphyromonadaceae	Parabacteroides	0	0	0	0	0	0	0	0	0	0	0	0	0	0	0	0	0	0	0	0	0	0	0	0	0	0	0	0	0	0	0	0	0	0	0	0	0	0	0	0	0	0	0	0
OTU1428	Actinobacteria	Actinobacteria	Coriobacteriales	Coriobacteriaceae	Olsenella	0	0	0	0	0	0	0	0	0	0	0	0	0	0	0	0	0	0	0	0	0	0	0	0	0	0	0	0	0	0	0	0	0	0	0	0	0	0	0	0	0	0	0	0
OTU1429	Bacteroidetes	Bacteroidia	Bacteroidales	Bacteroidaceae	Bacteroides	0	0	0	0.00499214	0	0	0	0	0	0	0	0	0.00250294	0	0	0	0	0	0.00602391	0.00378738	0.00722831	0.00471531	0.00408697	0.00864547	0.00821187	0	0.00244565	0	0.0064564	0	0	0	0	0	0	0	0	0	0	0	0	0	0	0
OTU143	Firmicutes	Negativicutes	Selenomonadales	Veillonellaceae	Dialister	0	0	0	0	0	0	0	0	0	0	0	0	0	0	0	0	0	0	0	0	0	0	0	0	0	0	0	0	0	0	0	0	0	0	0	0	0	0	0.00299088	0	0	0	0	0
OTU1430	Bacteroidetes	Bacteroidia	Bacteroidales	Bacteroidaceae	Bacteroides	0	0	0	0	0	0	0	0	0	0	0	0	0	0	0	0	0	0	0	0	0	0	0	0	0	0	0	0	0	0	0	0	0	0	0	0	0	0	0	0	0	0	0	0
OTU1431	Bacteroidetes	Bacteroidia	Bacteroidales	Bacteroidaceae	Bacteroides	0	0	0	0	0	0	0	0	0	0	0	0	0	0	0	0	0	0	0	0	0	0	0	0	0	0	0	0	0	0	0	0	0	0	0	0	0	0	0	0	0	0	0	0
OTU1432	Proteobacteria	Gammaproteobacteria	Enterobacteriales	Enterobacteriaceae	Escherichia/Shigella	0	0.00887548	0	0	0	0	0	0	0.00500663	0	0	0	0	0.00455861	0	0.00686554	0	0	0	0	0	0.00235766	0	0.00216137	0.00205297	0	0.00489129	0	0.0064564	0.00123039	0	0	0.00336202	0.00261986	0	0	0	0	0	0.00326296	0	0	0	0
OTU1433	Firmicutes	Clostridia	Clostridiales	Lachnospiraceae	Butyrivibrio	0	0	0	0	0.00699447	0.00129084	0	0.00202926	0	0	0	0	0	0	0	0	0	0	0	0	0	0	0	0	0	0.00704672	0	0.00328429	0.0016141	0.00123039	0	0	0.00336202	0	0	0.00248694	0	0.00354032	0	0	0.0104657	0	0	0
OTU1434	Firmicutes	Clostridia	Clostridiales	Lachnospiraceae	Stomatobaculum	0	0	0	0	0	0	0	0	0	0	0	0	0	0	0	0	0	0	0	0	0	0	0	0	0	0	0	0	0	0	0	0	0	0	0	0.00746083	0	0	0	0.00326296	0	0	0.00202081	0
OTU1435	Firmicutes	Negativicutes	Selenomonadales	Veillonellaceae	Negativicoccus	0	0	0	0	0	0	0	0	0	0	0	0	0	0	0	0	0	0	0	0	0	0	0	0	0	0	0	0	0	0	0	0	0	0	0	0	0	0	0	0	0	0	0.00202081	0
OTU1436	Firmicutes	Clostridia	Clostridiales	Ruminococcaceae	Hydrogenoanaerobacterium	0	0	0	0	0	0	0	0	0	0	0	0	0	0	0	0	0	0	0	0	0	0	0	0	0	0	0	0	0	0	0	0	0	0	0	0	0	0	0	0	0	0	0	0
OTU1437	Firmicutes	Clostridia	Clostridiales	Lachnospiraceae	Dorea	0.00279971	0	0	0	0	0	0	0	0	0	0.00254091	0	0	0	0	0	0	0	0	0	0	0	0	0	0	0	0	0.00328429	0	0.00123039	0	0	0	0.00261986	0.00233962	0.00248694	0	0	0	0	0	0	0	0
OTU1438	Firmicutes	Clostridia	Clostridiales	Lachnospiraceae	Dorea	0	0	0	0	0	0	0	0	0	0	0	0	0	0	0.00629961	0	0	0	0	0.00189369	0.00722831	0.0141459	0	0	0.00205297	0	0.00244565	0	0.0016141	0.00369117	0	0	0	0	0	0	0	0	0	0	0	0	0	0
OTU1439	Firmicutes	Clostridia	Clostridiales	Ruminococcaceae	Flavonifractor	0	0	0	0	0	0	0	0	0	0	0	0	0	0	0	0	0	0	0	0	0	0	0	0	0	0	0	0	0	0	0	0	0	0	0	0	0	0	0	0	0	0	0	0
OTU144	Fusobacteria	Fusobacteriia	Fusobacteriales	Fusobacteriaceae	Fusobacterium	0	0	0.00453083	0	0.00233149	0.00129084	0	0.0101463	0	0	0	0	0	0	1.26937	1.18087	0.926661	1.8939	1.24394	1.54714	0	0	0	0	0.866352	0.662392	1.33043	0.903179	0.427737	0.463857	0	0	0	0	0	0	0	0	0	0	0	0	0	0
OTU1440	Bacteroidetes	Bacteroidia	Bacteroidales	Porphyromonadaceae	Parabacteroides	0	0	0	0	0	0	0	0	0	0	0	0	0	0	0	0	0	0	0	0	0	0	0	0	0	0	0	0	0	0	0	0	0	0	0.00935848	0.00994777	0.0113766	0	0.00299088	0.0195778	0.0104657	0.0196986	0	0
OTU1441	Bacteroidetes	Bacteroidia	Bacteroidales	Porphyromonadaceae	Parabacteroides	0	0	0	0	0	0	0	0	0	0	0	0	0	0	0	0	0	0	0	0	0	0	0	0	0	0	0	0	0	0	0	0	0	0	0.0163773	0.0124347	0.00379219	0	0.0149544	0.00326296	0.00697715	0.00492465	0	0
OTU1442	Bacteroidetes	Bacteroidia	Bacteroidales	Bacteroidaceae	Bacteroides	0	0	0	0	0	0	0	0	0	0	0	0	0	0	0	0	0	0	0	0	0	0	0	0	0	0	0	0	0	0	0	0	0	0	0	0.00497389	0	0	0	0	0	0	0	0
OTU1443	Firmicutes	Clostridia	Clostridiales	Lachnospiraceae	Clostridium XlVa	0	0	0	0	0	0	0	0	0	0	0	0	0	0	0	0	0	0	0	0	0	0	0	0	0	0	0	0	0	0	0	0	0	0	0	0	0	0	0	0	0	0	0	0
OTU1444	Firmicutes	Negativicutes	Selenomonadales	Veillonellaceae	Dialister	0	0	0	0	0	0	0	0	0	0	0	0	0	0	0	0	0	0	0	0	0	0	0	0	0	0	0	0	0	0	0	0	0	0	0	0	0	0	0	0	0	0	0	0
OTU1445	Firmicutes	Clostridia	Clostridiales	Lachnospiraceae	Clostridium XlVa	0	0	0	0	0	0	0	0	0	0	0	0	0	0	0	0	0	0	0	0	0	0	0	0	0	0	0	0	0	0	0	0	0	0	0	0	0	0	0	0	0	0	0	0
OTU1446	Firmicutes	Clostridia	Clostridiales	Lachnospiraceae	Syntrophococcus	0	0	0	0	0	0	0	0	0	0	0	0	0	0	0	0	0	0	0	0	0	0	0	0	0	0	0	0	0	0	0	0	0	0	0	0	0	0	0	0	0	0	0	0
OTU1447	Firmicutes	Clostridia	Clostridiales	Lachnospiraceae	Clostridium XlVa	0.00839913	0	0.027185	0.00499214	0	0.00129084	0.011065	0.0101463	0	0.0080551	0	0	0	0	0	0	0	0	0	0	0	0	0	0	0	0	0	0	0	0	0	0	0	0	0	0	0	0	0	0	0	0	0	0
OTU1448	Firmicutes	Clostridia	Clostridiales	Lachnospiraceae	Clostridium XlVa	0	0	0	0	0	0	0	0	0	0	0	0	0	0	0	0	0	0	0	0	0	0	0	0	0	0	0	0	0	0	0	0	0	0	0	0	0	0	0	0	0	0	0	0
OTU1449	Firmicutes	Clostridia	Clostridiales	Clostridiaceae 1	Anaerobacter	0	0	0	0	0	0	0	0	0	0	0	0	0.00250294	0	0	0	0	0	0	0	0	0	0	0	0	0	0	0	0	0.0172255	0	0	0	0	0	0	0	0	0	0	0	0	0	0
OTU145	Firmicutes	Clostridia	Clostridiales	Lachnospiraceae	Dorea	0.00279971	0	0.0453083	0.0274568	0.0885967	0.0580878	0.0746888	0.0263804	0.0801061	0.0422893	0.0559	0.357367	0.237779	0.123083	0.0692957	0.0308949	0.0378229	0.0213451	0.072287	0.0795349	0.0216849	0.00707297	0.0449567	0.0626797	0.0143708	0.0281869	0.041576	0.0262743	0.0112987	0.00738234	0.0888963	0.0295621	0	0	0	0	0	0	0	0	0	0	0	0
OTU1450	Firmicutes	Clostridia	Clostridiales	Lachnospiraceae	Butyrivibrio	0.00279971	0.00443774	0	0	0	0	0.0055325	0.00608779	0.00500663	0.00604132	0	0	0	0	0	0	0	0	0.0120478	0	0	0	0	0	0	0.0352336	0	0	0	0	0	0	0	0	0	0	0	0	0	0	0	0	0	0
OTU1451	Firmicutes	Clostridia	Clostridiales	Lachnospiraceae	Butyrivibrio	0	0	0	0	0	0	0	0	0	0	0	0	0	0	0	0	0	0	0	0	0	0	0	0	0	0	0	0	0	0	0	0	0	0	0	0	0	0	0	0	0	0	0	0
OTU1452	Firmicutes	Clostridia	Clostridiales	Lachnospiraceae	Dorea	0	0	0	0	0	0	0	0	0	0	0	0	0	0	0	0	0	0	0	0	0	0	0	0	0.0102648	0	0	0.00328429	0	0.00369117	0	0	0	0	0	0	0	0	0	0	0	0	0	0
OTU1453	Firmicutes	Clostridia	Clostridiales	Lachnospiraceae	Dorea	0.00559942	0	0	0.00499214	0	0.00129084	0	0	0	0	0.00254091	0.00626959	0	0	0	0	0	0	0	0	0	0	0.00613046	0	0	0	0.00244565	0	0	0.00123039	0	0	0	0	0	0	0	0	0	0	0	0	0	0
OTU1454	Proteobacteria	Betaproteobacteria	Burkholderiales	Sutterellaceae	Sutterella	0	0	0	0	0	0	0	0	0	0	0	0	0	0	0	0	0	0	0	0	0	0	0	0	0	0	0	0	0	0	0	0	0	0	0	0	0	0	0	0	0	0	0	0
OTU1455	Firmicutes	Clostridia	Clostridiales	Lachnospiraceae	Roseburia	0	0	0	0	0	0	0	0	0.00750995	0	0.0127045	0	0	0	0	0	0	0.00194047	0	0	0.00180708	0	0	0	0	0	0	0	0	0	0	0	0	0	0	0	0	0	0	0	0	0	0	0
OTU1456	Firmicutes	Negativicutes	Selenomonadales	Acidaminococcaceae	Phascolarctobacterium	0	0	0	0	0	0	0	0	0	0	0	0	0	0	0	0	0	0	0	0	0	0	0	0	0	0	0	0	0	0	0	0	0	0	0	0	0	0	0	0	0	0	0	0
OTU1457	Firmicutes	Negativicutes	Selenomonadales	Veillonellaceae	Allisonella	0	0	0	0	0	0	0	0	0	0	0	0	0	0	0	0	0	0	0	0	0	0	0	0	0	0	0	0	0	0	0	0	0	0	0	0	0	0	0	0	0	0	0	0
OTU1458	Proteobacteria	Gammaproteobacteria	Alteromonadales	Alteromonadaceae	Aestuariibacter	0	0	0	0	0	0	0	0	0	0	0	0	0	0	0	0	0	0	0	0	0	0	0.00817394	0	0	0	0	0	0	0	0	0	0	0	0	0	0	0	0	0	0	0	0	0
OTU1459	Firmicutes	Negativicutes	Selenomonadales	Veillonellaceae	Allisonella	0	0	0	0	0	0	0	0	0	0	0	0	0	0	0	0	0	0	0	0	0	0	0	0	0	0	0	0	0	0	0	0	0	0	0	0	0	0	0	0	0	0	0	0
OTU146	Firmicutes	Clostridia	Clostridiales	Lachnospiraceae	Roseburia	0.0139985	0.00887548	0.00906166	0.0249607	0.00932597	0.00516336	0.0055325	0.0101463	0.00250332	0.00604132	0	0	0	0	0	0	0	0	0	0	0	0	0	0	0	0	0	0	0	0	0.0166681	0	0.00336202	0	0	0	0	0	0	0	0	0	0.135395	0.652464
OTU1460	Firmicutes	Clostridia	Clostridiales	Lachnospiraceae	Fusicatenibacter	0	0	0	0	0	0	0	0	0	0	0	0	0	0	0	0	0	0	0	0	0	0	0	0	0	0	0	0	0	0	0	0	0	0	0	0	0	0	0	0	0	0	0	0
OTU1461	Firmicutes	Clostridia	Clostridiales	Lachnospiraceae	Dorea	0	0	0	0	0	0	0	0	0	0	0	0	0	0	0	0	0	0	0	0	0	0	0	0.0108068	0.0061589	0	0.00244565	0.0131372	0.0016141	0	0	0	0	0	0	0	0	0	0	0	0	0	0	0
OTU1462	Firmicutes	Clostridia	Clostridiales	Lachnospiraceae	Coprococcus	0	0	0	0	0	0	0	0	0	0	0	0	0	0	0	0	0	0	0	0	0	0	0	0	0	0	0	0	0	0	0	0	0	0	0	0	0	0	0	0	0	0	0	0
OTU1463	Firmicutes	Clostridia	Clostridiales	Lachnospiraceae	Dorea	0	0	0	0	0	0	0	0	0	0	0	0.0031348	0	0	0	0	0	0	0.00301196	0	0	0	0	0	0	0	0	0	0	0	0	0	0	0	0	0	0	0	0	0	0	0	0	0
OTU1464	Firmicutes	Clostridia	Clostridiales	Lachnospiraceae	Dorea	0	0	0	0.00998427	0.00699447	0	0.0055325	0.00202926	0	0	0	0	0	0	0	0	0.00378229	0	0	0	0	0.00235766	0	0	0.00410593	0	0	0	0	0	0	0	0	0	0	0	0	0	0	0	0	0	0	0
OTU1465	Bacteroidetes	Bacteroidia	Bacteroidales	Bacteroidaceae	Bacteroides	0	0	0	0	0	0	0	0	0	0	0	0	0	0	0	0	0	0	0	0	0	0	0	0	0	0	0	0	0	0	0	0	0	0	0	0	0	0	0	0	0	0	0	0
OTU1466	Firmicutes	Clostridia	Clostridiales	Clostridiales_Incertae Sedis XIII	Anaerovorax	0	0	0	0	0	0	0	0	0	0	0	0	0	0	0	0	0	0	0	0	0	0	0	0	0	0	0	0	0	0	0	0	0	0	0	0	0	0	0	0	0	0	0	0
OTU1467	Bacteroidetes	Bacteroidia	Bacteroidales	Prevotellaceae	Prevotella	0	0	0	0	0	0	0	0	0	0	0	0	0	0	0	0	0	0	0	0	0	0	0	0	0	0	0	0	0	0	0	0	0	0	0	0	0	0	0	0	0	0	0	0
OTU1468	Bacteroidetes	Bacteroidia	Bacteroidales	Bacteroidaceae	Bacteroides	0	0	0	0	0	0.00387252	0	0	0	0	0	0	0	0	0	0	0	0	0.00602391	0.00757475	0.00180708	0.0117883	0.00408697	0.00864547	0	0	0.00489129	0.00656858	0.0032282	0	0	0	0	0	0	0	0	0	0	0	0	0	0	0
OTU1469	Firmicutes	Clostridia	Clostridiales	Clostridiaceae 1	Clostridium sensu stricto	0	0	0	0	0	0	0	0	0	0	0.0127045	0	0.00500588	0	0	0	0	0	0	0	0	0	0	0.00216137	0.00410593	0	0	0	0.0016141	0.0196863	0	0	0	0	0	0	0	0	0	0	0	0	0	0
OTU147	Firmicutes	Clostridia	Clostridiales	Lachnospiraceae	Lachnospiracea_incertae_sedis	0.0279971	0.00443774	0	0.0249607	0.321746	0.316256	0.318119	0.359179	0.225299	0.112771	0.424332	0.557994	0	0	0	0	0.00189115	0	0	0	0.00542123	0.00235766	0	0	0.00205297	0	0	0	0	0	0.222241	0.743275	0.0907746	0.0314383	0.18483	0.266103	0.174441	0.0920484	0.146553	0.137044	0	0.014774	0.335455	0.22876
OTU1470	Firmicutes	Bacilli	Lactobacillales	Enterococcaceae	Enterococcus	0	0	0	0	0	0	0	0	0	0	0.0228682	0.0282132	0	0	0.00629961	0	0.00189115	0	0	0	0	0.00471531	0.00408697	0.00216137	0	0	0	0	0.0016141	0	0	0	0	0	0	0	0	0	0	0	0	0	0	0
OTU1471	Bacteroidetes	Bacteroidia	Bacteroidales	Bacteroidaceae	Bacteroides	0	0	0	0	0	0.00387252	0	0	0.00250332	0	0	0	0	0	0	0.0240294	0.00189115	0.00194047	0.00602391	0.00757475	0	0.00235766	0.00408697	0.00432274	0	0.00704672	0	0	0.0032282	0	0	0	0	0	0	0	0	0	0	0	0	0	0	0
OTU1472	Bacteroidetes	Bacteroidia	Bacteroidales	Bacteroidaceae	Bacteroides	0	0	0	0	0	0.00129084	0	0	0	0	0	0	0	0	0.00629961	0.0205966	0.00756458	0	0	0.00946844	0	0	0.00613046	0.00216137	0.0061589	0	0	0	0.0032282	0	0	0	0	0	0	0	0	0	0	0	0	0	0	0
OTU1473	Bacteroidetes	Bacteroidia	Bacteroidales	Prevotellaceae	Prevotella	0	0	0	0	0	0	0	0	0	0	0	0	0	0	0	0	0	0	0	0	0	0	0	0	0	0	0	0	0	0	0	0	0	0	0	0	0	0	0	0	0	0	0	0
OTU1474	Bacteroidetes	Bacteroidia	Bacteroidales	Bacteroidaceae	Bacteroides	0	0	0	0	0	0	0	0	0	0	0	0	0	0	0	0	0	0	0	0	0	0	0	0	0	0	0	0	0	0	0	0	0	0	0.00935848	0	0	0	0.00299088	0.0130518	0.00348857	0.00984931	0	0
OTU1475	Firmicutes	Clostridia	Clostridiales	Lachnospiraceae	Roseburia	0	0	0	0	0	0	0	0	0	0	0	0	0	0	0	0	0	0	0	0	0	0	0	0	0	0	0	0	0	0	0	0	0	0	0	0	0	0	0	0	0	0	0	0
OTU1476	Bacteroidetes	Bacteroidia	Bacteroidales	Bacteroidaceae	Bacteroides	0	0	0	0	0	0	0	0	0	0	0	0	0	0	0	0	0	0	0	0	0	0	0	0	0	0	0	0	0	0	0	0	0	0	0.00233962	0.00746083	0	0	0	0	0.00348857	0.00492465	0	0.00596766
OTU1477	Bacteroidetes	Bacteroidia	Bacteroidales	Bacteroidaceae	Bacteroides	0	0	0	0	0	0	0	0	0	0	0	0	0	0	0	0	0	0	0	0	0	0	0	0	0	0	0	0	0	0	0	0	0	0	0	0	0	0	0	0	0	0	0	0
OTU1478	Bacteroidetes	Bacteroidia	Bacteroidales	Bacteroidaceae	Bacteroides	0	0	0	0	0	0.00129084	0	0	0	0	0	0	0	0	0.0031498	0	0	0	0	0	0	0	0	0	0	0	0	0	0.0016141	0	0	0	0.00672405	0.00261986	0.00233962	0	0	0	0	0	0	0	0	0
OTU1479	Proteobacteria	Gammaproteobacteria	Enterobacteriales	Enterobacteriaceae	Escherichia/Shigella	0	0	0	0	0	0	0.00829876	0	0	0	0.00254091	0	0	0.00227931	0	0	0	0	0	0	0	0	0	0	0.00205297	0	0.00489129	0.00328429	0	0	0	0	0.00336202	0	0	0	0	0.00708065	0.00299088	0	0	0	0	0.00596766
OTU148	Bacteroidetes	Bacteroidia	Bacteroidales	Prevotellaceae	Prevotella	0	0	0	0	0	0	0	0	0	0	0	0	0	0	0	0	0	0	0	0	0	0	0	0	0	0	0	0	0	0	0	0	0	0	0	0	0	0	0	0	0	0	0	0
OTU1480	Firmicutes	Clostridia	Clostridiales	Lachnospiraceae	Clostridium XlVa	0	0	0	0	0	0	0	0	0	0	0	0	0	0	0	0	0	0	0	0	0	0	0.00204349	0	0	0	0	0.00328429	0	0	0	0	0.00336202	0	0.00701886	0	0	0	0.00897263	0.00652592	0	0.014774	0	0
OTU1481	Firmicutes	Clostridia	Clostridiales	Lachnospiraceae	Clostridium XlVa	0	0	0	0	0	0	0	0	0	0	0	0	0	0	0	0	0	0	0	0	0	0	0	0	0	0	0	0	0	0	0	0	0.00336202	0.00785958	0	0	0	0	0	0	0.00697715	0	0	0.00198922
OTU1482	Proteobacteria	Gammaproteobacteria	Enterobacteriales	Enterobacteriaceae	Escherichia/Shigella	0	0	0	0	0	0	0	0	0	0	0	0	0	0	0	0	0	0	0	0	0	0	0	0	0	0	0	0	0	0	0	0	0	0	0	0	0	0	0	0	0	0	0.00404163	0
OTU1483	Firmicutes	Clostridia	Clostridiales	Lachnospiraceae	Roseburia	0	0	0	0	0	0	0	0	0	0	0	0	0	0	0	0	0	0	0	0	0	0	0	0	0	0	0	0	0	0	0	0	0	0	0	0	0	0	0	0	0	0	0.00606244	0.00994609
OTU1484	Firmicutes	Clostridia	Clostridiales	Lachnospiraceae	Clostridium XlVa	0	0	0	0	0	0.00258168	0	0	0	0.00201377	0	0	0	0	0	0	0	0	0	0	0	0	0	0	0	0.00704672	0	0	0	0	0	0	0	0	0	0	0	0	0	0	0	0	0.00808326	0
OTU1485	Bacteroidetes	Bacteroidia	Bacteroidales	Bacteroidaceae	Bacteroides	0	0	0	0	0	0	0	0	0	0	0	0	0	0	0	0	0	0	0	0	0	0	0	0	0	0	0	0	0	0	0	0	0	0	0	0	0	0	0	0	0	0	0	0
OTU1486	Bacteroidetes	Bacteroidia	Bacteroidales	Bacteroidaceae	Bacteroides	0	0	0	0	0	0	0	0	0	0	0	0	0	0	0	0	0	0	0	0	0	0	0	0	0	0	0	0	0	0	0	0	0	0	0	0.00497389	0	0	0.00598176	0.00652592	0	0.00984931	0	0
OTU1487	Firmicutes	Clostridia	Clostridiales	Lachnospiraceae	Blautia	0.00559942	0	0	0	0	0	0	0	0.00250332	0	0	0	0	0	0	0	0	0	0	0	0	0	0	0	0	0	0	0	0	0	0	0	0	0	0	0	0	0	0	0	0	0	0	0
OTU1488	Bacteroidetes	Bacteroidia	Bacteroidales	Porphyromonadaceae	Parabacteroides	0	0	0	0	0	0	0	0	0	0	0	0	0	0	0	0	0	0	0	0	0	0	0	0	0	0	0	0	0	0	0	0	0	0	0.0116981	0.00248694	0	0	0	0.00326296	0	0.00492465	0	0
OTU1489	Bacteroidetes	Bacteroidia	Bacteroidales	Porphyromonadaceae	Parabacteroides	0	0	0	0	0	0	0	0	0	0	0	0	0	0	0	0	0	0	0	0	0	0	0	0	0	0	0	0	0	0	0	0	0	0	0.00701886	0.0124347	0.00379219	0	0	0.00652592	0	0	0	0
OTU149	Firmicutes	Clostridia	Clostridiales	Lachnospiraceae	Dorea	0	0	0.00453083	0.0174725	0.0256464	0.0271076	0.033195	0.0263804	0.0275365	0.0322204	0.0254091	0.0250784	0	0.00911722	0.0377977	0.0137311	0.00567344	0.00970233	0.0632511	0.0530233	0.0650548	0.0141459	0.171653	0.172909	0.0698009	0.0775139	0.0733694	0.190489	0.0451948	0.0172255	0.0555602	0	0	0	0	0	0	0	0	0	0	0	0	0
OTU1490	Bacteroidetes	Bacteroidia	Bacteroidales	Bacteroidaceae	Bacteroides	0	0	0	0	0	0	0	0	0	0	0	0	0	0	0	0	0	0	0	0	0	0	0	0	0	0	0	0	0	0	0	0	0	0	0.00233962	0	0.00379219	0	0	0	0	0	0	0
OTU1491	Firmicutes	Clostridia	Clostridiales	Lachnospiraceae	Fusicatenibacter	0	0	0	0	0	0	0	0	0	0	0	0	0	0	0	0	0	0	0	0	0	0	0	0	0	0	0	0	0	0	0	0	0	0	0.0116981	0.00248694	0	0	0	0	0	0	0	0
OTU1492	Bacteroidetes	Bacteroidia	Bacteroidales	Bacteroidaceae	Bacteroides	0	0	0	0	0	0	0	0	0	0	0	0	0	0	0	0	0	0	0	0	0	0	0	0	0	0	0	0	0	0	0	0	0	0	0	0	0	0	0	0	0	0	0	0
OTU1493	Proteobacteria	Gammaproteobacteria	Enterobacteriales	Enterobacteriaceae	Proteus	0	0	0	0	0	0	0	0	0	0	0	0	0	0	0	0	0	0	0	0	0	0	0	0	0	0	0	0	0	0	0	0	0	0	0	0	0	0	0	0	0	0	0	0
OTU1494	Firmicutes	Clostridia	Clostridiales	Lachnospiraceae	Clostridium XlVa	0	0	0	0	0	0	0	0	0	0	0	0	0	0	0	0	0	0	0	0	0	0	0	0	0	0	0	0	0	0	0	0	0	0	0	0	0	0	0	0	0	0	0	0
OTU1495	Firmicutes	Clostridia	Clostridiales	Lachnospiraceae	Eisenbergiella	0	0	0	0	0	0	0	0	0	0	0	0	0	0	0	0	0	0	0	0	0	0.00235766	0	0	0	0	0	0	0	0	0	0	0	0	0	0	0	0	0	0	0	0	0	0
OTU1496	Proteobacteria	Gammaproteobacteria	Enterobacteriales	Enterobacteriaceae	Proteus	0	0	0	0	0	0	0	0	0	0	0	0	0	0	0	0	0	0	0	0	0	0	0	0	0	0	0	0	0	0	0	0	0	0	0	0	0	0	0	0	0	0	0	0
OTU1497	Firmicutes	Clostridia	Clostridiales	Lachnospiraceae	Dorea	0	0	0	0	0	0	0	0	0	0	0	0	0	0	0	0	0	0	0	0	0	0	0.00204349	0	0.0061589	0	0	0	0	0.00123039	0	0	0	0	0	0	0	0	0	0	0	0	0	0
OTU1498	Proteobacteria	Gammaproteobacteria	Enterobacteriales	Enterobacteriaceae	Escherichia/Shigella	0	0	0	0	0	0	0	0	0	0	0	0	0	0	0	0	0	0	0	0	0	0	0	0	0	0	0	0	0	0	0	0	0	0	0	0	0	0	0	0	0	0	0	0
OTU1499	Firmicutes	Clostridia	Clostridiales	Lachnospiraceae	Butyrivibrio	0.00279971	0	0	0	0.00233149	0.00129084	0	0.00608779	0	0.00201377	0	0	0	0	0	0	0	0	0	0	0	0	0	0	0	0.0140934	0.00244565	0	0.0016141	0	0	0	0	0	0	0	0	0	0	0	0	0	0	0
OTU15	Firmicutes	Negativicutes	Selenomonadales	Veillonellaceae	Allisonella	0	0	0	0	0	0	0	0	0	0	0	0	0	0	0	0	0	0	0	0	0.00180708	0.00471531	0.00204349	0.00432274	0.00410593	0	0	0.00656858	0.0016141	0	0	0	0	0	0	0	0	0	0	0	0	0	0	0
OTU150	Bacteroidetes	Bacteroidia	Bacteroidales	Bacteroidaceae	Bacteroides	0	0	0	0.00748821	0	0.00516336	0.00276625	0.00405852	0	0.00201377	0	0	0.00750882	0	0.0125992	0.00686554	0.00756458	0.0058214	0.00301196	0.00189369	0	0	0.0143044	0	0	0	0.00244565	0	0.0048423	0.00246078	0	0.0084463	0.0907746	0.107414	0.0584905	0.0472519	0.0910125	0.0247823	0.0538358	0.0424185	0.0313972	0.113267	0	0.0278491
OTU1500	Firmicutes	Clostridia	Clostridiales	Lachnospiraceae	Clostridium XlVa	0	0	0	0	0	0	0	0	0	0.00201377	0.00254091	0	0.00750882	0	0	0	0	0	0	0	0	0	0	0	0	0	0	0	0	0	0	0	0	0	0	0	0	0	0	0	0	0	0	0
OTU1501	Firmicutes	Clostridia	Clostridiales	Lachnospiraceae	Ruminococcus2	0	0	0	0	0	0	0	0	0	0	0	0	0	0	0	0	0	0	0	0	0	0	0	0	0	0	0	0	0	0	0	0	0	0	0	0	0	0	0	0	0	0	0	0
OTU1502	Firmicutes	Clostridia	Clostridiales	Peptostreptococcaceae	Peptostreptococcus	0	0	0	0	0	0	0	0	0	0	0	0	0	0	0.00629961	0.00343277	0	0.00388093	0	0	0	0	0	0	0	0.0140934	0.00244565	0.00328429	0	0.00246078	0	0	0	0	0	0	0	0	0	0	0	0	0	0
OTU1503	Firmicutes	Erysipelotrichia	Erysipelotrichales	Erysipelotrichaceae	Erysipelotrichaceae_incertae_sedis	0	0	0	0	0	0	0	0	0	0	0	0	0	0	0.0031498	0	0	0	0	0.00378738	0	0	0.00408697	0	0	0	0	0	0.0016141	0.00369117	0	0	0	0	0	0	0	0	0	0	0	0	0	0
OTU1504	Firmicutes	Clostridia	Clostridiales	Lachnospiraceae	Clostridium XlVa	0	0	0	0	0.00466298	0	0	0	0.00500663	0	0	0	0	0	0	0	0	0	0	0.00189369	0	0	0	0	0	0	0	0.00328429	0	0	0	0	0	0	0	0	0	0	0	0	0	0	0	0
OTU1505	Firmicutes	Clostridia	Clostridiales	Lachnospiraceae	Dorea	0	0	0	0	0	0	0	0	0	0	0	0	0	0	0	0	0	0	0.00602391	0	0	0	0	0	0	0	0	0	0	0	0	0	0	0	0	0	0	0	0	0	0	0	0	0
OTU1506	Firmicutes	Negativicutes	Selenomonadales	Veillonellaceae	Veillonella	0	0	0	0	0.00233149	0	0	0	0	0	0	0	0	0	0.00629961	0	0	0	0	0	0	0	0.00204349	0	0	0.00704672	0	0.00328429	0.0016141	0	0	0	0	0	0	0	0	0	0	0	0	0	0	0
OTU1507	Firmicutes	Clostridia	Clostridiales	Peptostreptococcaceae	Intestinibacter	0	0	0	0	0	0	0	0	0	0	0	0	0.00250294	0	0	0	0	0	0	0	0	0	0	0	0	0	0	0	0	0	0	0	0	0	0	0	0	0	0	0	0	0	0	0
OTU1508	Firmicutes	Clostridia	Clostridiales	Peptostreptococcaceae	Clostridium XI	0	0	0	0	0	0	0	0	0	0	0	0	0	0	0	0	0	0	0	0	0	0	0	0	0	0	0	0	0	0	0	0	0	0	0	0	0	0	0	0	0	0	0	0
OTU1509	Firmicutes	Bacilli	Lactobacillales	Lactobacillaceae	Lactobacillus	0	0	0	0	0	0	0	0	0	0	0	0	0	0	0	0	0	0	0	0	0	0	0	0	0	0	0	0	0	0	0	0	0	0	0	0	0	0	0	0	0	0	0	0
OTU151	Bacteroidetes	Bacteroidia	Bacteroidales	Bacteroidaceae	Bacteroides	0.271572	0.341706	0.317158	0.199685	0.179525	0.330455	0.163209	0.21916	0.187749	0.225543	0	0	0.325382	0.540196	0.0377977	0.0411932	0.0548432	0.102845	0.0481913	0.0189369	0.00361415	0.00235766	0.136914	0.064841	0.0287415	0.0422803	0.0244565	0.00656858	0.0532653	0.0602891	0.280579	0.0380084	0.00336202	0	0.00935848	0.0174086	0.0113766	0.00708065	0.0149544	0.00978889	0	0	0	0
OTU1510	Firmicutes	Negativicutes	Selenomonadales	Acidaminococcaceae	Phascolarctobacterium	0	0	0	0	0	0	0	0	0	0	0	0	0	0	0	0	0	0	0	0	0	0	0	0	0	0	0	0	0	0	0	0	0	0	0	0	0	0	0	0	0	0	0	0
OTU1511	Bacteroidetes	Bacteroidia	Bacteroidales	Bacteroidaceae	Bacteroides	0	0	0	0	0	0	0	0	0	0	0	0	0	0	0	0	0	0	0	0	0	0	0	0	0	0	0	0	0	0	0	0	0	0	0	0	0	0	0	0	0	0	0	0
OTU1512	Bacteroidetes	Bacteroidia	Bacteroidales	Bacteroidaceae	Bacteroides	0	0	0	0	0.00233149	0	0	0	0.00750995	0.00201377	0	0	0	0	0	0	0	0	0	0	0	0	0	0	0	0	0	0	0	0	0	0	0	0	0	0	0	0	0	0	0	0	0	0
OTU1513	Firmicutes	Clostridia	Clostridiales	Peptostreptococcaceae	Intestinibacter	0	0	0	0	0	0	0	0	0	0	0	0	0	0	0	0	0	0	0	0	0	0	0	0	0	0	0	0	0	0	0	0	0	0	0	0	0	0	0	0	0	0	0	0
OTU1514	Firmicutes	Clostridia	Clostridiales	Lachnospiraceae	Ruminococcus2	0	0	0	0	0	0	0	0	0	0	0	0	0	0	0	0	0	0	0	0	0	0	0	0	0	0	0	0	0	0	0	0	0	0	0	0	0	0	0	0	0	0	0	0
OTU1515	Firmicutes	Clostridia	Clostridiales	Lachnospiraceae	Murimonas	0	0	0	0	0	0	0	0	0	0	0	0	0	0	0	0	0	0	0	0	0	0	0	0	0	0	0	0	0	0	0	0	0	0	0	0	0	0	0	0	0	0	0	0
OTU1516	Firmicutes	Clostridia	Clostridiales	Lachnospiraceae	Clostridium XlVa	0	0	0	0	0	0	0	0	0	0	0	0	0	0	0	0	0	0	0	0	0	0	0	0	0	0	0	0	0	0	0	0	0	0	0	0	0	0	0	0	0	0	0	0
OTU1517	Proteobacteria	Gammaproteobacteria	Enterobacteriales	Enterobacteriaceae	Pseudocitrobacter	0	0	0	0	0	0	0	0	0	0	0	0	0	0	0	0	0	0	0	0	0	0	0	0	0	0	0	0	0	0	0	0	0	0	0	0	0	0	0	0	0	0	0	0
OTU1518	Proteobacteria	Gammaproteobacteria	Enterobacteriales	Enterobacteriaceae	Escherichia/Shigella	0	0	0	0	0	0	0	0	0	0	0	0	0	0	0	0	0	0	0	0	0	0	0	0	0	0	0	0	0	0	0	0	0	0	0	0	0	0	0	0	0	0	0	0
OTU1519	Actinobacteria	Actinobacteria	Bifidobacteriales	Bifidobacteriaceae	Bifidobacterium	0	0	0	0	0	0	0	0	0	0	0	0	0	0	0	0	0	0	0	0	0	0	0	0	0	0	0	0	0	0	0	0	0	0	0	0	0	0	0	0	0	0	0	0
OTU152	Firmicutes	Clostridia	Clostridiales	Lachnospiraceae	Blautia	0.0475951	0.0488151	0.00453083	0.0199685	0.00932597	0.0206534	0.00829876	0.0223219	0.0100133	0.0201377	0.0330318	0.015674	0	0	0.031498	0.0411932	0.0189115	0	0.0180717	0.0170432	0.0216849	0.0330072	0.0143044	0.0367433	0.0266886	0.0634205	0.075815	0.111666	0.0629499	0.0172255	0	0	0.0537924	0.0654965	0.030415	0.0348172	0.0227531	0.0531049	0.0328997	0.0717852	0.0976801	0.0443219	0.0747701	0.0755903
OTU1520	Firmicutes	Clostridia	Clostridiales	Lachnospiraceae	Clostridium XlVa	0	0	0	0	0	0	0	0	0	0	0	0	0	0	0	0	0	0	0	0	0	0	0	0	0	0	0	0	0	0	0	0	0	0	0	0	0	0	0	0	0	0	0	0
OTU1521	Firmicutes	Negativicutes	Selenomonadales	Veillonellaceae	Veillonella	0	0	0	0	0	0	0	0	0	0	0	0	0	0	0	0	0	0	0	0	0	0	0	0	0	0	0	0	0	0	0	0	0	0	0	0	0	0	0	0	0	0	0	0
OTU1522	Firmicutes	Negativicutes	Selenomonadales	Veillonellaceae	Veillonella	0	0	0	0	0	0	0	0	0	0	0	0	0	0	0	0	0	0	0	0	0	0	0	0	0	0	0	0	0	0	0	0	0	0	0	0	0	0	0	0	0	0	0	0
OTU1523	Firmicutes	Negativicutes	Selenomonadales	Veillonellaceae	Dialister	0	0	0	0	0	0	0	0	0	0	0	0	0	0	0	0	0	0	0	0	0	0	0	0	0	0	0	0	0	0	0	0	0	0	0	0	0	0	0	0	0	0	0	0
OTU1524	Firmicutes	Clostridia	Clostridiales	Ruminococcaceae	Faecalibacterium	0	0	0	0	0	0	0	0	0	0	0	0	0	0	0	0	0	0	0	0	0	0	0	0	0	0	0	0	0	0	0	0	0	0	0	0	0	0	0	0	0	0	0	0
OTU1525	Firmicutes	Bacilli	Lactobacillales	Enterococcaceae	Enterococcus	0	0	0	0	0	0	0	0	0	0	0.00254091	0.031348	0.00250294	0.00227931	0.00629961	0	0	0	0.0120478	0.00189369	0.00180708	0.00707297	0.00204349	0.00216137	0	0	0	0	0	0	0	0	0	0	0	0	0	0	0	0	0	0	0	0
OTU1526	Bacteroidetes	Bacteroidia	Bacteroidales	Porphyromonadaceae	Tannerella	0	0	0	0	0	0.00129084	0	0	0	0	0	0	0	0	0	0.0137311	0	0	0	0	0.00180708	0	0	0.0064841	0.0123178	0	0.00489129	0.0164214	0.0032282	0.00246078	0	0	0	0	0	0	0	0	0	0	0	0	0	0
OTU1527	Firmicutes	Negativicutes	Selenomonadales	Acidaminococcaceae	Phascolarctobacterium	0.00559942	0	0.00453083	0.00249607	0.00233149	0.00516336	0.00276625	0.00405852	0	0	0	0	0	0	0.0031498	0	0	0	0	0.00189369	0	0	0.00204349	0.00216137	0.00205297	0.0211402	0.00244565	0.00656858	0.0048423	0	0	0	0	0	0	0	0	0	0	0	0	0	0	0
OTU1528	Firmicutes	Negativicutes	Selenomonadales	Veillonellaceae	Veillonella	0	0	0.0135925	0.00249607	0	0.00258168	0.00276625	0	0	0	0	0	0	0	0	0	0	0.00194047	0.00602391	0	0	0	0.00204349	0.00864547	0.0102648	0	0.00489129	0.0131372	0	0	0	0	0	0	0	0	0	0	0	0	0	0	0	0
OTU1529	Bacteroidetes	Bacteroidia	Bacteroidales	Bacteroidaceae	Bacteroides	0	0	0.00453083	0	0	0.0103267	0	0.00405852	0.00500663	0	0	0	0	0	0	0	0	0	0.00602391	0.00378738	0	0	0.00817394	0.00216137	0	0	0.00244565	0	0	0	0	0	0	0	0	0	0	0	0	0	0	0	0	0
OTU153	Bacteroidetes	Bacteroidia	Bacteroidales	Porphyromonadaceae	Parabacteroides	0	0	0	0	0	0	0	0	0	0	0	0	0	0	0	0	0	0	0	0	0	0	0.00204349	0	0	0	0	0.00328429	0	0	0	0	0	0	0	0	0	0	0	0	0	0	0	0
OTU1530	Firmicutes	Clostridia	Clostridiales	Ruminococcaceae	Sporobacter	0	0	0	0	0	0	0	0	0	0	0	0	0	0	0	0	0	0	0	0	0	0	0	0	0	0	0	0	0	0	0	0	0	0	0	0	0	0	0	0	0	0	0	0
OTU1531	Firmicutes	Clostridia	Clostridiales	Lachnospiraceae	Lachnospiracea_incertae_sedis	0	0	0	0	0	0	0	0	0	0	0	0	0	0	0	0	0	0	0	0	0	0	0	0	0	0	0	0	0	0	0	0	0	0	0	0	0	0	0	0	0	0	0	0
OTU1532	Firmicutes	Clostridia	Clostridiales	Lachnospiraceae	Clostridium XlVa	0	0	0	0	0	0	0	0	0	0	0	0	0	0	0	0	0	0	0	0	0	0	0	0	0	0	0	0	0	0	0	0	0	0	0	0	0	0	0	0	0	0	0.00606244	0.00397844
OTU1533	Firmicutes	Clostridia	Clostridiales	Lachnospiraceae	Butyrivibrio	0	0.00887548	0	0	0	0	0	0	0	0	0	0	0	0	0	0	0	0	0	0	0	0	0	0	0	0	0	0	0	0	0	0	0	0.00523972	0	0.0124347	0	0	0	0	0.00697715	0	0	0
OTU1534	Bacteroidetes	Bacteroidia	Bacteroidales	Bacteroidaceae	Bacteroides	0	0	0	0	0	0	0	0	0	0	0	0	0	0	0	0	0	0	0	0	0	0	0	0	0	0	0	0	0	0	0	0	0	0	0.0116981	0.00248694	0	0	0.00299088	0.0130518	0	0.00492465	0	0
OTU1535	Bacteroidetes	Bacteroidia	Bacteroidales	Bacteroidaceae	Bacteroides	0	0	0	0	0	0	0	0	0	0	0	0	0	0	0	0	0	0	0	0	0	0	0	0	0	0	0	0	0	0	0	0	0.00672405	0.00785958	0	0.00746083	0.00758438	0.00354032	0	0.0195778	0	0	0	0
OTU1536	Bacteroidetes	Bacteroidia	Bacteroidales	Bacteroidaceae	Bacteroides	0	0	0	0	0	0	0	0	0	0	0	0	0	0	0	0	0	0	0	0	0	0	0	0	0	0	0	0	0	0	0	0	0.00672405	0	0	0.00497389	0	0	0.00299088	0	0	0.00492465	0	0
OTU1537	Proteobacteria	Gammaproteobacteria	Enterobacteriales	Enterobacteriaceae	Escherichia/Shigella	0.00279971	0.00443774	0	0	0	0	0	0	0	0	0	0	0	0	0	0	0	0	0	0	0	0	0	0	0.00205297	0	0	0	0.0032282	0	0	0	0.00336202	0.0104794	0	0	0	0	0	0	0.00697715	0.0196986	0	0.00397844
OTU1538	Firmicutes	Clostridia	Clostridiales	Lachnospiraceae	Clostridium XlVa	0	0	0	0	0	0.00129084	0	0	0	0	0	0	0	0	0	0	0	0	0	0	0	0	0	0.00216137	0	0	0.00244565	0	0	0	0	0	0.0100861	0.00523972	0	0.00497389	0	0	0.00897263	0	0	0	0	0
OTU1539	Firmicutes	Clostridia	Clostridiales	Ruminococcaceae	Faecalibacterium	0	0.0133132	0	0	0.00233149	0.00258168	0	0.00202926	0.00250332	0.00402755	0	0	0	0	0	0	0	0	0	0	0	0	0	0	0	0.00704672	0	0	0	0	0	0	0.00336202	0.00785958	0	0.00994777	0	0	0	0	0	0	0	0
OTU154	Firmicutes	Bacilli	Lactobacillales	Lactobacillaceae	Lactobacillus	0	0	0	0	0	0	0	0	0	0	0	0	0	0	0	0	0	0	0	0	0	0	0	0	0	0	0	0	0	0	0	0	0	0	0	0	0	0	0	0	0	0	0	0
OTU1540	Firmicutes	Clostridia	Clostridiales	Lachnospiraceae	Clostridium XlVa	0	0	0	0.00499214	0	0	0	0	0	0	0	0	0	0	0	0	0	0	0	0	0	0	0	0	0	0	0	0	0	0	0	0	0.00672405	0.0130993	0.00467924	0.00248694	0	0	0	0.00652592	0.00348857	0	0	0.00596766
OTU1541	Firmicutes	Clostridia	Clostridiales	Lachnospiraceae	Dorea	0.00279971	0	0.00453083	0.00249607	0	0.00258168	0	0	0	0	0	0	0	0	0	0	0	0	0	0	0	0	0.00204349	0.00216137	0	0	0	0	0	0.00246078	0	0	0.00336202	0.00523972	0.00233962	0.00248694	0	0	0	0.00326296	0	0.014774	0	0
OTU1542	Bacteroidetes	Bacteroidia	Bacteroidales	Bacteroidaceae	Bacteroides	0	0	0	0	0	0	0	0	0	0	0	0	0	0	0	0	0	0	0	0	0	0	0	0	0	0	0	0	0	0	0	0	0.00336202	0	0.00935848	0.00497389	0	0.010621	0.00598176	0.00978889	0.0104657	0	0	0
OTU1543	Firmicutes	Clostridia	Clostridiales	Lachnospiraceae	Clostridium XlVa	0	0	0.00453083	0	0	0	0	0	0.00250332	0	0	0.0031348	0	0	0	0	0.00189115	0	0	0	0	0	0	0	0	0	0	0	0.0016141	0	0	0	0	0	0	0	0.00379219	0.00354032	0	0.00326296	0	0	0.00606244	0
OTU1544	Firmicutes	Clostridia	Clostridiales	Lachnospiraceae	Roseburia	0	0	0	0	0	0	0	0	0	0	0	0	0	0	0	0	0	0	0	0	0	0	0	0	0	0	0	0	0	0	0	0	0	0	0	0	0	0	0	0	0	0	0.0262706	0.017903
OTU1545	Proteobacteria	Gammaproteobacteria	Enterobacteriales	Enterobacteriaceae	Cosenzaea	0	0	0	0	0	0	0	0	0	0	0.00762273	0	0	0.00455861	0	0	0	0	0	0	0	0.00235766	0	0	0	0	0	0	0.0032282	0.00246078	0	0	0	0.00261986	0	0	0	0	0	0	0	0	0	0.00198922
OTU1546	Proteobacteria	Gammaproteobacteria	Enterobacteriales	Enterobacteriaceae	Escherichia/Shigella	0	0	0	0	0	0	0	0	0	0	0.0127045	0	0	0	0	0	0	0	0	0	0	0	0	0.00432274	0	0	0	0.00328429	0	0	0	0	0	0	0	0	0	0	0	0	0	0	0	0.00198922
OTU1547	Bacteroidetes	Bacteroidia	Bacteroidales	Bacteroidaceae	Bacteroides	0	0	0	0	0	0	0	0	0	0	0	0	0	0	0	0	0	0	0	0	0	0	0	0	0	0	0	0	0	0	0	0	0	0	0	0	0	0.010621	0.00299088	0	0.00697715	0	0	0
OTU1548	Bacteroidetes	Bacteroidia	Bacteroidales	Bacteroidaceae	Bacteroides	0	0	0	0	0	0	0	0	0	0	0	0	0	0	0	0	0	0	0	0	0	0	0	0	0	0	0	0	0	0	0	0	0	0	0	0	0	0	0	0	0	0	0	0
OTU1549	Bacteroidetes	Bacteroidia	Bacteroidales	Bacteroidaceae	Bacteroides	0	0	0	0	0	0	0	0	0	0	0	0	0	0	0	0	0	0	0	0	0	0	0	0	0	0	0	0	0	0	0	0	0	0	0.0116981	0	0.00379219	0.00354032	0.00598176	0.0163148	0	0.00492465	0	0
OTU155	Firmicutes	Clostridia	Clostridiales	Ruminococcaceae	Butyricicoccus	0.0447953	0.0443774	0.126863	0.0673939	0.104917	0.072287	0.102351	0.0892875	0.0876161	0.104716	0	0	0.0175206	0.0478654	0.0566965	0.0377605	0.0548432	0.112547	0.0632511	0.030299	0	0	0.00613046	0.0216137	0.0410593	0.119794	0.041576	0.0328429	0.0177551	0.0369117	0.01389	0.0506778	0.0470683	0.0523972	0.0350943	0.042278	0.00758438	0.010621	0.0209361	0.0293667	0.0279086	0.0393972	0	0.00596766
OTU1550	Bacteroidetes	Bacteroidia	Bacteroidales	Bacteroidaceae	Bacteroides	0	0	0	0.00748821	0.00233149	0.00387252	0	0.00405852	0	0	0	0	0.00250294	0	0.00629961	0	0	0	0	0	0	0	0.00204349	0	0	0	0	0	0	0	0	0	0	0	0	0	0.00379219	0	0	0.00326296	0	0	0	0
OTU1551	Bacteroidetes	Bacteroidia	Bacteroidales	Bacteroidaceae	Bacteroides	0	0	0	0	0	0	0	0	0	0	0	0	0	0	0	0	0	0	0	0	0	0	0	0	0	0	0	0	0	0	0	0	0	0	0.00467924	0.00746083	0.00379219	0.010621	0.00598176	0.0195778	0.00348857	0.00984931	0	0
OTU1552	Bacteroidetes	Bacteroidia	Bacteroidales	Bacteroidaceae	Bacteroides	0	0	0	0	0	0	0	0	0	0	0	0	0	0	0	0	0	0	0	0	0	0	0	0	0	0	0	0	0	0	0	0	0	0	0.00701886	0	0	0.00354032	0	0.00978889	0	0.00492465	0	0
OTU1553	Bacteroidetes	Bacteroidia	Bacteroidales	Bacteroidaceae	Bacteroides	0	0	0	0	0	0	0	0	0	0	0	0	0	0	0	0	0	0	0	0	0	0	0	0	0	0	0	0	0	0	0	0	0	0	0	0	0	0	0	0	0	0	0	0
OTU1554	Bacteroidetes	Bacteroidia	Bacteroidales	Bacteroidaceae	Bacteroides	0	0	0	0	0	0	0	0	0	0	0	0	0	0	0	0	0	0	0	0	0	0	0	0	0	0	0	0	0	0	0	0	0	0	0.0116981	0.00497389	0	0	0.00299088	0.00652592	0.0139543	0.00492465	0	0
OTU1555	Proteobacteria	Gammaproteobacteria	Enterobacteriales	Enterobacteriaceae	Escherichia/Shigella	0	0	0	0	0	0	0	0	0	0	0	0	0	0	0	0	0	0	0	0	0	0	0	0	0	0	0	0	0	0	0	0	0	0	0.00467924	0.00497389	0	0	0	0.00652592	0	0.00492465	0	0
OTU1556	Bacteroidetes	Bacteroidia	Bacteroidales	Bacteroidaceae	Bacteroides	0	0	0	0	0	0	0	0	0	0	0	0	0	0	0.0125992	0.00686554	0.00567344	0	0.00602391	0.00568107	0	0	0.00408697	0.00216137	0	0	0	0	0.0064564	0	0	0	0	0	0	0	0	0	0	0	0	0	0	0
OTU1557	Bacteroidetes	Bacteroidia	Bacteroidales	Bacteroidaceae	Bacteroides	0	0	0	0	0	0	0	0	0	0	0	0	0	0	0	0	0	0	0	0	0	0	0	0	0	0	0	0	0	0	0	0	0	0	0	0	0	0	0	0	0	0	0	0
OTU1558	Bacteroidetes	Bacteroidia	Bacteroidales	Bacteroidaceae	Bacteroides	0	0	0	0	0	0	0	0	0	0	0	0	0	0	0	0	0	0	0	0	0	0	0	0	0	0	0	0	0	0	0	0	0	0	0	0	0	0	0	0	0	0	0	0
OTU1559	Firmicutes	Clostridia	Clostridiales	Peptoniphilaceae	Peptoniphilus	0	0	0	0	0	0	0	0	0	0	0	0	0	0	0	0	0	0	0	0	0	0	0	0	0	0	0	0	0	0	0	0	0	0	0	0	0	0	0	0	0	0	0	0
OTU156	Firmicutes	Clostridia	Clostridiales	Lachnospiraceae	Clostridium XlVa	0.313567	0.315079	0.317158	0.264583	0.26579	0.27753	0.365145	0.371355	0.380504	0.300052	0	0	0	0	0.0976439	0.0686554	0.0567344	0.0814996	0.0180717	0.0890034	0	0.0165036	0	0	0.0698009	0.0986541	0.100271	0.124803	0.064564	0.0393725	0.286135	0.625026	0	0.00261986	0	0	0	0	0	0	0	0	0	0
OTU1560	Proteobacteria	Betaproteobacteria	Burkholderiales	Sutterellaceae	Sutterella	0	0	0	0	0	0	0	0	0	0	0	0	0	0	0	0	0.00378229	0	0	0	0	0	0	0	0	0	0	0	0	0	0	0	0	0	0	0	0	0	0	0	0	0	0	0
OTU1561	Bacteroidetes	Bacteroidia	Bacteroidales	Bacteroidaceae	Bacteroides	0	0	0	0	0	0	0	0	0	0	0	0	0	0	0	0	0	0	0	0	0	0	0	0	0	0	0	0	0	0	0	0	0	0	0	0	0	0	0	0	0	0	0	0
OTU1562	Firmicutes	Clostridia	Clostridiales	Lachnospiraceae	Dorea	0	0	0	0	0	0.00387252	0	0	0	0	0	0.00626959	0	0	0	0	0	0	0	0	0	0	0	0	0	0	0	0	0.0016141	0	0	0	0	0	0	0	0	0	0	0	0	0	0	0
OTU1563	Proteobacteria	Gammaproteobacteria	Enterobacteriales	Enterobacteriaceae	Cosenzaea	0	0	0	0	0	0	0	0	0	0	0	0	0	0	0	0	0	0	0	0	0	0	0	0	0	0	0	0	0	0	0	0	0	0	0	0	0	0	0	0	0	0	0	0
OTU1564	Bacteroidetes	Bacteroidia	Bacteroidales	Bacteroidaceae	Bacteroides	0	0	0	0	0	0	0	0	0	0	0	0	0	0	0	0	0	0	0	0	0	0	0	0	0	0	0	0	0	0	0	0	0	0	0	0	0	0	0	0	0	0	0	0
OTU1565	Firmicutes	Clostridia	Clostridiales	Lachnospiraceae	Dorea	0	0	0	0	0	0	0	0	0	0	0	0	0	0	0	0	0	0	0	0	0	0	0	0	0	0	0	0	0	0	0	0	0	0	0	0	0	0	0	0	0	0	0	0
OTU1566	Firmicutes	Clostridia	Clostridiales	Lachnospiraceae	Butyrivibrio	0	0	0	0	0	0	0	0	0	0	0	0	0	0	0	0	0.00189115	0	0	0.00189369	0	0	0	0	0	0.00704672	0	0	0.0016141	0	0	0	0	0	0	0	0	0	0	0	0	0	0	0
OTU1567	Firmicutes	Clostridia	Clostridiales	Lachnospiraceae	Clostridium XlVa	0	0	0	0	0	0	0	0	0	0	0	0	0	0	0	0	0	0	0	0	0	0	0	0	0	0	0	0	0	0	0	0	0	0	0	0	0	0	0	0	0	0	0	0
OTU1568	Firmicutes	Clostridia	Clostridiales	Lachnospiraceae	Dorea	0.00559942	0	0	0	0.00233149	0.00645419	0.0138313	0.00405852	0	0.00402755	0.00254091	0	0	0	0	0	0	0	0	0	0	0	0.00204349	0.00432274	0	0	0.00244565	0	0	0	0	0	0	0	0	0	0	0	0	0	0	0	0	0
OTU1569	Bacteroidetes	Bacteroidia	Bacteroidales	Bacteroidaceae	Bacteroides	0	0	0	0	0	0	0	0	0	0	0	0	0	0	0	0	0	0	0	0	0	0	0	0	0	0	0	0	0	0	0	0	0	0	0	0	0	0	0	0	0	0	0	0
OTU157	Firmicutes	Clostridia	Clostridiales	Lachnospiraceae	Clostridium XlVa	0.111988	0.0798793	0.10874	0.0499214	0.0885967	0.0580878	0.0636238	0.0568193	0.0675896	0.0765234	0.0940136	0.0971787	0.0350412	0.052424	0.0251984	0.0411932	0.0245849	0.0310475	0.0240957	0.0397675	0.0415628	0.0330072	0.0551741	0.0389046	0.0287415	0.0352336	0.0269021	0.0426957	0.032282	0.0172255	0.00277801	0.0084463	0.302582	0.340582	0.114641	0.0945039	0.147895	0.116831	0.128608	0.0913629	0.156986	0.172363	0.127311	0.111396
OTU1570	Bacteroidetes	Bacteroidia	Bacteroidales	Bacteroidaceae	Bacteroides	0	0	0	0	0	0	0	0	0	0	0	0	0	0	0	0	0	0	0	0	0	0	0	0	0	0	0	0	0	0	0	0	0	0	0	0	0	0	0	0	0	0	0	0
OTU1571	Firmicutes	Clostridia	Clostridiales	Clostridiaceae 1	Clostridium sensu stricto	0	0	0	0	0.00233149	0	0	0	0	0	0	0	0	0	0	0	0	0	0	0	0	0	0	0	0.00205297	0	0	0	0	0.0172255	0	0	0	0	0	0	0	0	0	0	0	0	0	0
OTU1572	Firmicutes	Clostridia	Clostridiales	Lachnospiraceae	Fusicatenibacter	0	0	0	0	0	0	0	0	0	0	0	0	0	0	0	0	0	0	0	0	0	0	0	0	0	0	0	0	0	0	0	0	0	0	0	0	0	0	0	0	0	0	0	0
OTU1573	Proteobacteria	Gammaproteobacteria	Enterobacteriales	Enterobacteriaceae	Proteus	0	0	0	0	0	0	0	0	0	0	0	0	0	0	0	0	0	0	0	0	0	0	0	0	0	0	0	0	0	0	0	0	0	0	0	0	0	0	0	0	0	0	0	0
OTU1574	Firmicutes	Negativicutes	Selenomonadales	Veillonellaceae	Veillonella	0	0	0	0	0.00233149	0.00258168	0	0	0	0	0	0	0	0	0	0	0	0	0	0.00189369	0	0	0	0	0	0	0.00244565	0.00328429	0.0016141	0.00123039	0	0	0	0	0	0	0	0	0	0	0	0	0	0
OTU1575	Firmicutes	Clostridia	Clostridiales	Lachnospiraceae	Clostridium XlVa	0	0	0	0	0	0	0	0	0	0	0	0	0	0	0	0	0	0	0	0	0	0	0	0	0	0	0	0.00656858	0	0	0	0	0	0	0	0	0	0	0	0	0	0	0	0
OTU1576	Firmicutes	Clostridia	Clostridiales	Lachnospiraceae	Dorea	0	0	0	0	0	0	0	0	0	0	0	0	0	0	0	0	0	0	0	0	0	0	0	0.00216137	0	0	0	0.00656858	0.0032282	0	0	0	0	0	0	0	0	0	0	0	0	0	0	0
OTU1577	Firmicutes	Bacilli	Lactobacillales	Lactobacillaceae	Lactobacillus	0	0	0	0	0	0	0	0	0	0	0	0	0	0	0	0	0	0	0	0	0	0	0	0	0	0	0	0	0	0	0	0	0	0	0	0	0	0	0	0	0	0	0	0
OTU1578	Firmicutes	Negativicutes	Selenomonadales	Veillonellaceae	Allisonella	0	0	0	0	0	0	0	0	0	0	0	0	0	0	0	0	0	0	0	0	0	0	0	0	0	0	0	0	0	0	0	0	0	0	0	0	0	0	0	0	0	0	0	0
OTU1579	Firmicutes	Clostridia	Clostridiales	Lachnospiraceae	Coprococcus	0	0	0	0	0	0	0	0	0	0	0	0	0	0	0	0	0	0	0	0	0	0	0	0	0	0	0	0	0	0	0	0	0	0	0	0	0	0	0	0	0	0	0	0
OTU158	Firmicutes	Negativicutes	Selenomonadales	Veillonellaceae	Megasphaera	0	0	0	0	0	0	0	0	0	0	0	0	0	0	0	0	0	0	0	0	0	0	0	0	0	0	0	0	0	0	0	0	0	0	0	0	0	0	0	0	0	0	0	0
OTU1580	Firmicutes	Clostridia	Clostridiales	Peptostreptococcaceae	Clostridium XI	0	0	0	0	0	0	0	0	0	0	0	0	0	0	0	0	0	0	0	0	0	0	0	0	0	0	0	0	0	0	0	0	0	0	0	0	0	0	0	0	0	0	0	0
OTU1581	Firmicutes	Negativicutes	Selenomonadales	Acidaminococcaceae	Phascolarctobacterium	0	0	0	0	0	0	0	0	0	0	0	0	0	0	0	0	0	0	0	0	0	0	0	0	0	0	0	0	0	0	0	0	0	0	0	0	0	0	0	0	0	0	0	0
OTU1582	Firmicutes	Clostridia	Clostridiales	Peptostreptococcaceae	Romboutsia	0	0	0	0	0	0	0	0	0	0	0	0	0	0	0	0.00343277	0.00756458	0.00194047	0	0.00189369	0	0	0	0	0	0	0	0	0	0	0	0	0	0	0	0	0	0	0	0	0	0	0	0
OTU1583	Firmicutes	Negativicutes	Selenomonadales	Acidaminococcaceae	Phascolarctobacterium	0	0	0	0	0	0	0	0	0	0	0	0	0	0	0	0	0	0	0	0	0	0	0	0	0	0	0	0	0	0	0	0	0	0	0	0	0	0	0	0	0	0	0	0
OTU1584	Bacteroidetes	Bacteroidia	Bacteroidales	Bacteroidaceae	Bacteroides	0	0	0	0	0	0	0	0	0	0	0	0	0	0	0	0	0	0	0	0	0	0	0	0	0	0	0	0	0	0	0	0	0	0	0	0	0	0	0	0	0	0	0	0
OTU1585	Firmicutes	Clostridia	Clostridiales	Clostridiales_Incertae Sedis XIII	Anaerovorax	0	0	0	0	0	0	0	0	0	0	0	0	0	0	0	0	0	0	0	0	0	0	0	0	0	0	0	0	0	0	0	0	0	0	0	0	0	0	0	0	0	0	0	0
OTU1586	Firmicutes	Negativicutes	Selenomonadales	Veillonellaceae	Dialister	0	0	0	0	0	0	0	0	0	0	0	0	0	0	0	0	0	0	0	0	0	0	0	0	0	0	0	0	0	0	0	0	0	0	0	0	0	0	0	0	0	0	0	0
OTU1587	Firmicutes	Clostridia	Clostridiales	Lachnospiraceae	Blautia	0	0	0	0	0	0	0	0	0	0	0	0	0	0	0	0	0	0	0	0	0	0	0	0	0	0	0	0	0	0	0	0	0	0	0	0	0	0	0	0	0	0	0	0
OTU1588	Bacteroidetes	Bacteroidia	Bacteroidales	Bacteroidaceae	Bacteroides	0	0	0	0	0	0	0	0	0	0	0	0	0	0	0	0	0	0	0	0	0	0	0	0	0	0	0	0	0	0	0	0	0	0	0	0	0	0	0	0	0	0	0	0
OTU1589	Firmicutes	Negativicutes	Selenomonadales	Veillonellaceae	Veillonella	0	0	0	0	0	0	0	0	0	0	0	0	0	0	0	0	0	0	0	0	0	0	0	0	0	0	0	0	0	0	0	0	0	0	0	0	0	0	0	0	0	0	0	0
OTU159	Bacteroidetes	Bacteroidia	Bacteroidales	Rikenellaceae	Alistipes	0.10079	0.0798793	0.135925	0.277064	0.0816022	0.118757	0.121715	0.13799	0.0700929	0.12284	0	0	0	0.0136758	0	0.0205966	0.0113469	0	0.00903587	0	0	0	0.0204349	0.0367433	0.0246356	0.0634205	0.00244565	0.0394115	0.0338961	0.0135343	0.175015	0.118248	0.00336202	0.00523972	0.0140377	0.00746083	0.0227531	0.00708065	0.00897263	0.0163148	0	0.014774	0	0
OTU1590	Bacteroidetes	Bacteroidia	Bacteroidales	Bacteroidaceae	Bacteroides	0	0	0	0	0	0	0	0.00202926	0.00500663	0	0	0	0.00250294	0.00911722	0.00629961	0	0	0	0	0	0.00180708	0	0.00613046	0.00432274	0.00205297	0	0	0	0.0032282	0.00738234	0	0	0	0	0	0	0	0	0	0	0	0	0	0
OTU1591	Firmicutes	Negativicutes	Selenomonadales	Acidaminococcaceae	Phascolarctobacterium	0.00279971	0	0	0.00499214	0.00466298	0.00129084	0.00276625	0.00405852	0	0.00201377	0	0	0	0	0.0031498	0	0	0.00194047	0	0.00568107	0	0	0	0.00432274	0.00205297	0.0211402	0	0.00985286	0.0016141	0	0	0	0	0	0	0	0	0	0	0	0	0	0	0
OTU1592	Firmicutes	Negativicutes	Selenomonadales	Acidaminococcaceae	Phascolarctobacterium	0.00279971	0.00887548	0	0.00249607	0	0.00129084	0	0.00811705	0	0.00402755	0	0	0	0	0	0.00343277	0.00189115	0	0	0	0	0	0.00408697	0.00216137	0.00205297	0.0140934	0.00489129	0	0.0064564	0	0	0	0	0	0	0	0	0	0	0	0	0	0	0
OTU1593	Firmicutes	Negativicutes	Selenomonadales	Acidaminococcaceae	Phascolarctobacterium	0.00279971	0	0.00453083	0.00249607	0.00466298	0.00387252	0.00276625	0.00202926	0.00750995	0.00402755	0	0	0	0	0.00944941	0	0	0.00194047	0	0.00189369	0	0	0.00204349	0.00216137	0	0	0.00244565	0	0.0032282	0	0	0	0	0	0	0	0	0	0	0	0	0	0	0
OTU1594	Firmicutes	Clostridia	Clostridiales	Clostridiaceae 1	Clostridium sensu stricto	0	0	0	0	0	0	0	0	0	0	0.0101636	0.0031348	0	0	0	0	0	0	0	0	0	0	0	0.00432274	0.00205297	0	0	0	0	0.0209166	0	0	0	0	0	0	0	0	0	0	0	0	0	0
OTU1595	Bacteroidetes	Bacteroidia	Bacteroidales	Bacteroidaceae	Bacteroides	0	0	0	0	0.00466298	0.00774503	0	0	0.00250332	0	0	0	0.00250294	0	0	0	0	0	0.00903587	0.0132558	0	0	0.00204349	0.0064841	0.00205297	0	0	0	0	0	0	0	0	0	0	0	0	0	0	0	0	0	0	0
OTU1596	Bacteroidetes	Bacteroidia	Bacteroidales	Bacteroidaceae	Bacteroides	0	0	0	0	0	0.00516336	0.00829876	0.00405852	0	0.00402755	0	0	0	0.00455861	0	0.00343277	0.00189115	0	0	0	0	0	0.00204349	0.0064841	0.00205297	0	0.00244565	0.00985286	0.0016141	0	0	0	0	0	0	0	0	0	0	0	0	0	0	0
OTU1597	Bacteroidetes	Bacteroidia	Bacteroidales	Prevotellaceae	Prevotella	0	0	0	0	0	0	0	0	0	0	0	0	0	0	0	0	0	0.0465712	0.00301196	0	0	0	0	0	0	0	0	0	0	0	0	0	0	0	0	0	0	0	0	0	0	0	0	0
OTU1598	Firmicutes	Clostridia	Clostridiales	Ruminococcaceae	Clostridium IV	0	0	0	0	0	0	0	0	0	0	0	0	0	0	0	0	0	0	0	0	0	0	0	0	0	0	0	0	0	0	0	0	0	0	0	0	0	0	0	0	0	0	0	0
OTU1599	Firmicutes	Clostridia	Clostridiales	Lachnospiraceae	Clostridium XlVa	0	0	0	0	0	0	0	0	0	0	0	0	0	0	0	0	0	0	0	0	0	0	0	0	0	0	0	0	0	0	0	0	0	0	0	0	0	0	0	0	0	0	0	0
OTU16	Firmicutes	Clostridia	Clostridiales	Lachnospiraceae	Clostridium XlVa	1.31306	1.43783	4.48099	2.90792	4.19202	3.15739	4.27109	3.12303	3.68989	3.28245	2.6959	7.44514	4.48777	3.81328	3.2632	1.57564	1.45996	2.06078	1.84031	2.63223	0.350573	1.62678	1.34666	1.10662	0.246356	0.556691	0.528259	0.433526	0.405139	0.231313	1.10287	0.257612	0	0	0	0.00497389	0.00758438	0	0.00299088	0	0	0	0	0
OTU160	Firmicutes	Clostridia	Clostridiales	Lachnospiraceae	Lachnospiracea_incertae_sedis	0.0363962	0.0310642	0.0996783	0.0823703	0.0606188	0.0451794	0.0940526	0.0892875	0.140186	0.116799	0	0.0188088	0.0300353	0.0205138	0.0346479	0.0720882	0.0151292	0.0465712	0.0301196	0.0662791	0	0.00943063	0.0347393	0.0432274	0.00410593	0.049327	0.0244565	0.0295586	0.0177551	0.0110735	0.0305581	0.333629	0	0	0	0	0	0	0	0	0	0	0	0
OTU1600	Bacteroidetes	Bacteroidia	Bacteroidales	Bacteroidaceae	Bacteroides	0	0	0	0	0	0	0	0	0	0	0	0	0	0	0	0	0	0	0	0	0	0	0	0	0	0	0	0	0	0	0	0	0	0	0	0	0	0	0	0	0	0	0	0
OTU1601	Firmicutes	Clostridia	Clostridiales	Ruminococcaceae	Intestinimonas	0	0	0	0	0	0	0	0	0	0	0	0	0	0	0	0	0	0	0	0	0	0	0	0	0	0	0	0	0	0	0	0	0	0	0	0	0	0	0	0	0	0	0	0
OTU1602	Firmicutes	Clostridia	Clostridiales	Ruminococcaceae	Intestinimonas	0	0	0	0	0	0	0	0	0	0	0	0	0	0	0	0	0	0	0	0	0	0	0	0	0	0	0	0	0	0	0	0	0	0	0	0	0	0	0	0	0	0	0	0
OTU1603	Bacteroidetes	Bacteroidia	Bacteroidales	Bacteroidaceae	Bacteroides	0	0	0	0	0	0	0	0	0	0	0	0	0	0	0	0	0	0	0	0	0	0	0	0	0	0	0	0	0	0	0	0	0.00336202	0	0.00701886	0.00497389	0.00379219	0	0.00897263	0	0	0	0	0
OTU1604	Actinobacteria	Actinobacteria	Coriobacteriales	Coriobacteriaceae	Eggerthella	0	0	0	0	0	0	0	0	0	0.00201377	0	0	0	0	0	0	0	0	0	0	0	0	0	0	0	0	0	0	0	0	0	0	0	0	0	0.0149217	0.0113766	0	0	0	0	0	0.00606244	0.00596766
OTU1605	Firmicutes	Clostridia	Clostridiales	Lachnospiraceae	Roseburia	0	0	0	0	0	0	0	0	0	0.00201377	0	0	0	0	0	0	0	0	0	0	0	0	0	0	0	0	0	0	0	0	0	0	0	0	0	0	0	0	0	0	0	0	0.00606244	0.00198922
OTU1606	Proteobacteria	Gammaproteobacteria	Enterobacteriales	Enterobacteriaceae	Escherichia/Shigella	0.00839913	0	0	0.00499214	0	0	0	0.00202926	0	0.00402755	0	0.0031348	0.00250294	0	0	0	0	0	0	0	0	0	0	0	0	0	0	0	0	0	0	0	0	0	0.00233962	0.00497389	0	0.010621	0	0.00326296	0	0	0.00202081	0
OTU1607	Proteobacteria	Gammaproteobacteria	Enterobacteriales	Enterobacteriaceae	Escherichia/Shigella	0	0	0	0	0	0	0	0	0	0	0	0	0	0	0	0	0	0	0	0	0	0	0	0	0.00205297	0	0	0	0	0.00246078	0	0	0	0	0	0	0	0	0	0	0	0	0.00404163	0
OTU1608	Firmicutes	Clostridia	Clostridiales	Lachnospiraceae	Coprococcus	0	0	0	0	0	0	0	0	0	0	0	0	0	0	0	0	0	0	0	0	0	0	0	0	0	0	0	0	0	0	0	0	0	0	0	0	0	0	0	0	0	0	0	0.00198922
OTU1609	Bacteroidetes	Bacteroidia	Bacteroidales	Bacteroidaceae	Bacteroides	0	0	0	0	0	0	0	0	0	0	0	0	0	0	0	0	0	0	0	0	0	0	0	0	0	0	0	0	0	0	0	0	0	0.00523972	0.00467924	0.00497389	0	0	0	0	0	0	0	0
OTU161	Firmicutes	Clostridia	Clostridiales	Ruminococcaceae	Gemmiger	0	0	0	0	0	0	0	0	0	0	0	0	0	0	0	0	0	0	0	0	0	0	0	0	0	0	0	0	0	0	0	0	0	0	0	0	0	0	0	0	0	0	0	0
OTU1610	Firmicutes	Clostridia	Clostridiales	Lachnospiraceae	Clostridium XlVa	0.00279971	0	0	0	0	0.00129084	0	0	0	0	0	0	0	0.00455861	0.00944941	0	0	0	0	0	0	0	0	0	0	0	0.00244565	0.00328429	0	0	0	0	0	0	0	0	0	0	0	0	0	0	0	0
OTU1611	Firmicutes	Negativicutes	Selenomonadales	Veillonellaceae	Veillonella	0	0	0	0	0	0	0	0	0	0	0	0	0	0	0	0	0	0	0	0	0	0	0	0	0	0	0	0	0	0	0	0	0	0	0	0	0	0	0	0	0	0	0	0
OTU1612	Bacteroidetes	Bacteroidia	Bacteroidales	Bacteroidaceae	Bacteroides	0	0	0	0	0	0	0	0	0	0	0	0	0	0	0	0	0	0	0	0	0	0	0	0	0	0	0	0	0	0	0	0	0	0	0	0	0.00758438	0	0	0	0	0	0	0
OTU1613	Firmicutes	Clostridia	Clostridiales	Lachnospiraceae	Blautia	0	0	0	0.00748821	0	0	0	0	0	0	0	0	0	0.00455861	0.00944941	0	0	0	0	0.00189369	0	0.00235766	0	0	0	0	0	0	0	0	0	0	0	0	0	0	0	0	0	0	0	0	0	0
OTU1614	Bacteroidetes	Bacteroidia	Bacteroidales	Porphyromonadaceae	Parabacteroides	0	0	0	0	0	0	0	0	0	0	0	0	0	0	0	0	0	0	0	0	0	0	0	0	0	0	0	0	0	0	0	0	0	0	0	0.00248694	0	0	0	0.00326296	0.00697715	0	0	0
OTU1615	Bacteroidetes	Bacteroidia	Bacteroidales	Bacteroidaceae	Bacteroides	0	0	0	0	0	0	0	0	0	0	0	0	0	0	0	0	0	0	0	0	0	0	0	0	0	0	0	0	0	0	0	0	0	0	0	0	0	0	0.00897263	0.00652592	0.00348857	0	0	0
OTU1616	Proteobacteria	Gammaproteobacteria	Enterobacteriales	Enterobacteriaceae	Escherichia/Shigella	0	0	0	0	0	0	0	0.00811705	0.00250332	0	0	0	0	0	0	0	0	0	0.00301196	0.00189369	0	0.00235766	0.00204349	0	0	0	0	0	0	0	0	0	0	0	0	0	0	0	0.00598176	0	0	0	0	0
OTU1617	Bacteroidetes	Bacteroidia	Bacteroidales	Bacteroidaceae	Bacteroides	0	0	0	0	0	0	0	0	0	0	0	0	0	0	0	0	0	0	0	0	0	0	0	0	0	0	0	0	0	0	0	0	0	0	0	0	0	0	0	0	0	0	0	0
OTU1618	Bacteroidetes	Bacteroidia	Bacteroidales	Bacteroidaceae	Bacteroides	0.00559942	0	0	0	0	0.00387252	0	0	0	0	0	0	0.00750882	0	0	0	0	0	0	0.00189369	0.00361415	0	0	0.00216137	0	0	0	0	0	0	0	0	0	0	0	0	0	0	0	0.00326296	0	0	0	0
OTU1619	Firmicutes	Clostridia	Clostridiales	Lachnospiraceae	Clostridium XlVa	0	0	0	0	0	0	0	0	0	0	0	0	0	0	0	0	0	0	0	0	0	0	0	0	0	0	0	0	0	0	0	0	0	0	0	0	0	0	0	0	0	0	0	0
OTU162	Firmicutes	Clostridia	Clostridiales	Lachnospiraceae	Hungatella	0.0223977	0	0.0181233	0.0324489	0.0163204	0.0206534	0.0248963	0.0202926	0.0300398	0.0241653	0.0304909	0.166144	0.1702	0.211975	0.0787451	0.0377605	0.0699724	0.0640354	0.0572272	0.060598	0.345152	0.268773	0.0796959	0.108068	0.0739068	0.0211402	0.0489129	0.0722543	0.0887755	0.0652107	0.0305581	0.177372	0.0168101	0.0261986	0.030415	0.0273564	0.0265453	0.0141613	0.0448632	0.00652592	0.0732601	0.128041	0.0242498	0.0437628
OTU1620	Bacteroidetes	Bacteroidia	Bacteroidales	Bacteroidaceae	Bacteroides	0	0	0	0	0	0	0	0	0	0	0	0	0	0	0	0	0	0	0	0	0	0	0	0	0	0	0	0	0	0	0	0	0	0	0	0	0	0	0	0.00652592	0	0	0	0
OTU1621	Firmicutes	Clostridia	Clostridiales	Lachnospiraceae	Dorea	0	0	0	0.00499214	0	0	0	0	0	0	0	0	0	0	0	0	0	0	0	0	0	0	0.00613046	0	0.00205297	0	0	0	0.0016141	0	0	0	0	0	0	0	0	0	0	0	0	0	0	0
OTU1622	Firmicutes	Clostridia	Clostridiales	Peptoniphilaceae	Peptoniphilus	0	0	0	0	0	0	0	0	0	0	0	0	0.00750882	0	0	0	0	0	0	0	0	0	0.00204349	0	0	0	0	0	0	0	0	0	0	0	0	0	0	0	0	0	0	0	0	0
OTU1623	Bacteroidetes	Bacteroidia	Bacteroidales	Bacteroidaceae	Bacteroides	0	0	0	0.00499214	0	0	0	0.00608779	0	0	0	0	0.00250294	0.00227931	0	0	0	0	0	0	0	0.00235766	0	0	0	0	0	0	0	0	0	0	0	0	0	0	0	0	0	0	0	0	0	0
OTU1624	Bacteroidetes	Bacteroidia	Bacteroidales	Bacteroidaceae	Bacteroides	0	0	0	0	0	0	0	0	0	0	0	0	0	0	0	0	0	0	0	0	0	0	0	0	0	0	0	0	0	0	0	0	0	0	0	0	0	0	0	0	0	0	0	0
OTU1625	Firmicutes	Clostridia	Clostridiales	Lachnospiraceae	Butyrivibrio	0	0	0	0	0	0	0	0	0	0	0	0	0	0	0	0	0	0	0	0	0	0	0	0	0	0	0	0	0	0	0	0	0	0	0	0	0	0	0	0	0	0	0	0
OTU1626	Bacteroidetes	Bacteroidia	Bacteroidales	Porphyromonadaceae	Parabacteroides	0	0	0	0	0	0	0	0	0	0	0	0	0	0	0	0	0	0	0	0	0	0	0	0	0	0	0	0	0	0	0	0	0	0	0	0	0	0	0	0	0	0	0	0
OTU1627	Firmicutes	Clostridia	Clostridiales	Lachnospiraceae	Clostridium XlVa	0	0	0	0.00249607	0	0	0	0	0	0	0	0	0	0	0	0	0	0	0	0	0	0	0	0	0	0	0	0	0.0016141	0	0	0	0	0	0	0	0	0	0	0	0	0	0	0
OTU1628	Firmicutes	Clostridia	Clostridiales	Lachnospiraceae	Oribacterium	0	0	0.0135925	0	0	0	0	0	0	0.00201377	0	0	0	0	0	0	0	0	0	0	0	0	0	0	0.00205297	0	0	0	0	0.00246078	0	0	0	0	0	0	0	0	0	0	0	0	0	0
OTU1629	Proteobacteria	Gammaproteobacteria	Enterobacteriales	Enterobacteriaceae	Proteus	0	0	0	0	0	0	0	0	0	0	0	0	0	0	0	0	0	0	0	0	0	0	0	0	0	0	0	0	0	0	0	0	0	0	0	0	0	0	0	0	0	0	0	0
OTU163	Firmicutes	Clostridia	Clostridiales	Lachnospiraceae	Clostridium XlVa	0	0	0	0	0	0	0	0	0	0	0	0	0	0	0	0	0	0	0	0	0	0	0	0	0	0	0	0	0	0	0	0	0	0	0	0	0	0.00354032	0	0	0	0	0	0
OTU1630	Bacteroidetes	Bacteroidia	Bacteroidales	Bacteroidaceae	Bacteroides	0	0	0	0	0	0.00387252	0	0	0	0	0	0	0	0	0.00629961	0.0205966	0.00756458	0	0	0.00568107	0	0	0	0.00432274	0	0	0.00244565	0	0.0032282	0	0	0	0	0	0	0	0	0	0	0	0	0	0	0
OTU1631	Bacteroidetes	Bacteroidia	Bacteroidales	Porphyromonadaceae	Parabacteroides	0	0	0	0	0	0	0	0	0	0	0	0	0	0	0	0	0	0	0	0	0	0	0	0	0	0	0	0	0	0	0	0	0	0	0	0	0	0	0	0	0	0	0	0
OTU1632	Bacteroidetes	Bacteroidia	Bacteroidales	Bacteroidaceae	Bacteroides	0	0	0	0	0	0	0	0	0	0	0	0	0	0	0	0	0	0	0	0	0	0	0	0	0	0	0	0	0	0	0	0	0	0	0	0	0	0	0	0	0	0	0	0
OTU1633	Bacteroidetes	Bacteroidia	Bacteroidales	Bacteroidaceae	Bacteroides	0	0	0	0	0	0	0	0	0	0	0	0	0	0	0	0	0	0	0	0	0	0	0	0	0	0	0	0	0	0	0	0	0	0	0	0	0	0	0	0	0	0	0	0
OTU1634	Firmicutes	Clostridia	Clostridiales	Clostridiaceae 1	Clostridium sensu stricto	0	0	0	0	0	0	0	0	0	0	0	0	0	0	0	0	0	0	0	0	0	0	0	0	0	0	0	0.00328429	0	0.0123039	0	0	0	0	0	0	0	0	0	0	0	0	0	0
OTU1635	Firmicutes	Clostridia	Clostridiales	Clostridiaceae 1	Clostridium sensu stricto	0	0	0	0	0	0	0	0	0	0	0	0	0.00750882	0.00227931	0	0	0	0	0	0	0	0	0	0	0	0	0	0	0	0.0172255	0	0	0	0	0	0	0	0	0	0	0	0	0	0
OTU1636	Firmicutes	Negativicutes	Selenomonadales	Veillonellaceae	Allisonella	0	0	0	0	0	0	0	0	0	0	0	0	0	0	0	0	0	0	0	0	0	0	0	0	0	0	0	0	0	0	0	0	0	0	0	0	0	0	0	0	0	0	0	0
OTU1637	Firmicutes	Clostridia	Clostridiales	Lachnospiraceae	Dorea	0	0	0	0	0	0	0	0	0	0	0	0	0	0	0	0	0	0	0	0	0	0	0	0	0	0	0	0	0	0	0	0	0	0	0	0	0	0	0	0	0	0	0	0
OTU1638	Proteobacteria	Gammaproteobacteria	Enterobacteriales	Enterobacteriaceae	Escherichia/Shigella	0	0	0	0	0	0	0	0	0	0	0	0	0	0	0	0	0	0	0	0	0	0	0	0	0	0	0	0	0	0	0	0	0	0	0	0	0	0	0	0	0	0	0	0
OTU1639	Proteobacteria	Betaproteobacteria	Burkholderiales	Sutterellaceae	Parasutterella	0	0	0	0	0.00699447	0	0	0.00405852	0	0.00201377	0	0	0	0	0	0	0.00189115	0	0	0	0	0.00235766	0	0	0	0	0	0	0	0	0	0	0	0	0	0	0	0	0	0	0	0	0	0
OTU164	Firmicutes	Negativicutes	Selenomonadales	Veillonellaceae	Mitsuokella	0	0	0	0	0	0	0	0	0	0	0	0	0	0	0	0	0	0	0	0	0	0	0	0	0	0	0	0	0	0	0	0	0	0	0	0	0	0	0	0	0	0	0	0
OTU1640	Firmicutes	Negativicutes	Selenomonadales	Acidaminococcaceae	Phascolarctobacterium	0	0	0	0	0	0	0	0	0	0	0	0	0	0	0	0	0	0	0	0	0	0	0	0	0	0	0	0	0	0	0	0	0	0	0	0	0	0	0	0	0	0	0	0
OTU1641	Firmicutes	Clostridia	Clostridiales	Lachnospiraceae	Coprococcus	0.00279971	0	0	0	0.00233149	0	0	0.00608779	0	0	0	0	0	0	0	0	0	0	0	0	0	0	0	0	0	0	0	0	0	0	0.00277801	0	0	0	0	0	0	0	0	0	0	0	0	0
OTU1642	Proteobacteria	Gammaproteobacteria	Enterobacteriales	Enterobacteriaceae	Pseudocitrobacter	0	0	0	0	0	0	0	0	0	0	0	0	0	0	0	0	0	0	0	0	0	0	0	0	0	0	0	0	0	0	0	0	0	0	0	0	0	0	0	0	0	0	0	0
OTU1643	Proteobacteria	Gammaproteobacteria	Enterobacteriales	Enterobacteriaceae	Pseudocitrobacter	0	0	0	0	0	0	0	0	0	0	0	0	0	0	0	0	0	0	0	0	0	0	0	0	0	0	0	0	0	0	0	0	0	0	0	0	0	0	0	0	0	0	0	0
OTU1644	Firmicutes	Clostridia	Clostridiales	Lachnospiraceae	Ruminococcus2	0	0	0	0	0	0	0	0	0	0	0	0	0	0	0	0	0	0	0	0	0	0	0	0	0	0	0	0	0	0	0	0	0	0	0	0	0	0	0	0	0	0	0	0
OTU1645	Proteobacteria	Gammaproteobacteria	Enterobacteriales	Enterobacteriaceae	Escherichia/Shigella	0	0	0	0	0	0	0	0	0	0	0	0	0	0	0	0	0	0	0	0	0	0	0	0	0	0	0	0	0	0	0	0	0	0	0	0	0	0	0	0	0	0	0	0
OTU1646	Firmicutes	Bacilli	Lactobacillales	Enterococcaceae	Enterococcus	0	0	0	0	0	0	0	0	0	0	0	0	0	0	0	0	0	0	0	0	0	0	0	0	0	0	0	0	0	0	0	0	0	0	0	0	0	0	0	0	0	0	0	0
OTU1647	Firmicutes	Clostridia	Clostridiales	Lachnospiraceae	Hungatella	0	0	0	0	0	0	0	0	0	0	0	0	0	0	0	0	0	0	0	0	0	0	0	0	0	0	0	0	0	0	0	0	0	0	0	0	0	0	0	0	0	0	0	0
OTU1648	Firmicutes	Clostridia	Clostridiales	Lachnospiraceae	Catonella	0.00279971	0	0	0.00249607	0	0	0.00276625	0	0.00500663	0	0	0	0.00250294	0	0	0	0	0	0	0	0	0	0	0	0	0	0	0	0	0	0	0	0	0	0	0	0	0	0	0	0	0	0	0
OTU1649	Firmicutes	Clostridia	Clostridiales	Lachnospiraceae	Butyrivibrio	0	0	0	0	0	0	0	0	0	0	0	0	0	0	0	0	0	0	0	0	0	0	0	0	0	0	0	0	0	0	0	0	0	0	0	0	0	0	0	0	0	0	0	0
OTU165	Firmicutes	Clostridia	Clostridiales	Lachnospiraceae	Clostridium XlVa	0	0	0	0	0	0	0	0	0	0	0	0	0	0	0	0	0	0	0	0	0	0	0	0	0	0	0	0	0	0	0	0	0	0	0	0	0	0	0	0	0	0	0	0
OTU1650	Firmicutes	Negativicutes	Selenomonadales	Veillonellaceae	Mitsuokella	0	0	0	0	0	0	0	0	0	0	0	0	0	0	0	0	0	0	0	0	0	0	0	0	0	0	0	0	0	0	0	0	0	0	0	0	0	0	0	0	0	0	0	0
OTU1651	Firmicutes	Clostridia	Clostridiales	Lachnospiraceae	Coprococcus	0	0	0	0	0	0	0	0	0	0	0	0	0	0	0	0	0	0	0	0	0	0	0	0	0	0	0	0	0	0	0	0	0	0	0	0	0	0	0	0	0	0	0	0
OTU1652	Firmicutes	Clostridia	Clostridiales	Lachnospiraceae	Dorea	0	0	0	0	0	0	0	0	0	0	0	0	0	0	0	0	0	0	0	0	0	0	0	0	0.00205297	0	0	0.00328429	0	0.00123039	0	0	0	0	0	0	0	0	0	0	0	0	0	0
OTU1653	Firmicutes	Clostridia	Clostridiales	Peptostreptococcaceae	Intestinibacter	0	0	0	0	0	0	0	0	0	0	0	0	0	0	0	0	0	0	0	0	0	0	0	0	0	0	0	0	0	0	0	0	0	0	0	0	0	0	0	0	0	0	0	0
OTU1654	Bacteroidetes	Bacteroidia	Bacteroidales	Porphyromonadaceae	Paludibacter	0	0	0	0	0	0	0	0	0	0	0	0	0	0	0	0	0	0	0	0	0	0	0	0	0	0	0	0	0	0	0	0	0	0	0	0	0	0	0	0	0	0	0	0
OTU1655	Firmicutes	Clostridia	Clostridiales	Lachnospiraceae	Clostridium XlVa	0	0	0	0	0	0	0	0	0	0	0	0	0	0	0	0	0	0	0	0	0	0	0	0.00432274	0.00205297	0	0.00244565	0	0	0	0	0	0	0	0	0	0	0	0	0	0	0	0	0
OTU1656	Firmicutes	Clostridia	Clostridiales	Ruminococcaceae	Oscillibacter	0	0	0	0	0	0	0	0	0	0	0	0	0	0	0	0	0	0	0	0	0	0	0	0	0	0	0	0	0	0	0	0	0	0	0	0	0	0	0	0	0	0	0	0
OTU1657	Proteobacteria	Gammaproteobacteria	Enterobacteriales	Enterobacteriaceae	Cosenzaea	0	0	0	0	0	0	0	0	0	0	0	0	0.00250294	0	0	0	0	0	0	0.00568107	0.00361415	0.0117883	0.00408697	0.00216137	0.00410593	0	0.00733694	0	0.0032282	0.00369117	0	0	0	0	0	0	0	0	0	0	0	0	0	0
OTU1658	Firmicutes	Bacilli	Lactobacillales	Carnobacteriaceae	Isobaculum	0	0	0	0	0	0	0	0	0	0	0.00762273	0.00940439	0	0	0	0.00686554	0.00189115	0	0	0	0.00722831	0.00707297	0.00408697	0.00216137	0	0	0	0.00656858	0.0048423	0	0	0	0	0	0	0	0	0	0	0	0	0	0	0
OTU1659	Firmicutes	Negativicutes	Selenomonadales	Veillonellaceae	Veillonella	0	0.00443774	0.00453083	0	0.00233149	0.00387252	0.0055325	0.00202926	0.0100133	0.00402755	0	0	0	0	0	0	0	0	0	0.00189369	0	0	0	0.00216137	0.00205297	0	0	0.0131372	0.0032282	0	0	0	0	0	0	0	0	0	0	0	0	0	0	0
OTU166	Bacteroidetes	Bacteroidia	Bacteroidales	Bacteroidaceae	Bacteroides	0	0	0	0	0	0	0	0	0	0	0	0	0	0	0	0	0	0	0	0	0	0	0	0	0	0	0	0	0	0	0	0	0.137843	0.141472	0.505358	0.539667	0.625711	0.488565	0.640048	0.737429	0.418629	0.620506	0	0
OTU1660	Bacteroidetes	Bacteroidia	Bacteroidales	Bacteroidaceae	Bacteroides	0	0	0	0	0	0.00645419	0.0055325	0	0	0.00201377	0	0	0	0	0	0	0.00756458	0	0.00301196	0.00378738	0	0	0	0.00216137	0.00205297	0	0.00244565	0	0.0064564	0.00246078	0	0	0	0	0	0	0	0	0	0	0	0	0	0
OTU1661	Bacteroidetes	Bacteroidia	Bacteroidales	Bacteroidaceae	Bacteroides	0	0	0	0.00499214	0.00699447	0.00645419	0	0.00405852	0	0.00201377	0	0	0	0	0	0	0.00378229	0	0	0.00189369	0	0	0.00408697	0.00432274	0.00205297	0	0.00489129	0	0.0016141	0	0	0	0	0	0	0	0	0	0	0	0	0	0	0
OTU1662	Firmicutes	Clostridia	Clostridiales	Ruminococcaceae	Faecalibacterium	0	0	0	0	0	0	0	0	0	0	0	0	0	0	0	0	0	0	0	0	0	0	0	0	0	0	0	0	0	0	0	0.0380084	0	0	0	0	0	0	0	0	0	0	0	0
OTU1663	Firmicutes	Clostridia	Clostridiales	Lachnospiraceae	Roseburia	0	0	0	0	0	0	0	0	0	0	0	0	0	0	0	0	0	0	0	0	0	0	0	0	0	0	0	0	0	0	0	0	0	0	0	0	0	0	0	0	0	0	0	0
OTU1664	Bacteroidetes	Bacteroidia	Bacteroidales	Prevotellaceae	Prevotella	0	0	0	0	0	0	0	0	0	0	0	0	0	0	0	0	0	0	0	0	0	0	0	0	0	0	0	0	0	0	0	0	0	0	0	0	0	0	0	0	0	0	0	0
OTU1665	Bacteroidetes	Bacteroidia	Bacteroidales	Bacteroidaceae	Bacteroides	0	0	0	0	0	0	0	0	0	0	0	0	0	0	0	0	0	0	0	0	0	0	0	0	0	0	0	0	0	0	0	0	0	0	0	0	0	0	0	0	0	0	0	0
OTU1666	Firmicutes	Clostridia	Clostridiales	Ruminococcaceae	Pseudoflavonifractor	0	0	0	0	0	0	0	0	0	0	0	0	0	0	0	0	0	0	0	0	0	0	0	0	0	0	0	0	0	0	0	0	0	0	0	0	0	0	0	0	0	0	0	0
OTU1667	Firmicutes	Clostridia	Clostridiales	Lachnospiraceae	Roseburia	0	0	0	0	0	0	0	0	0	0	0	0	0	0	0	0	0	0	0	0	0	0	0	0	0	0	0	0	0	0	0	0	0	0	0	0	0	0	0	0	0	0	0.022229	0.0159137
OTU1668	Firmicutes	Clostridia	Clostridiales	Lachnospiraceae	Clostridium XlVa	0	0	0.00453083	0	0	0	0	0	0	0	0	0	0	0	0	0	0.00189115	0	0	0	0	0	0	0	0	0	0	0	0	0	0	0	0.00672405	0.00785958	0.00233962	0.00248694	0.00379219	0	0	0	0	0	0	0.00397844
OTU1669	Bacteroidetes	Bacteroidia	Bacteroidales	Bacteroidaceae	Bacteroides	0	0	0	0	0	0	0	0	0	0	0	0	0	0	0	0	0	0	0	0	0	0	0	0	0	0	0	0	0	0	0	0	0	0	0	0	0	0	0	0	0	0	0	0
OTU167	Firmicutes	Clostridia	Clostridiales	Lachnospiraceae	Clostridium XlVa	0.019598	0.0221887	0.0407775	0.00998427	0	0.00387252	0.02213	0.0121756	0.0150199	0.00201377	0.00508182	0	0	0.00683792	0.0220486	0.0171638	0.00567344	0.00388093	0.00903587	0.00189369	0	0	0.00204349	0.00864547	0.0225826	0.119794	0.00978258	0.0558329	0.0225974	0.0209166	0	0	0.211807	0.217448	0.161434	0.156677	0.106181	0.0849678	0.0568267	0.084837	0.129077	0.206835	0.232394	0.210857
OTU1670	Bacteroidetes	Bacteroidia	Bacteroidales	Bacteroidaceae	Bacteroides	0	0	0	0	0	0	0	0	0	0	0	0	0	0	0	0	0	0	0	0	0	0	0	0	0	0	0	0	0	0	0	0	0	0	0	0	0	0	0	0	0	0	0	0
OTU1671	Proteobacteria	Gammaproteobacteria	Enterobacteriales	Enterobacteriaceae	Cosenzaea	0	0	0	0	0	0	0	0	0	0	0	0	0	0	0	0	0	0	0	0	0	0.00235766	0	0	0	0	0	0	0	0	0	0	0.00336202	0	0	0.00248694	0.00379219	0.00708065	0.00598176	0	0.0209314	0	0	0
OTU1672	Firmicutes	Clostridia	Clostridiales	Lachnospiraceae	Clostridium XlVa	0	0	0.00453083	0	0	0.00258168	0.00276625	0	0	0	0	0	0.00250294	0	0	0	0	0	0	0	0	0	0	0	0	0	0	0.00328429	0.0016141	0	0	0	0.00336202	0.00261986	0	0	0	0	0	0.00326296	0.00348857	0	0.0101041	0
OTU1673	Firmicutes	Negativicutes	Selenomonadales	Veillonellaceae	Negativicoccus	0	0	0	0	0	0	0	0	0	0	0	0	0	0	0	0	0	0	0	0	0	0	0	0	0	0	0	0	0	0	0	0	0	0	0	0	0	0	0	0	0	0	0.00404163	0
OTU1674	Firmicutes	Clostridia	Clostridiales	Lachnospiraceae	Lachnospiracea_incertae_sedis	0	0	0	0	0	0	0	0	0	0	0	0	0	0	0	0	0	0	0	0	0	0	0	0	0	0	0	0	0	0	0	0	0	0	0	0	0	0	0	0	0	0	0.00404163	0.0119353
OTU1675	Firmicutes	Bacilli	Lactobacillales	Enterococcaceae	Enterococcus	0	0	0	0	0	0	0	0	0	0	0	0	0	0	0	0	0	0	0	0	0	0	0	0	0	0	0	0	0	0	0	0	0	0	0	0	0	0	0	0	0	0	0	0
OTU1676	Bacteroidetes	Bacteroidia	Bacteroidales	Porphyromonadaceae	Parabacteroides	0	0	0	0	0	0	0	0	0	0	0	0	0	0	0	0	0	0	0	0	0	0	0	0	0	0	0	0	0	0	0	0	0	0.00261986	0	0.00746083	0.00758438	0.00354032	0.00598176	0.0228407	0	0.00492465	0	0
OTU1677	Firmicutes	Clostridia	Clostridiales	Lachnospiraceae	Dorea	0	0	0	0	0	0	0	0	0	0	0	0	0	0	0	0	0	0	0	0	0	0	0	0	0	0	0	0	0	0	0	0	0	0.00261986	0	0	0.0113766	0	0	0	0	0	0	0
OTU1678	Bacteroidetes	Bacteroidia	Bacteroidales	Porphyromonadaceae	Parabacteroides	0	0	0	0	0	0	0	0	0	0	0	0	0	0	0	0	0	0	0	0	0	0	0	0	0	0	0	0	0	0	0	0	0	0.00523972	0	0	0	0	0	0.00326296	0	0	0	0
OTU1679	Bacteroidetes	Bacteroidia	Bacteroidales	Bacteroidaceae	Bacteroides	0	0	0	0	0	0	0	0	0	0	0	0	0	0	0	0	0	0	0	0	0	0	0	0	0	0	0	0	0	0	0	0	0	0	0	0	0.00379219	0	0	0	0	0.014774	0	0
OTU168	Bacteroidetes	Bacteroidia	Bacteroidales	Bacteroidaceae	Bacteroides	0	0	0	0	0	0	0	0	0	0	0	0	0	0	0	0	0	0	0	0	0	0	0	0	0	0	0	0	0	0	0	0	0.487493	0.468955	0.145056	0.191495	0.166856	0.177016	0.197398	0.20883	0.136054	0.270856	0	0
OTU1680	Bacteroidetes	Bacteroidia	Bacteroidales	Bacteroidaceae	Bacteroides	0	0	0	0	0	0	0	0	0	0	0	0	0	0	0	0	0	0	0	0	0	0	0	0	0	0	0	0	0	0	0	0	0	0	0	0.00248694	0.00379219	0	0	0.0130518	0.0139543	0	0	0
OTU1681	Bacteroidetes	Bacteroidia	Bacteroidales	Bacteroidaceae	Bacteroides	0	0	0	0	0	0	0	0	0	0	0	0	0	0	0	0	0	0	0	0	0	0	0	0	0	0	0	0	0	0	0	0	0	0	0	0	0.00379219	0	0	0	0	0	0	0
OTU1682	Bacteroidetes	Bacteroidia	Bacteroidales	Bacteroidaceae	Bacteroides	0	0	0	0	0	0	0	0	0	0	0	0	0	0	0	0	0	0	0	0	0	0	0	0	0	0	0	0	0	0	0	0	0	0	0	0.00746083	0.00758438	0.00354032	0	0	0.00697715	0	0	0
OTU1683	Bacteroidetes	Bacteroidia	Bacteroidales	Bacteroidaceae	Bacteroides	0	0	0	0	0	0	0	0	0	0	0	0	0	0	0	0	0	0	0	0	0	0	0	0	0	0	0	0	0	0	0	0	0	0	0	0.00248694	0	0	0.0119635	0	0.00348857	0.00984931	0	0
OTU1684	Bacteroidetes	Bacteroidia	Bacteroidales	Bacteroidaceae	Bacteroides	0	0	0	0.00249607	0	0.00258168	0.00276625	0	0.00250332	0	0	0	0.00250294	0	0.00944941	0	0	0	0	0	0	0	0.00408697	0	0	0	0	0	0	0	0.00277801	0	0	0	0.00701886	0	0	0.010621	0	0	0	0	0	0
OTU1685	Firmicutes	Clostridia	Clostridiales	Lachnospiraceae	Clostridium XlVa	0	0	0	0	0	0	0.00276625	0	0.00250332	0	0	0	0	0	0	0	0	0	0	0	0	0	0	0	0	0	0	0	0	0	0	0	0	0	0	0	0	0	0	0	0	0	0	0
OTU1686	Firmicutes	Bacilli	Lactobacillales	Enterococcaceae	Enterococcus	0	0	0.00453083	0	0.00233149	0	0.0055325	0	0	0	0	0	0	0	0	0	0	0	0	0	0	0	0	0	0.00205297	0	0	0	0.0032282	0	0	0	0	0	0	0	0	0	0	0	0	0	0	0
OTU1687	Firmicutes	Clostridia	Clostridiales	Lachnospiraceae	Clostridium XlVa	0	0	0.00453083	0.0149764	0.00233149	0.00129084	0	0.00811705	0	0	0	0	0	0	0	0	0	0	0.00301196	0	0	0	0	0	0	0	0	0	0	0	0	0	0	0	0	0.00248694	0	0	0	0	0	0	0	0
OTU1688	Proteobacteria	Gammaproteobacteria	Enterobacteriales	Enterobacteriaceae	Escherichia/Shigella	0	0	0	0	0.0116575	0	0	0	0	0	0	0	0.00250294	0	0	0	0	0	0	0.00189369	0	0	0	0	0	0	0	0	0	0	0	0	0	0	0	0	0	0	0.00299088	0	0.00348857	0	0	0
OTU1689	Firmicutes	Clostridia	Clostridiales	Lachnospiraceae	Clostridium XlVa	0	0	0	0.00499214	0.00466298	0.00129084	0.00276625	0	0	0	0	0	0.00250294	0	0	0	0	0	0.00301196	0	0.00361415	0	0	0.00432274	0	0.00704672	0	0	0	0	0	0	0	0	0	0	0	0	0.00598176	0	0	0	0	0
OTU169	Firmicutes	Clostridia	Clostridiales	Lachnospiraceae	Butyrivibrio	0	0	0	0	0.00466298	0.00129084	0	0.00405852	0	0.00402755	0	0	0	0	0.00629961	0.0137311	0	0.00194047	0.00602391	0.00378738	0	0	0	0.0280978	0.102648	0.0211402	0.0562498	0.233184	0.0532653	0.0159951	0	0	0	0	0	0	0	0	0	0	0	0	0	0
OTU1690	Firmicutes	Clostridia	Clostridiales	Lachnospiraceae	Dorea	0	0.00887548	0	0	0	0	0	0	0	0	0.00254091	0	0	0	0	0	0	0	0	0	0	0	0	0	0	0	0.00244565	0.00656858	0	0	0	0	0	0	0	0	0	0	0.00299088	0	0	0	0	0
OTU1691	Firmicutes	Erysipelotrichia	Erysipelotrichales	Erysipelotrichaceae	Coprobacillus	0	0	0	0	0.00699447	0.0154901	0.00276625	0	0.00250332	0	0	0	0.00250294	0	0	0	0	0	0.00602391	0	0	0	0	0	0	0	0	0	0	0	0	0	0	0	0	0	0	0	0	0	0	0	0	0
OTU1692	Bacteroidetes	Bacteroidia	Bacteroidales	Bacteroidaceae	Bacteroides	0	0	0	0	0	0	0	0	0	0	0	0	0	0	0	0	0	0	0	0	0	0	0	0	0	0	0	0	0	0	0	0	0	0	0	0	0	0	0	0	0	0	0	0
OTU1693	Firmicutes	Clostridia	Clostridiales	Lachnospiraceae	Butyrivibrio	0	0	0	0	0	0	0	0	0	0	0.00762273	0	0	0	0	0	0	0	0	0	0	0	0	0	0.00205297	0	0	0	0	0.00369117	0	0	0	0	0	0	0	0	0	0	0	0	0	0
OTU1694	Firmicutes	Clostridia	Clostridiales	Lachnospiraceae	Clostridium XlVa	0	0	0	0	0	0	0	0	0	0	0	0	0	0	0	0	0	0	0	0	0	0	0	0	0.00205297	0	0.0122282	0.00656858	0	0	0	0	0	0	0	0	0	0	0	0	0	0	0	0
OTU1695	Firmicutes	Clostridia	Clostridiales	Lachnospiraceae	Clostridium XlVa	0	0	0	0	0	0	0	0	0	0	0	0	0	0	0	0	0	0	0	0	0	0	0	0	0	0	0	0	0	0	0	0	0	0	0	0	0	0	0	0	0	0	0	0
OTU1696	Bacteroidetes	Bacteroidia	Bacteroidales	Bacteroidaceae	Bacteroides	0	0	0	0	0	0	0	0	0	0	0	0	0	0	0	0	0	0	0	0	0	0	0	0	0	0	0	0	0	0	0	0	0	0	0	0	0	0	0	0	0	0	0	0
OTU1697	Bacteroidetes	Bacteroidia	Bacteroidales	Bacteroidaceae	Bacteroides	0	0	0	0	0	0	0	0	0	0	0	0	0	0	0	0	0	0	0	0	0	0	0	0	0	0	0	0	0	0	0	0	0	0	0	0	0	0	0	0	0	0	0	0
OTU1698	Firmicutes	Clostridia	Clostridiales	Lachnospiraceae	Butyrivibrio	0	0	0	0	0	0	0	0	0	0	0	0	0	0	0	0	0	0	0	0	0	0	0	0	0	0	0	0	0	0	0	0	0	0	0	0	0	0	0	0	0	0	0	0
OTU1699	Firmicutes	Clostridia	Clostridiales	Lachnospiraceae	Butyrivibrio	0	0	0	0	0	0	0	0	0	0	0	0	0	0	0	0	0	0	0	0	0	0	0	0	0	0	0	0	0	0	0	0	0	0	0	0	0	0	0	0	0	0	0	0
OTU17	Firmicutes	Clostridia	Clostridiales	Ruminococcaceae	Faecalibacterium	0.0475951	0.0133132	0.154048	0.0923545	0.142221	0.12263	0.226833	0.200897	0.0776028	0.0704821	0	0	0	0	0	0.00343277	0.00189115	0	0	0	0.00180708	0.00235766	0	0	0.00410593	0.00704672	0	0	0.0016141	0.00123039	57.4742	3.34474	0	0.00523972	0	0	0	0.00354032	0	0.00326296	0	0.00492465	0	0
OTU170	Bacteroidetes	Bacteroidia	Bacteroidales	Porphyromonadaceae	Parabacteroides	0	0	0	0	0	0	0	0	0	0	0	0	0	0	0	0	0	0	0	0	0	0.00235766	0	0	0	0	0	0	0	0	0	0	0	0	0	0	0	0	0	0	0	0	0	0
OTU1700	Firmicutes	Negativicutes	Selenomonadales	Veillonellaceae	Veillonella	0	0	0	0.00249607	0.00233149	0	0.00829876	0.00202926	0.0100133	0	0	0	0	0	0.0031498	0	0	0	0	0	0	0	0.00204349	0	0	0.00704672	0	0.00656858	0.0016141	0	0	0	0	0	0	0	0	0	0	0	0	0	0	0
OTU1701	Proteobacteria	Betaproteobacteria	Burkholderiales	Sutterellaceae	Sutterella	0	0	0	0	0	0	0	0	0	0	0	0	0	0	0	0	0	0	0	0	0	0	0	0	0	0	0	0	0	0	0	0	0	0	0	0	0	0	0	0	0	0	0	0
OTU1702	Firmicutes	Clostridia	Clostridiales	Ruminococcaceae	Flavonifractor	0	0	0	0	0	0	0	0	0	0	0	0	0	0	0	0	0	0	0	0	0	0	0	0	0	0	0	0	0	0	0	0	0	0	0	0	0	0	0	0	0	0	0	0
OTU1703	Proteobacteria	Gammaproteobacteria	Enterobacteriales	Enterobacteriaceae	Proteus	0	0	0	0	0	0	0	0	0	0	0	0	0	0	0	0	0	0	0	0	0	0	0	0	0	0	0	0	0	0	0	0	0	0	0	0	0	0	0	0	0	0	0	0
OTU1704	Firmicutes	Negativicutes	Selenomonadales	Veillonellaceae	Allisonella	0	0	0	0	0	0	0	0	0	0	0	0	0	0	0	0	0	0	0	0	0	0	0	0	0	0	0	0	0	0	0	0	0	0	0	0	0	0	0	0	0	0	0	0
OTU1705	Firmicutes	Clostridia	Clostridiales	Lachnospiraceae	Clostridium XlVa	0	0	0	0	0	0	0	0	0	0	0	0	0	0	0	0	0	0	0	0	0	0	0	0	0	0	0	0	0	0	0	0	0	0	0	0	0	0	0	0	0	0	0	0
OTU1706	Firmicutes	Clostridia	Clostridiales	Lachnospiraceae	Clostridium XlVa	0	0	0	0	0	0	0	0	0	0	0	0	0	0	0	0	0	0	0	0	0	0	0	0	0	0	0	0	0	0	0	0	0	0	0	0	0	0	0	0	0	0	0	0
OTU1707	Firmicutes	Clostridia	Clostridiales	Lachnospiraceae	Dorea	0	0	0	0	0	0	0	0	0	0	0	0	0	0	0	0	0	0	0	0	0	0	0	0	0	0	0	0	0	0	0	0	0	0	0	0	0	0	0	0	0	0	0	0
OTU1708	Firmicutes	Clostridia	Clostridiales	Lachnospiraceae	Roseburia	0	0	0	0.00748821	0.00466298	0	0	0.00202926	0	0	0	0	0	0	0	0	0	0	0	0	0	0	0	0	0	0	0	0	0	0.00123039	0	0	0	0	0	0	0	0	0	0	0	0	0	0
OTU1709	Firmicutes	Clostridia	Clostridiales	Peptostreptococcaceae	Clostridium XI	0	0	0	0	0	0	0	0	0	0	0	0	0	0	0	0	0	0	0	0	0	0	0	0	0	0	0	0	0	0	0	0	0	0	0	0	0	0	0	0	0	0	0	0
OTU171	Bacteroidetes	Bacteroidia	Bacteroidales	Bacteroidaceae	Bacteroides	0.167983	0.221887	0.208418	0.144772	0.31242	0.287857	0.318119	0.267863	0.290385	0.22957	0	0	0.0250294	0.0433068	0.0629961	0.0995503	0.11536	0.120309	0.0903587	0.0719602	0	0	0.0796959	0.0756479	0.0944365	0	0.1125	0.0492643	0.0871614	0.0738234	0.116676	0.0084463	0	0	0	0	0	0	0	0	0	0	0	0
OTU1710	Firmicutes	Clostridia	Clostridiales	Lachnospiraceae	Ruminococcus2	0	0	0	0	0	0	0	0	0	0	0	0	0	0	0	0	0	0	0	0	0	0	0	0	0	0	0	0	0	0	0	0	0	0	0	0	0	0	0	0	0	0	0	0
OTU1711	Firmicutes	Clostridia	Clostridiales	Ruminococcaceae	Faecalibacterium	0	0	0	0	0	0	0	0	0	0.00201377	0	0	0	0	0	0	0	0	0	0	0	0	0	0	0	0	0	0	0	0	0	0	0	0	0	0	0	0	0	0	0	0	0	0
OTU1712	Firmicutes	Clostridia	Clostridiales	Lachnospiraceae	Clostridium XlVa	0	0	0	0	0	0	0	0	0	0	0	0	0	0	0	0	0	0	0	0	0	0	0	0	0	0	0.00244565	0	0.0032282	0	0	0	0	0	0	0	0	0	0	0	0	0	0	0
OTU1713	Proteobacteria	Gammaproteobacteria	Enterobacteriales	Enterobacteriaceae	Pseudocitrobacter	0	0	0	0	0	0	0	0	0	0	0	0	0	0	0	0	0	0	0	0	0	0	0	0	0	0	0	0	0	0	0	0	0	0	0	0	0	0	0	0	0	0	0	0
OTU1714	Firmicutes	Clostridia	Clostridiales	Lachnospiraceae	Coprococcus	0	0	0	0	0	0	0	0	0	0	0	0	0	0	0	0	0	0	0	0	0	0	0	0	0	0	0	0	0	0	0.011112	0	0	0	0	0	0	0	0	0	0	0	0	0
OTU1715	Firmicutes	Clostridia	Clostridiales	Lachnospiraceae	Lachnospiracea_incertae_sedis	0	0	0	0	0	0	0	0	0	0	0	0	0	0	0	0	0	0	0	0	0	0	0	0	0	0	0	0	0	0	0	0	0	0	0	0	0	0	0	0	0	0	0	0
OTU1716	Proteobacteria	Gammaproteobacteria	Enterobacteriales	Enterobacteriaceae	Proteus	0	0	0	0	0	0	0	0	0	0	0	0	0	0	0	0	0	0	0	0	0	0	0	0	0	0	0	0	0	0	0	0	0	0	0	0	0	0	0	0	0	0	0	0
OTU1717	Firmicutes	Negativicutes	Selenomonadales	Acidaminococcaceae	Phascolarctobacterium	0	0	0	0	0	0	0	0	0	0	0	0	0	0	0	0	0	0	0	0	0	0	0	0	0	0	0	0	0	0	0	0	0	0	0	0	0	0	0	0	0	0	0	0
OTU1718	Firmicutes	Bacilli	Bacillales	Staphylococcaceae	Staphylococcus	0	0	0	0	0	0	0	0	0	0	0	0	0	0	0	0	0	0	0	0	0	0	0	0	0	0.0422803	0	0	0	0.00738234	0	0	0	0	0	0	0	0	0	0	0	0	0	0
OTU1719	Firmicutes	Clostridia	Clostridiales	Lachnospiraceae	Butyrivibrio	0	0	0	0	0	0	0	0	0	0	0	0	0	0	0	0	0	0	0	0	0	0	0	0	0	0	0	0	0	0	0	0	0	0	0	0	0	0	0	0	0	0	0	0
OTU172	Actinobacteria	Actinobacteria	Bifidobacteriales	Bifidobacteriaceae	Bifidobacterium	0.0111988	0.017751	0.321689	0.129796	0.0442983	0.0787412	0.0497925	0.0953753	0.047563	0.0604132	0	0.00626959	0.00250294	0.0113965	0.00944941	0.0411932	0	0.0504521	0.0150598	0.00189369	0	0	0.0143044	0	0.00410593	0	0	0	0.0016141	0	0.144456	0.608134	0.0134481	0	0.00701886	0	0	0	0.00299088	0.0130518	0.00697715	0	0.0121249	0
OTU1720	Bacteroidetes	Bacteroidia	Bacteroidales	Bacteroidaceae	Bacteroides	0	0	0	0	0	0	0	0	0	0	0	0	0	0	0	0	0	0	0	0	0	0	0	0	0	0	0	0	0	0	0	0	0	0	0	0	0	0	0	0	0	0	0	0
OTU1721	Firmicutes	Clostridia	Clostridiales	Lachnospiraceae	Lachnospiracea_incertae_sedis	0	0	0	0	0	0	0	0	0	0	0	0	0	0	0	0	0	0	0	0	0	0	0	0	0	0	0	0	0	0	0	0	0	0	0	0	0	0	0	0	0	0	0	0
OTU1722	Firmicutes	Clostridia	Clostridiales	Lachnospiraceae	Dorea	0	0	0	0	0	0	0	0	0	0	0	0	0	0	0	0	0	0	0	0	0	0	0	0	0.00410593	0	0.00244565	0.00656858	0	0	0	0	0	0	0	0	0	0	0	0	0	0	0	0
OTU1723	Proteobacteria	Gammaproteobacteria	Enterobacteriales	Enterobacteriaceae	Escherichia/Shigella	0	0	0	0	0	0	0	0	0	0	0	0	0	0	0	0	0	0	0	0	0	0	0	0	0	0	0	0	0	0	0	0	0	0	0	0	0	0	0	0	0	0	0	0
OTU1724	Firmicutes	Negativicutes	Selenomonadales	Veillonellaceae	Veillonella	0	0	0	0	0	0	0	0	0	0	0	0	0	0	0	0	0	0	0	0	0	0	0	0	0	0	0	0	0	0	0	0	0	0	0	0	0	0	0	0	0	0	0	0
OTU1725	Bacteroidetes	Bacteroidia	Bacteroidales	Prevotellaceae	Prevotella	0	0	0	0	0	0	0	0	0	0	0	0	0	0	0	0	0	0	0	0	0	0	0	0	0	0	0	0	0	0	0	0	0	0	0	0	0	0	0	0	0	0	0	0
OTU1726	Actinobacteria	Actinobacteria	Bifidobacteriales	Bifidobacteriaceae	Bifidobacterium	0	0	0	0	0	0	0	0	0	0	0	0	0	0	0	0	0	0	0	0	0	0	0	0	0	0	0	0	0	0	0	0	0	0	0	0	0	0	0	0	0	0	0	0
OTU1727	Bacteroidetes	Bacteroidia	Bacteroidales	Porphyromonadaceae	Parabacteroides	0	0	0	0	0	0	0	0	0	0	0	0	0	0	0	0	0	0	0	0	0	0	0	0	0	0	0	0	0	0	0	0	0	0	0	0	0	0	0	0	0	0	0	0
OTU1728	Bacteroidetes	Bacteroidia	Bacteroidales	Bacteroidaceae	Bacteroides	0	0	0	0	0.00233149	0.00645419	0	0	0	0	0	0	0	0	0.0031498	0	0	0	0	0.00568107	0.00722831	0.00471531	0.00613046	0	0	0	0	0	0.0064564	0	0	0	0	0	0	0	0	0	0	0	0	0	0	0
OTU1729	Bacteroidetes	Bacteroidia	Bacteroidales	Bacteroidaceae	Bacteroides	0.00279971	0	0	0.00249607	0	0.00516336	0.0055325	0.00608779	0.00750995	0	0	0	0	0	0	0	0.00378229	0	0.00903587	0	0	0	0.00204349	0.00432274	0	0	0	0	0.0016141	0	0	0	0	0	0	0	0	0	0	0	0	0	0	0
OTU173	Bacteroidetes	Bacteroidia	Bacteroidales	Bacteroidaceae	Bacteroides	0.0335965	0.0443774	0.10874	0.137284	0.10958	0.218152	0.105118	0.0689949	0.0976294	0.0644408	0	0	0.165194	0.082055	0.16694	0.16134	0.126707	0.0698568	0.129514	0.0965781	0.285518	0.447955	0.206392	0.131843	0.100595	0.0704672	0.0880432	0.0197057	0.127514	0.0442941	0.0500042	0.0337852	0	0	0	0	0	0	0	0	0	0	0	0
OTU1730	Firmicutes	Clostridia	Clostridiales	Clostridiaceae 1	Clostridium sensu stricto	0	0	0	0	0	0	0	0	0	0	0.00762273	0	0.0225265	0.0113965	0	0	0	0	0	0	0	0	0	0	0	0	0	0.00656858	0.0016141	0.00369117	0	0	0	0	0	0	0	0	0	0	0	0	0	0
OTU1731	Firmicutes	Negativicutes	Selenomonadales	Acidaminococcaceae	Phascolarctobacterium	0	0	0	0	0	0	0	0	0	0	0	0	0	0	0.0031498	0	0.00567344	0	0	0.00189369	0	0	0	0.00216137	0	0	0.00244565	0.00328429	0.0048423	0.0147647	0	0	0	0	0	0	0	0	0	0	0	0	0	0
OTU1732	Firmicutes	Clostridia	Clostridiales	Lachnospiraceae	Lachnospiracea_incertae_sedis	0	0	0	0	0	0	0	0	0	0	0	0	0	0	0	0	0	0	0	0	0	0	0	0	0	0	0	0	0	0	0	0.0168926	0	0	0	0	0	0	0	0	0	0	0	0
OTU1733	Firmicutes	Clostridia	Clostridiales	Ruminococcaceae	Gemmiger	0	0	0	0	0	0	0	0	0	0	0	0	0	0	0	0	0	0	0	0	0	0	0	0	0	0	0	0	0	0	0	0.00422315	0	0	0	0	0	0	0	0	0	0	0	0
OTU1734	Proteobacteria	Deltaproteobacteria	Desulfovibrionales	Desulfovibrionaceae	Desulfovibrio	0	0	0	0	0	0	0	0	0	0	0	0	0	0	0	0	0	0	0	0	0	0	0	0	0	0	0	0	0	0	0	0	0	0	0	0	0	0	0	0	0	0	0	0
OTU1735	Firmicutes	Bacilli	Lactobacillales	Enterococcaceae	Enterococcus	0	0	0	0	0	0	0	0	0	0	0	0	0	0	0	0	0	0	0	0	0	0	0	0	0	0	0	0	0	0	0	0	0	0	0	0	0	0	0	0	0	0	0.00404163	0.00994609
OTU1736	Firmicutes	Negativicutes	Selenomonadales	Veillonellaceae	Negativicoccus	0	0	0	0	0	0	0	0	0	0	0	0	0	0	0	0	0	0	0.00301196	0.00378738	0	0.00235766	0.00204349	0.00216137	0	0	0	0	0	0	0	0	0	0	0	0	0	0	0	0	0	0	0	0
OTU1737	Firmicutes	Clostridia	Clostridiales	Lachnospiraceae	Roseburia	0	0	0	0	0	0	0	0	0	0	0	0	0	0	0	0	0	0	0	0	0	0	0	0	0	0	0	0	0	0	0	0	0	0	0	0	0	0	0	0	0	0	0	0.00198922
OTU1738	Firmicutes	Clostridia	Clostridiales	Lachnospiraceae	Oribacterium	0	0	0	0	0	0	0	0	0.00250332	0.00201377	0	0	0	0	0	0	0.00378229	0	0.00903587	0.00189369	0	0.00235766	0	0	0	0	0	0.00328429	0.0016141	0	0	0	0	0	0	0	0	0	0	0	0	0	0.00404163	0
OTU1739	Firmicutes	Clostridia	Clostridiales	Lachnospiraceae	Anaerostipes	0	0	0	0	0	0.00258168	0.00829876	0	0.00250332	0.00201377	0	0	0	0.00227931	0	0	0	0	0	0	0	0	0	0	0	0	0	0	0	0	0	0	0.00336202	0	0.00233962	0.00248694	0	0.010621	0	0.00652592	0	0	0	0
OTU174	Cyanobacteria/Chloroplast	Chloroplast	Chloroplast	Chloroplast	Streptophyta	0	0	0	0	0	0	0	0	0	0	0	0	0	0	0	0	0	0	0	0.0681728	0.0415628	0.0660144	0.0858264	0.0129682	0.059536	0.239588	0.075815	0.18392	0.0597217	0.0467548	0	0	0	0	0	0	0	0	0	0	0	0	0	0
OTU1740	Bacteroidetes	Bacteroidia	Bacteroidales	Bacteroidaceae	Bacteroides	0	0	0	0	0	0	0	0	0	0	0	0	0	0	0	0	0	0	0	0	0	0	0	0	0	0	0	0	0	0	0	0	0.00336202	0.00523972	0	0	0	0	0	0.00326296	0	0	0	0
OTU1741	Firmicutes	Clostridia	Clostridiales	Lachnospiraceae	Clostridium XlVa	0.0223977	0.00443774	0	0	0.00233149	0	0	0	0.00500663	0	0	0	0	0	0	0	0	0	0	0	0.00180708	0	0	0	0	0	0	0	0	0	0	0	0.00336202	0	0	0	0	0	0	0	0.00697715	0.00492465	0	0
OTU1742	Firmicutes	Clostridia	Clostridiales	Lachnospiraceae	Robinsoniella	0	0.00887548	0	0	0	0	0	0.00405852	0	0	0	0	0	0	0	0	0	0	0	0	0.00542123	0	0	0	0	0	0	0	0	0	0	0	0	0.00785958	0	0	0	0	0	0	0.00348857	0	0.00606244	0
OTU1743	Firmicutes	Clostridia	Clostridiales	Lachnospiraceae	Murimonas	0.00839913	0.00887548	0	0.00249607	0.00233149	0	0	0.00202926	0	0.00201377	0	0	0	0	0	0	0	0	0	0	0	0	0	0	0	0	0	0	0	0	0.00277801	0	0	0	0	0.00746083	0	0	0	0	0	0	0.00808326	0
OTU1744	Bacteroidetes	Bacteroidia	Bacteroidales	Bacteroidaceae	Bacteroides	0	0	0	0	0	0	0	0	0	0	0	0	0	0	0	0	0	0	0	0	0	0	0	0	0	0	0	0	0	0	0	0	0	0	0	0	0	0	0	0.00652592	0	0	0	0
OTU1745	Firmicutes	Clostridia	Clostridiales	Lachnospiraceae	Clostridium XlVa	0	0	0	0	0	0	0	0	0	0	0	0	0	0	0	0	0	0	0	0	0	0	0	0	0	0	0	0	0	0	0	0	0	0.0104794	0	0.00497389	0	0	0	0	0.00697715	0.00492465	0	0
OTU1746	Firmicutes	Clostridia	Clostridiales	Lachnospiraceae	Catonella	0	0	0	0	0	0	0	0	0	0	0	0	0	0	0	0	0	0	0	0	0	0	0	0	0	0	0	0	0	0	0	0	0	0.00261986	0	0	0.00758438	0	0.0119635	0.00326296	0	0	0	0
OTU1747	Firmicutes	Clostridia	Clostridiales	Lachnospiraceae	Catonella	0	0	0	0.00249607	0.00699447	0	0	0.00405852	0	0	0	0	0	0	0	0	0	0	0	0	0	0	0	0	0.00205297	0	0	0.00656858	0.0032282	0	0	0	0	0.00523972	0	0	0	0	0	0	0	0	0	0
OTU1748	Bacteroidetes	Bacteroidia	Bacteroidales	Bacteroidaceae	Bacteroides	0	0	0	0	0	0	0	0	0	0	0	0	0	0	0	0	0	0	0	0	0	0	0	0	0	0	0	0	0	0	0	0	0	0	0.00467924	0	0	0.0141613	0	0.00652592	0.00348857	0.00492465	0	0
OTU1749	Bacteroidetes	Bacteroidia	Bacteroidales	Bacteroidaceae	Bacteroides	0	0	0	0	0	0	0	0	0	0	0	0	0	0	0	0	0	0	0	0	0	0	0	0	0	0	0	0	0	0	0	0	0	0	0	0	0	0	0	0	0.00697715	0	0	0
OTU175	Bacteroidetes	Bacteroidia	Bacteroidales	Bacteroidaceae	Bacteroides	0	0	0	0	0	0	0	0	0	0	0	0	0	0	0	0	0	0	0	0	0	0	0	0	0	0	0	0	0	0	0	0	0.578268	0.503013	0.147396	0.111912	0.0910125	0.141613	0.206371	0.130518	0.139543	0.305328	0.00202081	0.0119353
OTU1750	Firmicutes	Clostridia	Clostridiales	Lachnospiraceae	Clostridium XlVa	0	0	0	0	0	0	0.00276625	0	0	0	0	0	0	0	0	0	0	0	0	0	0	0	0	0	0	0.00704672	0	0	0	0	0	0	0	0	0	0	0	0	0	0	0	0	0	0
OTU1751	Bacteroidetes	Bacteroidia	Bacteroidales	Porphyromonadaceae	Macellibacteroides	0	0	0	0	0	0	0	0	0	0	0	0	0	0	0	0	0	0	0	0	0	0	0	0	0	0	0	0	0	0	0	0	0	0	0	0	0	0	0.00598176	0	0	0	0	0
OTU1752	Bacteroidetes	Bacteroidia	Bacteroidales	Bacteroidaceae	Bacteroides	0	0	0	0	0	0	0	0	0	0	0	0	0	0	0	0	0	0	0	0	0	0	0	0	0	0	0	0	0	0	0	0	0	0	0	0	0	0	0	0	0.00348857	0.00492465	0	0
OTU1753	Bacteroidetes	Bacteroidia	Bacteroidales	Bacteroidaceae	Bacteroides	0	0	0	0	0	0	0	0	0	0	0	0	0	0	0	0	0	0	0	0	0	0	0	0	0	0	0	0	0	0	0	0	0	0	0	0	0	0.00354032	0	0	0	0	0	0
OTU1754	Firmicutes	Clostridia	Clostridiales	Lachnospiraceae	Clostridium XlVa	0	0	0	0	0	0	0	0	0	0	0	0	0	0	0.0031498	0	0	0	0	0	0.00180708	0	0	0.00216137	0.00410593	0	0	0	0	0	0	0	0	0	0	0	0	0.00354032	0	0	0	0	0	0
OTU1755	Firmicutes	Negativicutes	Selenomonadales	Veillonellaceae	Veillonella	0	0	0	0	0	0	0	0	0	0	0	0	0	0	0	0	0	0	0	0	0	0	0	0	0	0	0	0	0	0	0	0	0	0	0	0	0	0	0	0	0	0	0	0
OTU1756	Bacteroidetes	Bacteroidia	Bacteroidales	Porphyromonadaceae	Parabacteroides	0	0	0	0	0	0	0	0	0	0	0	0	0	0	0	0	0	0	0	0	0	0	0	0	0	0	0	0	0	0	0	0	0	0	0	0	0	0	0	0	0.0104657	0	0	0
OTU1757	Firmicutes	Clostridia	Clostridiales	Ruminococcaceae	Faecalibacterium	0	0	0	0	0	0	0	0	0	0	0	0	0	0	0	0	0	0	0	0	0	0	0	0	0	0	0	0	0	0	0	0	0	0	0	0	0	0	0	0	0	0.00492465	0	0
OTU1758	Bacteroidetes	Bacteroidia	Bacteroidales	Bacteroidaceae	Bacteroides	0	0	0	0	0	0	0	0	0	0	0	0	0	0	0	0	0	0	0	0	0	0	0	0	0	0	0	0	0	0	0	0	0	0	0	0	0	0	0	0	0	0	0	0
OTU1759	Firmicutes	Clostridia	Clostridiales	Lachnospiraceae	Clostridium XlVa	0	0	0	0	0.00233149	0.00129084	0	0.00202926	0	0	0	0	0.00250294	0	0	0	0.00756458	0	0	0.00189369	0	0	0	0.00216137	0	0	0	0	0	0	0	0	0	0	0	0	0	0	0	0	0	0	0	0
OTU176	Firmicutes	Clostridia	Clostridiales	Ruminococcaceae	Butyricicoccus	0.086791	0.0532529	0.144987	0.207174	0.181856	0.170391	0.229599	0.308448	0.257842	0.253736	0	0	0.0250294	0.00455861	0.129142	0.0720882	0.160747	0.252261	0.135538	0.0927907	0	0	0.0102174	0.00432274	0.0513242	0.126841	0.0586955	0.118234	0.0532653	0.0479852	0.0250021	0.00422315	0.0134481	0.00261986	0	0	0	0	0.00299088	0.0130518	0	0	0	0
OTU1760	Bacteroidetes	Bacteroidia	Bacteroidales	Bacteroidaceae	Bacteroides	0	0	0	0	0	0	0	0	0	0	0	0	0	0	0	0	0	0	0	0	0	0	0	0	0	0	0	0	0	0	0	0	0	0	0	0	0	0	0	0	0	0	0	0
OTU1761	Bacteroidetes	Bacteroidia	Bacteroidales	Bacteroidaceae	Bacteroides	0	0	0	0	0	0	0	0	0	0	0	0	0	0	0	0	0	0	0	0	0	0	0	0	0	0	0	0	0	0	0	0	0	0	0	0	0	0	0	0	0	0	0	0
OTU1762	Bacteroidetes	Bacteroidia	Bacteroidales	Bacteroidaceae	Bacteroides	0	0	0	0	0	0	0	0	0	0	0	0	0	0	0	0	0	0	0	0	0	0	0	0	0	0	0	0	0	0	0	0	0	0	0	0	0	0	0	0	0	0	0	0
OTU1763	Firmicutes	Clostridia	Clostridiales	Clostridiaceae 1	Clostridium sensu stricto	0	0	0	0	0	0	0	0	0	0	0	0	0	0.00455861	0	0	0	0	0	0	0	0	0	0	0	0	0	0	0	0	0	0	0	0	0	0	0	0	0	0	0	0	0	0
OTU1764	Firmicutes	Clostridia	Clostridiales	Lachnospiraceae	Clostridium XlVa	0	0	0	0	0	0	0	0	0	0	0	0	0	0	0	0	0	0	0	0	0	0	0	0	0	0	0	0	0	0	0	0	0	0	0	0	0	0	0	0	0	0	0	0
OTU1765	Firmicutes	Clostridia	Clostridiales	Lachnospiraceae	Butyrivibrio	0	0	0	0	0	0	0	0	0	0	0	0	0	0	0	0	0	0	0	0	0	0	0	0	0	0	0	0	0	0	0	0	0	0	0	0	0	0	0	0	0	0	0	0
OTU1766	Proteobacteria	Gammaproteobacteria	Enterobacteriales	Enterobacteriaceae	Proteus	0	0	0	0	0	0	0	0	0	0	0	0	0	0	0	0	0	0	0	0	0	0	0	0	0	0	0	0	0	0	0	0	0	0	0	0	0	0	0	0	0	0	0	0
OTU1767	Firmicutes	Clostridia	Clostridiales	Lachnospiraceae	Lachnospiracea_incertae_sedis	0	0	0	0	0	0	0	0	0	0	0	0	0	0	0	0	0	0	0	0	0	0	0	0	0	0	0	0	0	0	0	0	0	0	0	0	0	0	0	0	0	0	0	0
OTU1768	Bacteroidetes	Bacteroidia	Bacteroidales	Bacteroidaceae	Bacteroides	0	0	0	0	0	0	0	0	0	0	0	0	0	0	0	0	0	0	0	0	0	0	0	0	0	0	0	0	0	0	0	0	0	0	0	0	0	0	0	0	0	0	0	0
OTU1769	Bacteroidetes	Bacteroidia	Bacteroidales	Bacteroidaceae	Bacteroides	0	0	0	0	0	0	0	0	0	0	0	0	0	0	0	0	0	0	0	0	0	0	0	0	0	0	0	0	0	0	0	0	0	0	0	0	0	0	0	0	0	0	0	0
OTU177	Firmicutes	Clostridia	Clostridiales	Ruminococcaceae	Oscillibacter	0	0	0	0	0	0	0	0	0	0.00604132	0	0	0	0	0	0	0	0	0	0	0	0	0	0	0	0	0	0	0	0	0	0	0	0	0.00233962	0	0	0.0141613	0	0	0	0	0	0
OTU1770	Firmicutes	Clostridia	Clostridiales	Lachnospiraceae	Butyrivibrio	0	0	0	0	0	0	0	0	0	0	0	0	0	0	0	0	0	0	0	0	0	0	0	0	0	0	0	0	0	0	0	0	0	0	0	0	0	0	0	0	0	0	0	0
OTU1771	Firmicutes	Clostridia	Clostridiales	Lachnospiraceae	Butyrivibrio	0	0	0	0	0	0	0	0	0	0	0	0	0	0	0	0	0	0	0	0	0	0	0	0	0	0	0	0	0	0	0	0	0	0	0	0	0	0	0	0	0	0	0	0
OTU1772	Firmicutes	Clostridia	Clostridiales	Lachnospiraceae	Butyrivibrio	0	0	0	0	0	0	0	0	0	0	0	0	0	0	0	0	0	0	0	0	0	0	0	0	0	0	0	0	0	0	0	0	0	0	0	0	0	0	0	0	0	0	0	0
OTU1773	Firmicutes	Clostridia	Clostridiales	Clostridiaceae 1	Anaerobacter	0	0	0	0	0	0	0	0	0	0	0	0	0	0	0	0	0	0	0	0	0	0	0	0	0	0	0	0	0.0016141	0.0196863	0	0	0	0	0	0	0	0	0	0	0	0	0	0
OTU1774	Firmicutes	Clostridia	Clostridiales	Lachnospiraceae	Clostridium XlVa	0	0	0	0.00249607	0	0	0	0	0	0.00604132	0	0.0031348	0	0	0	0	0.00189115	0	0	0	0	0	0.00408697	0.00216137	0	0	0.00733694	0	0	0	0	0	0	0	0	0	0	0	0	0	0	0	0	0
OTU1775	Firmicutes	Negativicutes	Selenomonadales	Veillonellaceae	Dialister	0	0	0	0	0	0	0	0	0	0	0	0	0	0	0	0	0	0	0	0	0	0	0	0	0	0	0	0	0	0	0	0	0	0	0	0	0	0	0	0	0	0	0	0
OTU1776	Firmicutes	Clostridia	Clostridiales	Clostridiaceae 1	Clostridium sensu stricto	0	0	0	0	0	0	0	0	0	0	0	0	0	0	0	0	0	0	0	0	0	0	0	0	0	0	0	0	0	0	0	0	0	0	0	0	0	0	0	0	0	0	0	0
OTU1777	Firmicutes	Clostridia	Clostridiales	Lachnospiraceae	Lachnospiracea_incertae_sedis	0	0	0	0	0	0	0	0	0	0	0	0	0	0	0	0	0	0	0	0	0	0	0	0	0	0	0	0	0	0	0	0	0	0	0	0	0	0	0	0	0	0	0	0
OTU1778	Firmicutes	Clostridia	Clostridiales	Lachnospiraceae	Clostridium XlVa	0	0	0	0	0	0	0	0	0	0	0	0	0	0	0	0	0	0	0	0	0	0	0	0	0	0	0	0	0	0	0	0	0	0	0	0	0	0	0	0	0	0	0	0
OTU1779	Bacteroidetes	Bacteroidia	Bacteroidales	Bacteroidaceae	Bacteroides	0	0	0	0	0	0	0.00276625	0	0	0.00201377	0	0	0	0	0	0	0	0	0	0	0	0	0	0	0	0	0	0	0	0	0	0	0	0	0	0	0	0	0	0	0	0	0	0
OTU178	Bacteroidetes	Bacteroidia	Bacteroidales	Bacteroidaceae	Bacteroides	0	0	0	0	0	0.00387252	0	0	0	0	0	0	0	0	0.0031498	0	0.00189115	0	0	0	0	0	0.0102174	0.00432274	0	0	0	0	0.0032282	0	0	0	0.100861	0.110034	0.0467924	0.0646605	0.0341297	0.0247823	0.0299088	0.0554704	0.0767486	0.0935684	0	0
OTU1780	Firmicutes	Clostridia	Clostridiales	Lachnospiraceae	Dorea	0	0	0	0	0	0	0	0	0	0	0	0	0	0	0	0	0	0	0	0	0	0	0	0	0	0	0.00244565	0.00656858	0	0	0	0	0	0	0	0	0	0	0	0	0	0	0	0
OTU1781	Firmicutes	Clostridia	Clostridiales	Lachnospiraceae	Roseburia	0	0	0	0	0	0	0	0	0	0	0	0	0	0	0	0	0	0	0	0	0	0	0	0	0	0.00704672	0.00244565	0	0	0	0	0.00422315	0	0	0	0	0	0	0	0	0	0	0	0
OTU1782	Firmicutes	Bacilli	Lactobacillales	Lactobacillaceae	Lactobacillus	0	0	0	0	0	0	0	0	0	0	0	0	0	0	0	0	0	0	0	0	0	0	0	0	0	0	0	0	0	0	0	0	0	0	0	0	0	0	0	0	0	0	0	0
OTU1783	Firmicutes	Clostridia	Clostridiales	Lachnospiraceae	Butyrivibrio	0	0	0	0	0	0	0	0	0	0	0.00762273	0	0	0	0	0	0	0	0	0	0	0	0	0	0.00205297	0	0	0	0	0.00123039	0	0	0	0	0	0	0	0	0	0	0	0	0	0
OTU1784	Firmicutes	Bacilli	Lactobacillales	Lactobacillaceae	Lactobacillus	0	0	0	0	0	0	0	0	0	0	0	0	0	0	0	0	0	0	0	0	0	0	0	0	0	0	0	0	0	0	0	0	0	0	0	0	0	0	0	0	0	0	0	0
OTU1785	Firmicutes	Clostridia	Clostridiales	Lachnospiraceae	Clostridium XlVa	0	0	0	0	0	0	0	0	0	0	0	0	0	0	0	0	0	0	0	0	0	0	0	0	0	0	0	0	0	0	0	0	0	0	0	0	0	0	0	0	0	0	0	0
OTU1786	Firmicutes	Clostridia	Clostridiales	Lachnospiraceae	Dorea	0	0	0	0	0	0.00129084	0	0.00202926	0	0	0	0.0031348	0	0	0	0	0	0	0	0.00189369	0.00180708	0	0	0	0	0	0	0	0	0	0	0	0	0	0	0	0	0	0	0	0	0	0	0
OTU1787	Firmicutes	Clostridia	Clostridiales	Peptostreptococcaceae	Clostridium XI	0	0	0	0	0	0	0	0	0	0	0	0	0	0	0	0	0	0	0	0	0	0	0	0	0	0	0	0	0	0	0	0	0	0	0	0	0	0	0	0	0	0	0	0
OTU1788	Firmicutes	Clostridia	Clostridiales	Lachnospiraceae	Lachnoanaerobaculum	0	0	0	0	0	0	0	0	0	0	0	0	0	0	0	0	0	0	0	0	0	0	0	0	0	0	0	0	0	0	0	0	0	0	0	0	0	0	0	0	0	0	0	0
OTU1789	Firmicutes	Negativicutes	Selenomonadales	Veillonellaceae	Mitsuokella	0	0	0	0	0	0	0	0	0	0	0	0	0	0	0	0	0	0	0	0	0	0	0	0	0	0	0	0	0	0	0	0	0	0	0	0	0	0	0	0	0	0	0	0
OTU179	Firmicutes	Clostridia	Clostridiales	Lachnospiraceae	Clostridium XlVa	0	0	0	0	0	0	0	0	0	0	0	0	0	0	0	0	0	0	0	0	0	0	0	0	0	0	0	0	0	0	0	0	0	0	0	0	0	0	0	0	0	0	0.00202081	0
OTU1790	Firmicutes	Negativicutes	Selenomonadales	Veillonellaceae	Allisonella	0	0	0	0	0	0	0	0	0	0	0	0	0	0	0	0	0	0	0	0	0	0	0	0	0	0	0	0	0	0	0	0	0	0	0	0	0	0	0	0	0	0	0	0
OTU1791	Firmicutes	Clostridia	Clostridiales	Lachnospiraceae	Roseburia	0	0	0	0	0	0	0	0	0	0	0	0	0	0	0	0	0	0	0	0	0	0	0	0	0	0	0	0	0	0	0	0	0	0	0	0	0	0	0	0	0	0	0	0
OTU1792	Firmicutes	Clostridia	Clostridiales	Lachnospiraceae	Butyrivibrio	0	0	0	0	0	0	0	0	0	0	0	0	0	0	0	0	0	0	0	0	0	0	0	0	0	0	0	0	0	0	0	0	0	0	0	0	0	0	0	0	0	0	0	0
OTU1793	Firmicutes	Clostridia	Clostridiales	Lachnospiraceae	Dorea	0	0	0	0	0	0	0	0	0	0	0	0	0	0	0	0	0	0	0	0	0	0	0	0	0	0	0	0	0	0	0	0	0	0	0	0	0	0	0	0	0	0	0	0
OTU1794	Proteobacteria	Gammaproteobacteria	Enterobacteriales	Enterobacteriaceae	Escherichia/Shigella	0	0	0.00453083	0.00249607	0	0.00129084	0	0.00202926	0.00250332	0	0	0	0	0	0	0	0	0	0	0.00189369	0	0	0	0	0.00205297	0	0	0	0	0	0	0	0	0	0	0	0	0	0	0	0	0	0	0
OTU1795	Firmicutes	Clostridia	Clostridiales	Ruminococcaceae	Faecalibacterium	0	0	0	0	0.00466298	0	0	0	0	0	0	0	0	0	0	0	0	0	0	0	0	0	0	0	0	0	0	0	0	0	0.0250021	0	0	0	0	0	0	0	0	0	0	0	0	0
OTU1796	Firmicutes	Clostridia	Clostridiales	Lachnospiraceae	Clostridium XlVa	0	0	0	0	0	0	0	0	0	0	0.0127045	0.00940439	0.00250294	0	0	0	0.00378229	0	0	0.00189369	0	0	0	0	0.00205297	0	0	0	0	0	0	0	0	0	0	0	0	0	0	0	0	0	0	0
OTU1797	Bacteroidetes	Bacteroidia	Bacteroidales	Bacteroidaceae	Bacteroides	0	0	0	0	0	0	0	0	0	0	0	0	0	0	0	0	0	0	0	0	0	0	0	0	0	0	0	0	0	0	0	0	0	0	0	0	0	0	0	0	0	0	0	0
OTU1798	Firmicutes	Clostridia	Clostridiales	Lachnospiraceae	Lachnospiracea_incertae_sedis	0	0	0	0	0	0	0	0	0	0	0	0	0	0	0	0	0	0	0	0	0	0	0	0	0	0	0	0	0	0	0	0	0	0	0	0	0	0	0	0	0	0	0	0
OTU1799	Firmicutes	Clostridia	Clostridiales	Peptoniphilaceae	Peptoniphilus	0	0	0	0	0	0	0	0	0	0	0	0	0	0	0	0	0	0	0	0	0	0	0.00204349	0.00432274	0	0	0	0	0.0016141	0	0	0	0	0	0	0	0	0	0	0	0	0	0	0
OTU18	Bacteroidetes	Bacteroidia	Bacteroidales	Bacteroidaceae	Bacteroides	0	0	0	0	0	0	0	0.0202926	0.0350464	0	0	0	0	0.00227931	0	0	0.00189115	0.00970233	0.00903587	0	0	0	0	0	0	0	0	0	0.0032282	0	0	0	0.295858	0.201729	0.608301	0.671475	0.978385	0.962968	0.831464	0.861422	1.27333	0.896287	0.00202081	0
OTU180	Firmicutes	Negativicutes	Selenomonadales	Veillonellaceae	Veillonella	0	0	0.00906166	0.0149764	0.114243	0.0555061	0.0968188	0.0629071	0.0625829	0.0785372	0	0	0	0.0227931	0.138591	0.0823865	0.0964484	0.20957	0.0662631	0.0435548	0	0	0.196175	0.373917	0.223773	0.49327	0.149184	0.443379	0.348646	0.114426	0	0	0	0	0	0	0	0	0	0	0	0	0	0
OTU1800	Firmicutes	Negativicutes	Selenomonadales	Veillonellaceae	Dialister	0	0	0	0	0	0	0	0	0	0	0	0	0	0	0	0	0	0	0	0	0	0	0	0	0	0	0	0	0	0	0	0	0	0	0	0	0	0	0	0	0	0	0	0
OTU1801	Firmicutes	Clostridia	Clostridiales	Lachnospiraceae	Coprococcus	0	0	0	0	0	0	0	0	0	0	0	0	0	0	0	0	0	0	0	0	0	0	0	0	0	0	0.00244565	0	0	0	0	0	0	0	0	0	0	0	0	0	0	0	0	0
OTU1802	Firmicutes	Negativicutes	Selenomonadales	Veillonellaceae	Allisonella	0	0	0	0	0	0	0	0	0	0	0	0	0	0	0	0	0	0	0	0	0	0	0	0	0	0	0	0	0	0	0	0	0	0	0	0	0	0	0	0	0	0	0	0
OTU1803	Bacteroidetes	Bacteroidia	Bacteroidales	Porphyromonadaceae	Parabacteroides	0	0	0	0	0	0	0	0	0	0	0	0	0	0	0	0	0	0	0	0	0	0	0	0	0	0	0	0	0	0	0	0	0	0	0	0	0	0	0	0	0	0	0	0
OTU1804	Firmicutes	Negativicutes	Selenomonadales	Veillonellaceae	Veillonella	0	0	0	0	0	0	0	0	0	0	0	0	0	0	0	0	0	0	0	0	0	0	0	0	0	0	0	0	0	0	0	0	0	0	0	0	0	0	0	0	0	0	0	0
OTU1805	Proteobacteria	Gammaproteobacteria	Enterobacteriales	Enterobacteriaceae	Cosenzaea	0	0	0	0	0	0	0	0	0	0	0	0	0	0	0	0	0	0	0	0	0	0	0	0	0	0	0	0	0	0	0	0	0	0	0	0	0	0	0	0	0	0	0	0
OTU1806	Firmicutes	Negativicutes	Selenomonadales	Acidaminococcaceae	Phascolarctobacterium	0.00279971	0	0	0	0	0.00645419	0.0055325	0.00608779	0.00750995	0.00201377	0	0	0	0	0	0	0.00378229	0	0	0	0	0	0	0.00216137	0	0	0	0	0	0	0.00277801	0.0126695	0	0	0	0	0	0	0	0	0	0	0	0
OTU1807	Firmicutes	Clostridia	Clostridiales	Ruminococcaceae	Faecalibacterium	0	0	0	0	0	0	0	0	0	0	0	0	0	0	0	0	0	0	0	0	0	0	0	0	0	0	0	0	0	0	0	0.0675704	0	0	0	0	0	0	0	0	0	0	0	0
OTU1808	Bacteroidetes	Bacteroidia	Bacteroidales	Bacteroidaceae	Bacteroides	0	0	0	0	0	0	0	0	0	0	0	0	0	0	0	0	0	0	0	0	0	0	0	0	0	0	0	0	0	0	0	0	0	0	0	0	0	0	0	0	0	0	0	0
OTU1809	Firmicutes	Clostridia	Clostridiales	Lachnospiraceae	Dorea	0	0	0	0	0	0	0	0	0	0	0	0	0	0	0	0	0	0	0	0	0	0	0	0	0	0	0	0	0	0	0	0	0	0	0	0	0	0	0	0	0	0	0	0
OTU181	Bacteroidetes	Bacteroidia	Bacteroidales	Porphyromonadaceae	Parabacteroides	0	0	0	0	0	0	0	0	0	0	0	0	0	0	0	0	0	0	0	0	0	0	0	0	0	0	0	0	0	0	0	0	0.141205	0.0681163	0.453886	0.460085	0.546075	0.424839	0.693884	0.789637	0.404675	0.56141	0	0
OTU1810	Firmicutes	Clostridia	Clostridiales	Clostridiales_Incertae Sedis XIII	Anaerovorax	0	0	0	0	0	0	0	0	0	0	0	0	0	0	0	0	0	0	0	0	0	0	0	0	0	0	0	0	0	0	0	0	0	0	0	0	0	0	0	0	0	0	0	0
OTU1811	Firmicutes	Clostridia	Clostridiales	Lachnospiraceae	Butyrivibrio	0	0	0	0	0	0	0	0	0	0	0	0	0	0	0	0	0	0	0	0	0	0	0	0	0	0	0	0	0	0	0	0	0	0	0.00935848	0	0.00758438	0	0	0.0130518	0.0174429	0	0	0
OTU1812	Firmicutes	Clostridia	Clostridiales	Lachnospiraceae	Butyrivibrio	0	0	0	0	0	0	0	0	0	0	0	0	0	0	0	0	0	0	0	0	0	0	0	0	0	0	0	0	0	0	0	0	0	0	0.00467924	0.00994777	0	0.00708065	0	0	0.00348857	0	0	0
OTU1813	Bacteroidetes	Bacteroidia	Bacteroidales	Bacteroidaceae	Bacteroides	0	0	0	0	0	0	0	0	0	0	0	0	0	0	0	0	0	0	0	0	0	0	0	0	0	0	0	0	0	0	0	0	0	0	0	0	0	0	0	0	0	0.014774	0	0
OTU1814	Firmicutes	Clostridia	Clostridiales	Lachnospiraceae	Roseburia	0	0	0	0	0	0	0	0	0	0	0	0	0	0	0	0	0	0	0	0	0	0	0	0	0	0	0	0	0	0	0	0	0	0	0	0	0	0	0	0	0	0	0.00202081	0
OTU1815	Bacteroidetes	Bacteroidia	Bacteroidales	Porphyromonadaceae	Parabacteroides	0	0	0	0	0	0	0	0	0	0	0	0	0	0	0	0	0	0	0	0	0	0	0	0	0	0	0	0	0	0	0	0	0.0100861	0	0.00233962	0.00248694	0.00379219	0	0	0.00978889	0	0.00492465	0	0
OTU1816	Firmicutes	Clostridia	Clostridiales	Lachnospiraceae	Roseburia	0	0	0	0	0	0	0	0	0	0	0.00508182	0	0	0	0	0	0	0	0	0	0.00361415	0	0	0	0	0	0	0	0	0	0	0	0	0.0130993	0	0	0	0	0	0	0	0	0.022229	0.00198922
OTU1817	Firmicutes	Clostridia	Clostridiales	Lachnospiraceae	Clostridium XlVa	0	0	0	0	0	0	0	0.00405852	0	0	0	0	0	0	0	0	0	0	0	0.00189369	0	0	0	0.00216137	0	0	0	0	0.0048423	0	0	0	0	0	0	0	0	0	0	0	0	0	0.0101041	0.00795687
OTU1818	Firmicutes	Clostridia	Clostridiales	Lachnospiraceae	Clostridium XlVa	0	0.00887548	0	0	0	0	0	0	0	0	0	0	0	0	0	0	0	0	0	0	0.00361415	0	0	0	0.00205297	0	0	0	0.0016141	0	0	0	0	0	0	0	0	0	0	0.00326296	0.00348857	0	0.00202081	0
OTU1819	Firmicutes	Negativicutes	Selenomonadales	Veillonellaceae	Negativicoccus	0	0	0	0	0	0	0	0	0	0	0	0	0	0	0	0	0	0	0.00301196	0	0	0	0	0	0.00410593	0	0	0	0	0	0	0	0	0	0	0	0	0	0	0	0	0	0.00202081	0
OTU182	Firmicutes	Clostridia	Clostridiales	Lachnospiraceae	Clostridium XlVb	0	0	0	0	0	0	0	0	0	0	0	0	0	0	0	0	0	0	0	0	0	0	0	0	0	0	0	0	0	0	0	0	0.00672405	0.00261986	0.0327547	0.0248694	0.0948047	0.0920484	0.107672	0.127256	0	0.0393972	0	0
OTU1820	Firmicutes	Clostridia	Clostridiales	Lachnospiraceae	Fusicatenibacter	0	0	0	0	0	0	0	0	0	0	0	0	0	0	0	0	0	0	0	0	0	0	0	0	0	0	0	0	0	0	0	0	0	0	0	0	0	0	0	0	0.00697715	0	0	0
OTU1821	Bacteroidetes	Bacteroidia	Bacteroidales	Porphyromonadaceae	Paludibacter	0	0	0	0	0	0	0	0	0	0	0	0	0	0	0	0	0	0	0	0	0	0	0	0	0	0	0	0	0	0	0	0	0	0.00523972	0	0	0	0	0	0	0	0	0	0
OTU1822	Firmicutes	Clostridia	Clostridiales	Lachnospiraceae	Hungatella	0	0	0	0	0	0	0	0	0	0	0	0	0.0150176	0.00455861	0	0	0	0.00388093	0	0	0.0108425	0	0	0	0	0	0	0	0.0016141	0	0	0	0	0.00261986	0	0	0	0	0	0	0	0	0	0
OTU1823	Firmicutes	Clostridia	Clostridiales	Lachnospiraceae	Dorea	0	0	0	0	0.00466298	0	0	0	0	0	0	0	0	0	0	0	0	0	0	0.00189369	0.00361415	0.00235766	0	0	0	0.00704672	0.00244565	0	0.0032282	0	0	0	0	0.00523972	0.00467924	0.00248694	0	0	0	0	0.00697715	0	0	0.00596766
OTU1824	Firmicutes	Clostridia	Clostridiales	Lachnospiraceae	Eisenbergiella	0.00279971	0	0	0	0	0	0	0	0	0	0	0	0	0	0	0	0	0	0	0	0	0	0	0	0	0	0	0	0.0016141	0	0	0	0	0	0.00233962	0	0.00379219	0.00708065	0	0	0.00697715	0	0	0.00795687
OTU1825	Firmicutes	Negativicutes	Selenomonadales	Veillonellaceae	Veillonella	0	0	0	0	0	0	0	0	0	0	0	0	0	0	0	0	0	0	0	0	0	0	0	0	0	0	0	0	0	0	0	0	0	0	0	0	0	0	0	0	0	0	0	0
OTU1826	Bacteroidetes	Bacteroidia	Bacteroidales	Porphyromonadaceae	Parabacteroides	0	0	0	0	0	0	0	0	0	0	0	0	0	0	0	0	0	0	0	0	0	0	0	0	0	0	0	0	0	0	0	0	0	0	0.00233962	0.00248694	0.0113766	0.010621	0	0	0.0139543	0	0	0
OTU1827	Firmicutes	Negativicutes	Selenomonadales	Veillonellaceae	Veillonella	0	0	0	0	0	0	0	0	0	0	0	0	0	0	0	0	0	0	0	0	0	0	0	0	0	0	0	0	0	0	0	0	0	0	0	0	0	0	0	0	0	0	0	0
OTU1828	Bacteroidetes	Bacteroidia	Bacteroidales	Bacteroidaceae	Bacteroides	0	0	0	0	0	0	0	0	0	0	0	0	0	0	0	0	0	0	0	0	0	0	0	0	0	0	0	0	0	0	0	0	0	0	0.00233962	0	0.00379219	0	0.00299088	0	0	0.00984931	0	0
OTU1829	Bacteroidetes	Bacteroidia	Bacteroidales	Bacteroidaceae	Bacteroides	0	0	0	0	0	0	0	0	0	0	0	0	0	0	0	0	0	0	0	0	0	0	0	0	0	0	0	0	0	0	0	0	0	0	0	0.00994777	0.0113766	0	0	0.00326296	0	0	0	0
OTU183	Firmicutes	Negativicutes	Selenomonadales	Veillonellaceae	Mitsuokella	0	0	0	0	0	0	0	0	0	0	0	0	0	0	0	0	0	0	0	0	0	0	0	0	0	0	0	0	0	0	0	0	0	0	0	0	0	0	0	0	0	0	0	0
OTU1830	Firmicutes	Clostridia	Clostridiales	Lachnospiraceae	Clostridium XlVa	0	0	0	0.00249607	0	0	0	0	0	0	0	0	0	0	0	0	0	0	0	0	0	0	0	0.00216137	0	0	0	0	0	0	0	0	0	0	0.00233962	0.00497389	0.00379219	0	0.00897263	0	0	0	0	0
OTU1831	Firmicutes	Clostridia	Clostridiales	Lachnospiraceae	Dorea	0	0	0	0	0	0	0	0	0	0	0	0	0	0	0	0	0	0	0	0	0	0	0	0	0	0	0	0	0	0	0	0	0	0	0	0	0	0	0	0	0	0	0	0
OTU1832	Bacteroidetes	Bacteroidia	Bacteroidales	Bacteroidaceae	Bacteroides	0	0	0	0	0	0	0	0	0	0	0	0	0	0	0	0	0	0	0	0	0	0	0	0	0	0	0	0	0	0	0	0	0	0	0	0.00746083	0	0.00354032	0	0.00978889	0.0139543	0	0	0
OTU1833	Bacteroidetes	Bacteroidia	Bacteroidales	Bacteroidaceae	Bacteroides	0	0.0133132	0.00453083	0.00249607	0	0	0	0	0	0	0	0	0	0	0	0	0	0	0	0	0	0	0	0	0	0	0	0	0	0	0	0	0	0	0	0	0	0.00354032	0.00299088	0	0	0	0	0
OTU1834	Bacteroidetes	Bacteroidia	Bacteroidales	Bacteroidaceae	Bacteroides	0	0	0	0	0	0	0	0	0	0	0	0	0	0	0	0	0	0	0	0	0	0	0	0	0	0	0	0	0	0	0	0	0	0	0.00233962	0	0	0	0	0	0	0	0	0
OTU1835	Bacteroidetes	Bacteroidia	Bacteroidales	Bacteroidaceae	Bacteroides	0	0	0	0	0	0	0	0	0	0	0	0	0	0	0	0	0	0	0	0	0	0	0	0	0	0	0	0	0	0	0	0	0	0	0.00467924	0	0	0	0	0.00326296	0	0	0	0
OTU1836	Bacteroidetes	Bacteroidia	Bacteroidales	Porphyromonadaceae	Parabacteroides	0	0	0	0	0	0	0	0	0	0	0	0	0	0	0	0	0	0	0	0	0	0	0	0	0	0	0	0	0	0	0	0	0	0	0.0116981	0	0	0	0.00598176	0.0228407	0.00348857	0.00984931	0	0
OTU1837	Proteobacteria	Gammaproteobacteria	Enterobacteriales	Enterobacteriaceae	Escherichia/Shigella	0.00839913	0	0	0.00998427	0	0.00387252	0	0	0	0	0	0.0031348	0.00500588	0.00227931	0	0	0	0	0	0	0.00722831	0.00235766	0	0	0	0	0	0	0	0	0	0	0	0	0	0	0	0	0	0	0	0	0	0
OTU1838	Firmicutes	Clostridia	Clostridiales	Lachnospiraceae	Catonella	0	0	0.00453083	0	0	0	0	0	0	0.00402755	0	0	0	0	0	0	0.00189115	0	0.00301196	0	0	0	0.00408697	0	0.00821187	0	0	0	0.0016141	0	0	0	0	0	0	0	0	0	0	0	0	0	0	0
OTU1839	Firmicutes	Clostridia	Clostridiales	Ruminococcaceae	Faecalibacterium	0	0	0	0	0	0	0	0	0	0	0	0	0	0	0	0	0	0	0	0	0	0	0	0	0	0	0	0	0	0	0.00277801	0	0	0	0	0	0	0	0	0.00652592	0	0	0	0
OTU184	Bacteroidetes	Bacteroidia	Bacteroidales	Prevotellaceae	Prevotella	0	0	0	0	0	0	0	0	0	0	0	0	0	0	0	0	0	0	0	0	0	0	0	0	0	0	0	0	0	0	0	0	0	0	0	0	0	0	0	0	0	0	0	0
OTU1840	Bacteroidetes	Bacteroidia	Bacteroidales	Bacteroidaceae	Bacteroides	0	0	0	0	0	0	0	0	0	0	0	0	0	0	0	0	0	0	0	0	0	0	0	0	0	0	0	0	0	0	0	0	0	0	0	0	0	0	0	0	0	0.00492465	0	0
OTU1841	Proteobacteria	Gammaproteobacteria	Enterobacteriales	Enterobacteriaceae	Escherichia/Shigella	0	0	0	0	0	0	0	0	0	0	0	0	0	0	0	0	0	0	0	0	0	0	0	0	0	0	0	0	0	0	0	0	0	0	0	0	0	0	0	0	0	0	0	0
OTU1842	Firmicutes	Clostridia	Clostridiales	Lachnospiraceae	Butyrivibrio	0	0	0	0	0	0	0	0	0	0	0.00762273	0	0	0	0	0	0	0	0	0	0	0	0	0	0	0	0	0.0197057	0.0112987	0	0	0	0	0	0	0	0	0	0	0	0	0	0	0
OTU1843	Firmicutes	Clostridia	Clostridiales	Lachnospiraceae	Butyrivibrio	0	0	0	0	0	0	0	0	0	0	0.00254091	0	0	0	0	0	0	0	0	0	0	0	0	0	0.00410593	0	0.00489129	0	0	0.00984313	0	0	0	0	0	0	0	0	0	0	0	0	0	0
OTU1844	Firmicutes	Clostridia	Clostridiales	Lachnospiraceae	Clostridium XlVa	0	0	0	0	0	0	0	0	0	0	0	0	0	0	0	0	0	0	0	0	0	0	0	0	0	0	0	0	0	0	0	0	0	0	0	0	0	0	0	0	0	0	0	0
OTU1845	Firmicutes	Clostridia	Clostridiales	Lachnospiraceae	Clostridium XlVa	0	0	0	0	0	0	0	0	0	0	0	0	0	0	0	0	0	0	0	0	0	0	0	0.00216137	0.00410593	0	0.00733694	0.0131372	0	0	0	0	0	0	0	0	0	0	0	0	0	0	0	0
OTU1846	Firmicutes	Clostridia	Clostridiales	Lachnospiraceae	Clostridium XlVa	0	0.00887548	0	0	0	0	0	0	0	0	0.00762273	0	0	0	0	0	0	0	0	0	0	0.00235766	0	0	0.0061589	0	0	0.0164214	0.0016141	0	0	0	0	0	0	0	0	0	0	0	0	0	0	0
OTU1847	Actinobacteria	Actinobacteria	Bifidobacteriales	Bifidobacteriaceae	Bifidobacterium	0	0	0	0	0	0	0	0	0	0	0	0	0	0	0	0	0	0	0	0	0	0	0	0	0	0	0	0	0	0	0.0222241	0	0	0	0	0	0	0	0	0	0	0	0	0
OTU1848	Firmicutes	Clostridia	Clostridiales	Lachnospiraceae	Hungatella	0	0	0	0	0	0	0	0	0	0	0	0	0	0	0	0	0	0	0	0	0	0	0	0	0	0	0	0	0	0	0	0	0	0	0	0	0	0	0	0	0	0	0	0
OTU1849	Firmicutes	Clostridia	Clostridiales	Lachnospiraceae	Mobilitalea	0	0	0	0	0	0.00387252	0	0	0	0.00604132	0.00762273	0	0	0	0.0031498	0	0	0	0	0	0	0	0	0	0	0	0	0	0	0.00246078	0	0	0	0	0	0	0	0	0	0	0	0	0	0
OTU185	Firmicutes	Clostridia	Clostridiales	Lachnospiraceae	Lachnospiracea_incertae_sedis	0.00279971	0	0.00453083	0.0449292	0.00699447	0.00516336	0.011065	0.00811705	0.0225299	0.0080551	0	0	0.00250294	0.00227931	0.00944941	0	0	0	0.00301196	0	0.00722831	0	0.00613046	0	0	0	0.00489129	0	0	0.00123039	0.0222241	0.506778	0.141205	0.159811	0.343924	0.340711	0.273038	0.293847	0.176462	0.218618	0.732601	0.192061	0.0101041	0.00198922
OTU1850	Firmicutes	Clostridia	Clostridiales	Lachnospiraceae	Butyrivibrio	0	0	0	0	0	0	0	0	0	0	0	0	0	0	0	0	0	0	0	0	0	0	0	0	0	0	0	0	0	0	0	0	0	0	0	0	0	0	0	0	0	0	0	0
OTU1851	Proteobacteria	Gammaproteobacteria	Enterobacteriales	Enterobacteriaceae	Escherichia/Shigella	0.00839913	0	0	0	0.00466298	0	0	0	0	0	0	0	0	0.00455861	0	0	0	0	0	0	0.00180708	0	0	0	0	0	0	0	0	0	0	0	0	0	0	0	0	0	0	0	0	0	0	0
OTU1852	Firmicutes	Clostridia	Clostridiales	Lachnospiraceae	Clostridium XlVa	0	0	0	0	0	0	0	0	0	0	0	0	0	0	0	0	0	0	0	0	0	0	0	0	0	0	0	0	0	0	0	0	0	0	0	0	0	0	0	0	0	0	0	0
OTU1853	Firmicutes	Clostridia	Clostridiales	Peptostreptococcaceae	Intestinibacter	0	0	0	0	0	0	0	0	0	0	0	0	0	0	0	0	0	0	0	0	0	0	0	0	0	0	0	0	0	0	0	0	0	0	0	0	0	0	0	0	0	0	0	0
OTU1854	Proteobacteria	Gammaproteobacteria	Enterobacteriales	Enterobacteriaceae	Escherichia/Shigella	0.00279971	0	0	0	0	0.00258168	0	0.00202926	0	0.00402755	0	0	0	0	0	0	0	0	0	0	0.00361415	0.00235766	0	0	0	0	0	0	0	0	0	0	0	0	0	0	0	0	0	0	0	0	0	0
OTU1855	Firmicutes	Negativicutes	Selenomonadales	Veillonellaceae	Allisonella	0	0	0	0	0	0	0	0	0	0	0	0	0	0	0	0	0	0	0	0	0	0	0	0	0	0	0	0	0	0	0	0	0	0	0	0	0	0	0	0	0	0	0	0
OTU1856	Proteobacteria	Alphaproteobacteria	Rhodospirillales	Acetobacteraceae	Endobacter	0	0	0	0	0	0	0	0	0	0	0	0	0	0	0	0	0	0	0	0.00189369	0	0.00707297	0.00204349	0	0	0	0	0.00656858	0	0.00123039	0	0	0	0	0	0	0	0	0	0	0	0	0	0
OTU1857	Firmicutes	Clostridia	Clostridiales	Lachnospiraceae	Coprococcus	0	0	0	0	0	0	0	0	0	0	0	0	0	0	0	0	0	0	0	0	0	0	0	0	0	0	0	0	0	0	0	0	0	0	0	0	0	0	0	0	0	0	0	0
OTU1858	Firmicutes	Clostridia	Clostridiales	Lachnospiraceae	Hungatella	0	0	0	0	0	0	0	0	0	0	0	0	0	0	0	0	0	0	0	0	0	0	0	0	0	0	0	0	0	0	0	0	0	0	0	0	0	0	0	0	0	0	0	0
OTU1859	Firmicutes	Clostridia	Clostridiales	Lachnospiraceae	Dorea	0	0	0	0	0	0.00387252	0	0	0.00250332	0	0	0	0	0	0	0	0	0	0	0	0	0	0	0	0	0	0	0	0	0	0	0	0	0	0	0	0	0	0	0	0	0	0	0
OTU186	Actinobacteria	Actinobacteria	Coriobacteriales	Coriobacteriaceae	Senegalimassilia	0	0	0	0	0	0	0	0	0	0	0	0	0	0	0	0	0	0	0	0	0	0	0	0	0	0	0	0	0	0	0	0	0	0	0	0	0	0	0	0	0	0	0	0
OTU1860	Firmicutes	Clostridia	Clostridiales	Lachnospiraceae	Ruminococcus2	0	0	0	0	0	0	0	0	0	0	0	0	0	0	0	0	0	0	0	0	0	0	0	0	0	0	0	0	0	0	0	0	0	0	0	0	0	0	0	0	0	0	0	0
OTU1861	Firmicutes	Negativicutes	Selenomonadales	Veillonellaceae	Dialister	0	0	0	0	0	0	0	0	0	0	0	0	0	0	0	0	0	0	0	0	0	0	0	0	0	0	0	0	0	0	0	0	0	0	0	0	0	0	0	0	0	0	0	0
OTU1862	Firmicutes	Negativicutes	Selenomonadales	Veillonellaceae	Mitsuokella	0	0	0	0	0	0	0	0	0	0	0	0	0	0	0	0	0	0	0	0	0	0	0	0	0	0	0	0	0	0	0	0	0	0	0	0	0	0	0	0	0	0	0	0
OTU1863	Firmicutes	Clostridia	Clostridiales	Lachnospiraceae	Dorea	0	0	0	0	0	0	0	0	0	0	0	0	0	0	0	0	0	0	0	0	0	0	0	0.00432274	0	0	0	0.00328429	0	0.00123039	0	0	0	0	0	0	0	0	0	0	0	0	0	0
OTU1864	Firmicutes	Clostridia	Clostridiales	Lachnospiraceae	Roseburia	0	0	0	0	0	0	0	0	0	0	0	0	0	0	0	0	0	0	0	0	0	0	0	0	0	0	0	0	0	0	0	0	0	0	0	0	0	0	0	0	0	0	0	0
OTU1865	Firmicutes	Clostridia	Clostridiales	Lachnospiraceae	Coprococcus	0	0	0	0	0	0	0	0	0	0	0	0	0	0	0	0	0	0	0	0	0	0	0	0	0	0	0	0	0	0	0	0	0	0	0	0	0	0	0	0	0	0	0	0
OTU1866	Firmicutes	Clostridia	Clostridiales	Lachnospiraceae	Eisenbergiella	0	0	0	0	0.00233149	0.00129084	0.0055325	0	0.00250332	0	0	0	0.00250294	0	0	0	0	0	0	0	0	0	0	0	0	0	0	0	0	0	0	0	0	0	0	0	0	0	0	0	0	0	0	0
OTU1867	Firmicutes	Clostridia	Clostridiales	Lachnospiraceae	Coprococcus	0	0	0	0	0	0	0	0	0	0	0	0	0	0	0	0	0	0	0	0	0	0	0	0	0	0	0	0	0	0	0	0	0	0	0	0	0	0	0	0	0	0	0	0
OTU1868	Firmicutes	Clostridia	Clostridiales	Lachnospiraceae	Clostridium XlVa	0	0	0	0	0	0	0	0	0	0	0	0	0	0	0	0	0	0	0	0	0	0	0	0	0	0	0	0	0	0	0	0	0	0	0	0	0	0	0	0	0	0	0	0
OTU1869	Firmicutes	Clostridia	Clostridiales	Lachnospiraceae	Clostridium XlVa	0	0	0	0	0	0	0	0	0	0	0	0.00626959	0	0	0	0	0	0	0	0	0	0	0	0	0	0	0	0	0	0	0	0	0	0	0	0	0	0	0	0	0	0	0	0
OTU187	Firmicutes	Negativicutes	Selenomonadales	Veillonellaceae	Mitsuokella	0	0	0	0	0	0	0	0	0	0	0	0	0	0	0	0	0	0	0	0	0	0	0	0	0	0	0	0	0	0	0	0	0	0	0	0	0	0	0	0	0	0	0	0
OTU1870	Firmicutes	Clostridia	Clostridiales	Lachnospiraceae	Butyrivibrio	0	0	0	0	0	0	0	0	0	0	0	0	0	0	0	0	0	0	0	0	0	0	0	0	0	0	0.00244565	0	0	0	0	0	0	0	0	0	0	0	0	0	0	0	0	0
OTU1871	Firmicutes	Clostridia	Clostridiales	Lachnospiraceae	Clostridium XlVb	0.00839913	0	0	0	0	0	0	0.00202926	0	0	0	0	0	0	0	0	0	0	0	0	0.00542123	0.00235766	0	0	0	0	0	0	0	0	0	0	0	0	0	0	0	0	0	0	0	0	0	0
OTU1872	Proteobacteria	Gammaproteobacteria	Enterobacteriales	Enterobacteriaceae	Pseudocitrobacter	0	0	0	0	0	0	0	0	0	0	0	0	0	0	0	0	0	0	0	0	0	0	0	0	0	0	0	0	0	0	0	0	0	0	0	0	0	0	0	0	0	0	0	0
OTU1873	Bacteroidetes	Bacteroidia	Bacteroidales	Bacteroidaceae	Bacteroides	0	0	0	0	0	0	0	0	0	0	0	0	0	0	0	0	0	0	0	0	0	0	0	0	0	0	0	0	0	0	0	0	0	0	0	0	0	0	0	0	0	0	0	0
OTU1874	Firmicutes	Clostridia	Clostridiales	Lachnospiraceae	Clostridium XlVa	0	0	0	0	0	0	0	0	0	0	0	0	0	0	0	0	0	0	0	0	0	0	0	0	0	0	0	0	0	0	0	0	0	0	0	0	0	0	0	0	0	0	0	0
OTU1875	Firmicutes	Negativicutes	Selenomonadales	Veillonellaceae	Veillonella	0	0	0	0	0	0	0	0	0	0	0	0	0	0	0.0031498	0	0	0	0	0	0	0	0	0	0	0	0	0.00656858	0	0	0	0	0	0	0	0	0	0	0	0	0	0	0	0
OTU1876	Bacteroidetes	Bacteroidia	Bacteroidales	Bacteroidaceae	Bacteroides	0	0	0	0	0	0.00387252	0	0	0	0	0	0	0	0	0	0	0	0	0.00301196	0	0.00903538	0.00707297	0.00408697	0.00216137	0.00410593	0	0.00733694	0	0.0016141	0	0	0	0	0	0	0	0	0	0	0	0	0	0	0
OTU1877	Firmicutes	Bacilli	Lactobacillales	Enterococcaceae	Enterococcus	0	0	0	0	0	0	0	0	0	0	0.00762273	0.0125392	0	0	0	0	0	0	0	0	0.00542123	0.00235766	0.00408697	0.00864547	0	0	0	0.00328429	0	0.00369117	0	0	0	0	0	0	0	0	0	0	0	0	0	0
OTU1878	Bacteroidetes	Bacteroidia	Bacteroidales	Bacteroidaceae	Bacteroides	0	0	0	0.00249607	0.00233149	0	0	0.00405852	0	0.00402755	0	0	0	0	0.00629961	0	0	0	0	0.00189369	0.0126495	0	0.00408697	0.0064841	0	0	0	0	0	0	0	0	0	0	0	0	0	0	0	0	0	0	0	0
OTU1879	Bacteroidetes	Bacteroidia	Bacteroidales	Bacteroidaceae	Bacteroides	0	0	0	0	0	0.00258168	0	0	0	0.00201377	0	0	0	0.00227931	0	0	0	0	0	0.00757475	0	0.00943063	0.00613046	0.00864547	0	0	0.00244565	0	0	0.00123039	0	0	0	0	0	0	0	0	0	0	0	0	0	0
OTU188	Bacteroidetes	Bacteroidia	Bacteroidales	Bacteroidaceae	Bacteroides	0	0	0	0	0	0	0	0	0	0	0	0	0	0	0	0	0	0	0	0	0	0	0	0	0	0	0	0	0	0	0	0	0.0168101	0.0130993	0.0608301	0.08953	0.0530906	0.0495645	0.0867355	0.0489444	0.139543	0.0738698	0	0
OTU1880	Bacteroidetes	Bacteroidia	Bacteroidales	Bacteroidaceae	Bacteroides	0	0	0	0	0.00233149	0	0	0	0.00250332	0	0	0	0	0	0	0.00686554	0.00189115	0	0.00301196	0.00189369	0	0.00235766	0.00817394	0.00864547	0.00205297	0	0	0.00328429	0.0032282	0.00123039	0	0	0	0	0	0	0	0	0	0	0	0	0	0
OTU1881	Bacteroidetes	Bacteroidia	Bacteroidales	Bacteroidaceae	Bacteroides	0	0	0	0	0	0	0	0	0	0	0	0	0	0	0	0	0	0	0	0	0	0	0	0.00432274	0.00821187	0	0.00244565	0	0.0032282	0.0147647	0	0	0	0	0	0	0	0	0	0	0	0	0	0
OTU1882	Firmicutes	Negativicutes	Selenomonadales	Veillonellaceae	Dialister	0	0	0	0.00499214	0.00466298	0	0	0	0	0	0	0	0	0	0.00944941	0	0.00756458	0	0.0120478	0.0113621	0	0	0	0	0	0	0	0	0	0	0	0	0	0	0	0	0	0	0	0	0	0	0	0
OTU1883	Firmicutes	Clostridia	Clostridiales	Lachnospiraceae	Hungatella	0	0	0	0	0	0.00516336	0	0.00608779	0	0	0	0	0.00250294	0	0.0031498	0	0.00945573	0	0	0.00568107	0	0	0	0.00216137	0	0.00704672	0	0	0	0	0.00555602	0	0	0	0	0	0	0	0	0	0	0	0	0
OTU1884	Firmicutes	Clostridia	Clostridiales	Lachnospiraceae	Sporobacterium	0	0	0	0	0	0	0	0	0	0	0	0	0	0	0	0	0	0	0	0	0	0	0	0	0	0	0	0	0	0	0	0	0	0	0	0	0	0	0	0	0	0	0	0
OTU1885	Bacteroidetes	Bacteroidia	Bacteroidales	Bacteroidaceae	Bacteroides	0	0	0	0	0	0	0	0	0	0	0	0	0	0	0	0	0	0	0	0	0	0	0	0	0	0	0	0	0	0	0	0	0	0	0	0	0	0	0	0	0	0	0	0
OTU1886	Firmicutes	Bacilli	Lactobacillales	Enterococcaceae	Enterococcus	0	0	0	0	0	0	0	0	0	0	0	0	0	0	0	0	0	0	0	0	0	0	0	0	0	0	0	0	0	0	0	0	0	0	0	0	0	0	0	0	0	0	0.00808326	0.00198922
OTU1887	Bacteroidetes	Bacteroidia	Bacteroidales	Bacteroidaceae	Bacteroides	0	0	0	0	0	0	0	0	0	0	0	0	0	0	0	0	0	0	0	0	0	0	0	0	0	0	0	0	0	0	0	0	0	0	0	0	0	0	0	0	0	0	0	0
OTU1888	Firmicutes	Clostridia	Clostridiales	Lachnospiraceae	Roseburia	0	0	0	0	0	0	0	0	0	0	0	0	0	0	0	0	0	0	0	0	0	0	0	0	0	0	0	0	0	0	0	0	0	0	0	0	0	0	0	0	0	0	0	0.00596766
OTU1889	Firmicutes	Clostridia	Clostridiales	Lachnospiraceae	Roseburia	0	0	0	0	0	0	0	0	0	0	0	0	0	0	0	0	0	0	0	0	0	0	0	0	0	0	0	0	0	0	0	0	0	0	0	0	0	0	0	0	0	0	0	0
OTU189	Firmicutes	Clostridia	Clostridiales	Lachnospiraceae	Roseburia	0	0	0	0	0.00466298	0	0	0	0	0	0	0.0250784	0	0	0	0	0	0	0	0	0.200585	0.00943063	0	0	0	0	0	0	0	0	0.00277801	0.0633473	0.205083	0.264606	0	0	0	0	0	0	0	0	1.27109	1.16966
OTU1890	Firmicutes	Clostridia	Clostridiales	Lachnospiraceae	Catonella	0	0	0	0	0	0	0	0	0	0	0	0	0	0	0	0	0	0	0	0	0	0	0	0	0	0	0	0	0	0	0	0	0	0	0	0	0	0	0	0	0	0.00492465	0	0.00198922
OTU1891	Bacteroidetes	Bacteroidia	Bacteroidales	Bacteroidaceae	Bacteroides	0	0	0	0	0	0	0	0	0	0	0	0	0	0	0	0	0	0	0	0	0	0	0	0	0	0	0	0	0	0	0	0	0	0	0.00467924	0.00746083	0	0	0	0	0	0	0	0
OTU1892	Firmicutes	Clostridia	Clostridiales	Lachnospiraceae	Murimonas	0.00279971	0	0	0	0	0	0	0	0	0	0	0	0	0	0	0	0	0	0	0	0	0	0	0	0	0	0	0	0	0	0	0	0.00336202	0	0.00467924	0	0	0	0	0.00326296	0	0	0.00202081	0
OTU1893	Firmicutes	Clostridia	Clostridiales	Lachnospiraceae	Clostridium XlVa	0	0	0	0	0	0	0	0	0	0	0	0	0	0	0	0	0	0	0	0	0	0	0	0	0	0	0	0	0	0	0	0	0	0.00523972	0.00233962	0	0	0	0	0	0	0	0.0262706	0.00795687
OTU1894	Firmicutes	Clostridia	Clostridiales	Lachnospiraceae	Clostridium XlVa	0	0	0	0	0.00466298	0	0	0	0	0	0	0	0	0	0	0	0	0	0	0	0	0	0	0	0	0	0	0	0	0	0	0	0	0.00261986	0.00467924	0.00497389	0.00758438	0	0	0	0.00697715	0	0.00202081	0.00397844
OTU1895	Firmicutes	Clostridia	Clostridiales	Lachnospiraceae	Dorea	0	0	0	0.00249607	0	0	0	0	0	0	0	0	0	0	0	0	0	0	0	0	0	0.00235766	0	0.00432274	0	0	0	0.00328429	0	0	0	0	0	0	0.00233962	0	0	0	0	0	0	0.00984931	0.00404163	0
OTU1896	Firmicutes	Clostridia	Clostridiales	Lachnospiraceae	Eisenbergiella	0	0	0	0	0	0	0	0	0	0	0	0	0	0	0	0	0	0	0	0	0	0	0	0	0	0	0	0	0	0	0	0	0	0.00785958	0	0	0	0	0	0	0	0	0.00808326	0.0119353
OTU1897	Firmicutes	Clostridia	Clostridiales	Lachnospiraceae	Ruminococcus2	0	0.00443774	0	0	0	0	0	0	0	0	0	0	0	0	0	0	0	0	0	0	0	0	0	0	0	0	0	0	0	0	0	0	0	0	0	0	0.00379219	0	0	0	0	0	0	0
OTU1898	Bacteroidetes	Bacteroidia	Bacteroidales	Bacteroidaceae	Bacteroides	0	0	0	0	0	0	0	0	0	0	0	0	0	0	0	0	0	0	0	0	0	0	0	0	0	0	0	0	0	0	0	0	0	0.00261986	0	0	0	0	0	0	0	0	0	0
OTU1899	Bacteroidetes	Bacteroidia	Bacteroidales	Bacteroidaceae	Bacteroides	0	0	0	0	0	0	0	0	0	0	0	0	0	0	0	0	0	0	0	0	0	0	0	0	0	0	0	0	0	0	0	0	0	0.00523972	0	0	0	0	0	0.00326296	0	0	0	0
OTU19	Firmicutes	Clostridia	Clostridiales	Lachnospiraceae	Fusicatenibacter	0	0.0221887	0.453083	0.30452	0.135227	0.131666	0.171508	0.239453	0.100133	0.0684683	0	0	0.0851	0.0547033	0	0.0171638	0.0453875	0.0155237	0.0361435	0.12309	0.113846	0.0188613	0.0388262	0.0194523	0.0164237	0.176168	0.0220108	0.348135	0.0145269	0.0578284	0.308359	2.96465	0.110947	0.584228	5.51682	3.94678	2.27911	2.55257	1.27112	2.27755	0.0802372	0.0344726	0.0626452	0.121342
OTU190	Bacteroidetes	Bacteroidia	Bacteroidales	Bacteroidaceae	Bacteroides	0.0223977	0.00887548	0.0453083	0.0524174	0.0209834	0.0709961	0.0193638	0.0284097	0.0400531	0.0221515	0	0	0.0725853	0.145876	0	0	0.00189115	0.00388093	0.0120478	0.00946844	0	0	0.0653915	0.0108068	0.00410593	0	0.00733694	0	0.0032282	0.00615195	0.0416701	0.0126695	0	0	0	0	0	0	0	0	0	0	0	0
OTU1900	Firmicutes	Clostridia	Clostridiales	Lachnospiraceae	Dorea	0	0	0	0	0	0.00258168	0	0	0	0	0	0	0	0	0	0	0	0	0	0	0.00180708	0	0.00204349	0	0	0	0	0	0	0.00369117	0	0	0	0.00261986	0	0.00497389	0	0.00708065	0	0.00652592	0	0.00492465	0	0
OTU1901	Firmicutes	Clostridia	Clostridiales	Lachnospiraceae	Catonella	0	0.00443774	0	0	0	0	0	0.00202926	0.00250332	0	0	0	0	0	0	0	0	0	0	0	0	0	0	0	0	0	0	0	0	0	0	0	0	0.00261986	0	0	0	0.00354032	0.00299088	0.00652592	0.00348857	0.00984931	0	0
OTU1902	Firmicutes	Clostridia	Clostridiales	Lachnospiraceae	Roseburia	0	0	0	0	0.00233149	0	0	0	0.00500663	0	0	0	0	0	0	0	0	0	0	0	0	0	0	0	0	0	0	0	0	0	0	0	0	0	0	0	0	0	0	0	0	0	0	0.00795687
OTU1903	Firmicutes	Clostridia	Clostridiales	Lachnospiraceae	Roseburia	0	0	0	0	0	0	0	0	0	0	0	0	0	0	0	0	0	0	0	0	0	0	0	0	0	0	0	0	0	0	0	0	0	0	0	0	0	0	0	0	0	0	0	0.00397844
OTU1904	Firmicutes	Negativicutes	Selenomonadales	Veillonellaceae	Veillonella	0	0	0	0	0	0	0	0	0	0	0	0	0	0	0	0	0	0	0	0	0	0	0	0	0	0	0	0	0	0	0	0	0	0	0	0	0	0	0	0	0	0	0	0
OTU1905	Bacteroidetes	Bacteroidia	Bacteroidales	Bacteroidaceae	Bacteroides	0	0	0	0	0	0	0	0	0	0	0	0	0	0	0	0	0	0	0	0	0	0	0	0	0	0	0	0	0	0	0	0	0	0	0.00467924	0.00497389	0.00379219	0.00354032	0	0.00978889	0.00348857	0	0	0
OTU1906	Firmicutes	Negativicutes	Selenomonadales	Veillonellaceae	Veillonella	0	0	0	0	0	0	0	0	0	0	0	0	0	0	0	0	0	0	0	0	0	0	0	0	0	0	0	0	0	0	0	0	0	0	0	0.0174086	0.0113766	0.00708065	0	0.00326296	0.0139543	0	0	0
OTU1907	Bacteroidetes	Bacteroidia	Bacteroidales	Bacteroidaceae	Bacteroides	0	0	0	0	0	0	0	0	0	0	0	0	0	0	0	0	0	0	0	0	0	0	0	0	0	0	0	0	0	0	0	0	0	0	0	0	0.0113766	0	0.00299088	0	0	0	0	0
OTU1908	Bacteroidetes	Bacteroidia	Bacteroidales	Bacteroidaceae	Bacteroides	0	0	0	0	0	0	0	0	0	0	0	0	0	0	0	0	0	0	0	0	0	0	0	0	0	0	0	0	0	0	0	0	0	0	0	0.0174086	0.00379219	0	0.0119635	0.00652592	0.0139543	0.00492465	0	0
OTU1909	Bacteroidetes	Bacteroidia	Bacteroidales	Bacteroidaceae	Bacteroides	0	0	0	0	0	0	0	0	0	0	0	0	0	0	0	0	0	0	0	0	0	0	0	0	0	0	0	0	0	0	0	0	0	0	0	0	0	0	0	0	0	0	0	0
OTU191	Firmicutes	Clostridia	Clostridiales	Ruminococcaceae	Intestinimonas	0.0111988	0	0.0407775	0.0299528	0.100254	0.0503427	0.0802213	0.144078	0.0776028	0.136937	0	0	0	0	0.0251984	0.12358	0.00945573	0.0543331	0.00602391	0.00946844	0	0	0	0	0.0061589	0.0845606	0	0.0295586	0.0419666	0.0295294	0.0444481	0	0	0	0	0.00248694	0	0	0	0	0	0	0	0
OTU1910	Firmicutes	Clostridia	Clostridiales	Lachnospiraceae	Catonella	0	0	0	0	0	0	0	0	0	0	0	0	0	0	0	0	0	0	0	0	0	0	0	0	0	0	0	0	0	0	0	0	0	0	0	0	0	0	0.00299088	0	0	0	0	0
OTU1911	Bacteroidetes	Bacteroidia	Bacteroidales	Bacteroidaceae	Bacteroides	0	0	0	0	0	0	0	0	0	0	0	0	0	0	0	0	0	0	0	0	0	0	0	0	0	0	0	0	0	0	0	0	0	0	0	0	0	0	0	0	0	0	0	0
OTU1912	Firmicutes	Clostridia	Clostridiales	Lachnospiraceae	Catonella	0	0	0	0	0	0	0	0	0	0	0	0	0	0	0	0	0	0	0	0	0	0	0	0	0	0	0	0	0	0	0	0	0	0	0	0	0	0	0.00299088	0.00326296	0	0	0	0
OTU1913	Bacteroidetes	Bacteroidia	Bacteroidales	Bacteroidaceae	Bacteroides	0	0	0	0	0	0	0	0	0	0	0	0	0	0	0	0	0	0	0	0	0	0	0	0	0	0	0	0	0	0	0	0	0	0	0.00233962	0.00994777	0	0	0	0.00978889	0	0	0	0
OTU1914	Firmicutes	Clostridia	Clostridiales	Lachnospiraceae	Clostridium XlVa	0	0	0	0	0	0	0	0	0	0	0	0	0.00250294	0.00455861	0	0	0	0	0	0	0.0198778	0	0	0	0	0	0	0.00328429	0	0	0	0	0	0	0	0.00746083	0	0	0	0	0	0	0	0
OTU1915	Bacteroidetes	Bacteroidia	Bacteroidales	Bacteroidaceae	Bacteroides	0	0	0	0	0	0	0	0	0	0	0	0	0	0	0	0	0	0	0	0	0	0	0	0	0	0	0	0	0	0	0	0	0	0	0.00233962	0	0	0	0	0	0.00348857	0	0	0
OTU1916	Bacteroidetes	Bacteroidia	Bacteroidales	Bacteroidaceae	Bacteroides	0	0	0	0	0	0	0	0	0	0	0	0	0	0	0	0	0	0	0	0	0	0	0	0	0	0	0	0	0	0	0	0	0	0	0.00701886	0	0	0	0	0	0	0	0	0
OTU1917	Proteobacteria	Gammaproteobacteria	Enterobacteriales	Enterobacteriaceae	Escherichia/Shigella	0	0.00443774	0	0	0	0	0	0	0	0	0.00254091	0	0	0	0	0	0	0	0	0	0.00180708	0.00235766	0	0	0	0	0	0	0	0	0	0	0	0	0	0	0	0	0.00299088	0	0	0	0	0
OTU1918	Bacteroidetes	Bacteroidia	Bacteroidales	Bacteroidaceae	Bacteroides	0.00559942	0.00887548	0	0	0	0	0	0	0	0	0	0	0.00500588	0.00227931	0	0	0	0	0	0	0	0	0	0	0	0	0	0	0	0	0	0	0	0	0	0	0	0	0	0	0	0	0	0
OTU1919	Bacteroidetes	Bacteroidia	Bacteroidales	Bacteroidaceae	Bacteroides	0	0	0	0	0	0	0	0	0	0	0	0	0	0	0	0	0	0	0	0	0	0	0	0	0	0	0	0	0	0	0	0	0	0	0	0	0	0	0	0	0	0	0	0
OTU192	Firmicutes	Clostridia	Clostridiales	Lachnospiraceae	Clostridium XlVa	0.0139985	0.0355019	0.00453083	0.0149764	0.0163204	0.00387252	0.011065	0.0101463	0.00250332	0.0080551	0.00508182	0	0	0	0.0031498	0	0.00567344	0	0.0331315	0.00378738	0.0162637	0.00943063	0.00817394	0.00432274	0.00410593	0.0563738	0.00244565	0	0.0129128	0.00123039	0.00833403	0.0295621	0.0537924	0.128373	0.0538112	0.0373042	0.0379219	0.0637258	0.0418723	0.0358926	0.0348857	0.0393972	0.0383955	0.0497305
OTU1920	Firmicutes	Clostridia	Clostridiales	Lachnospiraceae	Dorea	0	0	0	0	0	0	0	0	0	0	0	0.0031348	0.00250294	0.00227931	0	0	0	0	0	0.00189369	0	0	0	0	0	0	0.00244565	0	0	0.00123039	0	0	0	0	0	0	0	0	0	0	0	0	0	0
OTU1921	Firmicutes	Clostridia	Clostridiales	Lachnospiraceae	Dorea	0	0	0	0	0	0	0	0	0	0	0	0	0	0	0	0	0	0	0	0	0	0	0	0	0	0	0.00489129	0	0.0016141	0	0	0	0	0	0	0	0	0	0	0	0	0	0	0
OTU1922	Bacteroidetes	Bacteroidia	Bacteroidales	Bacteroidaceae	Bacteroides	0	0	0	0	0	0	0	0	0	0	0	0	0	0	0	0	0	0	0	0	0	0	0	0	0	0	0	0	0	0	0	0	0	0	0	0	0	0	0	0	0	0	0	0
OTU1923	Firmicutes	Clostridia	Clostridiales	Lachnospiraceae	Coprococcus	0	0	0	0	0	0	0	0	0	0	0.00254091	0.0031348	0.00250294	0	0	0	0	0	0	0.00189369	0	0	0	0.00216137	0	0	0	0	0	0	0	0	0	0	0	0	0	0	0	0	0	0	0	0
OTU1924	Firmicutes	Clostridia	Clostridiales	Lachnospiraceae	Clostridium XlVa	0	0	0.00453083	0	0	0	0	0	0	0	0	0	0	0	0	0	0	0	0	0	0	0	0	0	0	0	0	0	0	0	0	0	0	0	0	0	0	0	0	0	0	0	0	0
OTU1925	Bacteroidetes	Bacteroidia	Bacteroidales	Bacteroidaceae	Bacteroides	0	0	0	0	0	0	0	0	0	0	0	0	0	0	0	0	0.00378229	0	0	0	0.00180708	0.00235766	0.00204349	0	0	0	0	0.00328429	0	0	0.00277801	0	0	0	0	0	0	0	0	0	0	0	0	0
OTU1926	Bacteroidetes	Bacteroidia	Bacteroidales	Bacteroidaceae	Bacteroides	0	0	0	0	0	0	0	0	0	0	0	0	0	0	0	0	0	0	0	0	0	0	0	0	0	0	0	0	0	0	0	0	0	0	0	0	0	0	0	0	0	0	0	0
OTU1927	Bacteroidetes	Bacteroidia	Bacteroidales	Bacteroidaceae	Bacteroides	0	0	0	0	0	0	0	0	0	0	0	0	0	0	0	0	0	0	0	0	0	0	0	0	0	0	0	0	0	0	0	0	0	0	0	0	0	0	0	0	0	0	0	0
OTU1928	Actinobacteria	Actinobacteria	Coriobacteriales	Coriobacteriaceae	Adlercreutzia	0	0	0	0	0	0	0	0	0	0	0	0	0	0	0	0	0	0	0	0	0	0	0	0	0	0	0	0	0	0	0	0	0	0	0	0	0	0	0	0	0	0	0	0
OTU1929	Firmicutes	Clostridia	Clostridiales	Lachnospiraceae	Clostridium XlVa	0	0	0	0	0	0	0	0	0	0	0	0	0	0	0	0	0	0	0	0	0	0	0	0	0	0	0	0	0	0	0	0	0	0	0	0	0	0	0	0	0	0	0	0
OTU193	Firmicutes	Negativicutes	Selenomonadales	Veillonellaceae	Mitsuokella	0	0	0	0	0	0	0	0	0	0	0	0	0	0	0	0	0	0	0	0	0	0	0	0	0	0	0	0	0	0	0	0	0	0	0	0	0	0	0	0	0	0	0	0
OTU1930	Bacteroidetes	Bacteroidia	Bacteroidales	Bacteroidaceae	Bacteroides	0	0	0	0	0	0	0	0	0	0	0	0	0	0	0	0	0	0	0	0	0	0	0	0	0	0	0	0	0	0	0	0	0	0	0	0	0	0	0	0	0	0	0	0
OTU1931	Bacteroidetes	Bacteroidia	Bacteroidales	Bacteroidaceae	Bacteroides	0	0	0	0	0	0	0	0	0	0	0	0	0	0	0	0	0	0	0	0	0	0	0	0	0	0	0	0	0	0	0	0	0	0	0	0	0	0	0	0	0	0	0	0
OTU1932	Bacteroidetes	Bacteroidia	Bacteroidales	Bacteroidaceae	Bacteroides	0	0	0	0.00249607	0	0	0	0	0	0	0	0	0	0	0	0.0102983	0	0	0.00301196	0.00568107	0	0.00235766	0	0.00432274	0.00821187	0	0.00244565	0	0.0016141	0	0	0	0	0	0	0	0	0	0	0	0	0	0	0
OTU1933	Firmicutes	Clostridia	Clostridiales	Clostridiaceae 1	Clostridium sensu stricto	0	0	0	0	0	0	0	0	0	0	0	0	0	0	0	0	0	0	0	0	0	0	0	0	0	0	0	0	0	0.0110735	0	0	0	0	0	0	0	0	0	0	0	0	0	0
OTU1934	Proteobacteria	Gammaproteobacteria	Enterobacteriales	Enterobacteriaceae	Proteus	0	0	0	0	0	0	0	0	0	0	0	0	0	0	0	0	0	0	0	0	0	0	0	0	0	0	0	0	0	0	0	0	0	0	0	0	0	0	0	0	0	0	0	0
OTU1935	Firmicutes	Clostridia	Clostridiales	Lachnospiraceae	Blautia	0	0	0	0	0	0	0	0	0	0	0	0	0	0	0	0	0	0	0.00301196	0	0	0	0	0	0	0	0	0	0	0	0	0	0	0	0	0	0	0	0	0	0	0	0	0
OTU1936	Bacteroidetes	Bacteroidia	Bacteroidales	Bacteroidaceae	Bacteroides	0	0	0	0	0	0	0	0	0	0	0	0	0	0	0	0	0	0	0	0	0	0	0	0	0	0	0	0	0	0	0	0	0	0	0	0	0	0	0	0	0	0	0	0
OTU1937	Firmicutes	Clostridia	Clostridiales	Ruminococcaceae	Acetivibrio	0	0	0	0	0	0	0	0	0	0	0	0	0	0	0	0	0	0	0	0	0	0	0	0	0.00205297	0	0	0	0	0.0135343	0	0	0	0	0	0	0	0	0	0	0	0	0	0
OTU1938	Firmicutes	Clostridia	Clostridiales	Lachnospiraceae	Dorea	0	0	0	0	0	0	0	0.00202926	0	0	0	0	0	0	0	0	0	0	0.00301196	0	0	0	0.00204349	0	0	0	0	0.00656858	0	0	0	0	0	0	0	0	0	0	0	0	0	0	0	0
OTU1939	Firmicutes	Clostridia	Clostridiales	Lachnospiraceae	Lachnoanaerobaculum	0	0	0	0	0	0	0	0	0	0	0	0	0	0	0	0	0	0	0	0	0	0	0	0	0	0	0	0.00328429	0	0.00246078	0	0	0	0	0	0	0	0	0	0	0	0	0	0
OTU194	Firmicutes	Clostridia	Clostridiales	Lachnospiraceae	Ruminococcus2	0	0	0	0.00249607	0	0	0.00276625	0.00405852	0.00250332	0	0.0203273	0.0125392	0.00250294	0.0159551	0.0346479	0.0240294	0.00378229	0.00194047	0.0120478	0.0132558	0.00180708	0.00235766	0.00408697	0.023775	0.061589	0	0.0366847	0.0558329	0.0258256	0.050446	0	0	0	0	0	0	0	0	0	0	0	0	0	0
OTU1940	Firmicutes	Clostridia	Clostridiales	Lachnospiraceae	Lachnoanaerobaculum	0	0	0	0	0	0	0	0	0	0	0	0	0	0	0	0	0	0	0	0	0	0	0	0	0.00205297	0	0	0	0.0016141	0	0	0	0	0	0	0	0	0	0	0	0	0	0	0
OTU1941	Firmicutes	Clostridia	Clostridiales	Lachnospiraceae	Clostridium XlVa	0.00839913	0	0	0.0174725	0	0.00387252	0.0055325	0	0.00250332	0	0	0	0	0	0.0031498	0	0	0	0	0	0	0	0	0	0	0	0	0.00328429	0	0	0	0	0	0	0	0	0	0	0	0	0	0	0	0
OTU1942	Firmicutes	Clostridia	Clostridiales	Peptostreptococcaceae	Intestinibacter	0	0	0	0	0	0	0	0	0	0	0	0	0	0	0	0	0	0	0	0	0	0	0	0	0	0	0	0	0	0	0	0	0	0	0	0	0	0	0	0	0	0	0	0
OTU1943	Firmicutes	Clostridia	Clostridiales	Peptostreptococcaceae	Intestinibacter	0	0	0	0	0	0	0	0	0	0.00201377	0	0	0	0.00227931	0	0	0	0	0	0	0	0	0	0	0	0	0	0	0	0	0	0	0	0	0	0	0	0	0	0	0	0	0	0
OTU1944	Firmicutes	Clostridia	Clostridiales	Lachnospiraceae	Catonella	0	0	0	0	0	0	0	0	0	0	0	0	0	0	0	0	0	0	0	0	0	0	0	0	0	0	0	0	0	0	0	0	0	0	0	0	0	0	0	0	0	0	0	0
OTU1945	Firmicutes	Clostridia	Clostridiales	Lachnospiraceae	Clostridium XlVa	0	0	0	0	0	0	0	0	0	0	0	0	0	0	0	0	0	0	0	0	0	0	0	0	0	0	0	0	0	0	0	0	0	0	0	0	0	0	0	0	0	0	0	0
OTU1946	Firmicutes	Clostridia	Clostridiales	Peptostreptococcaceae	Intestinibacter	0	0	0	0	0	0	0	0	0	0	0	0	0	0	0	0	0	0	0	0	0	0	0	0	0	0	0	0	0	0	0	0	0	0	0	0	0	0	0	0	0	0	0	0
OTU1947	Firmicutes	Clostridia	Clostridiales	Lachnospiraceae	Ruminococcus2	0	0	0	0	0	0	0	0	0	0	0	0	0	0	0	0	0	0	0	0	0	0	0	0	0	0	0	0	0	0	0	0	0	0	0	0	0	0	0	0	0	0	0	0
OTU1948	Firmicutes	Negativicutes	Selenomonadales	Veillonellaceae	Allisonella	0	0	0	0	0	0	0	0	0	0	0	0	0	0	0	0	0	0	0	0	0	0	0	0	0	0	0	0	0	0	0	0	0	0	0	0	0	0	0	0	0	0	0	0
OTU1949	Firmicutes	Clostridia	Clostridiales	Lachnospiraceae	Dorea	0	0	0	0	0.00466298	0	0	0	0	0	0	0	0	0	0	0	0	0	0	0	0	0	0	0.0064841	0	0	0	0	0.0016141	0	0	0	0	0	0	0	0	0	0	0	0	0	0	0
OTU195	Actinobacteria	Actinobacteria	Bifidobacteriales	Bifidobacteriaceae	Bifidobacterium	0.00279971	0	0.0407775	0	0	0	0.0055325	0.00202926	0.0275365	0	0	0.00626959	0	0.00227931	0	0	0.00567344	0	0	0	0	0	0	0	0	0	0	0	0	0	0	0.00422315	0	0	0	0	0	0	0.00598176	0.00326296	0	0	0	0
OTU1950	Firmicutes	Clostridia	Clostridiales	Lachnospiraceae	Roseburia	0	0	0	0	0	0	0	0	0	0	0	0	0	0	0	0	0	0	0	0	0	0	0	0	0	0	0	0	0	0	0	0	0	0	0	0	0	0	0	0	0	0	0	0
OTU1951	Actinobacteria	Actinobacteria	Bifidobacteriales	Bifidobacteriaceae	Bifidobacterium	0	0	0	0	0	0	0	0	0	0	0	0	0	0	0	0	0	0	0	0	0	0	0	0	0	0	0	0	0	0	0	0	0	0	0	0	0	0	0	0	0	0	0	0
OTU1952	Firmicutes	Clostridia	Clostridiales	Lachnospiraceae	Clostridium XlVa	0	0	0	0	0	0	0	0	0	0	0	0	0	0	0	0	0	0	0	0	0	0	0	0	0	0	0	0	0	0	0	0	0	0	0	0	0	0	0	0	0	0	0	0
OTU1953	Firmicutes	Clostridia	Clostridiales	Lachnospiraceae	Ruminococcus2	0	0	0	0	0	0	0	0	0	0	0	0	0.00500588	0.00227931	0	0	0	0	0	0.00189369	0	0	0	0	0	0	0	0	0	0	0	0	0	0	0	0	0	0	0	0	0	0	0	0
OTU1954	Firmicutes	Negativicutes	Selenomonadales	Veillonellaceae	Dialister	0	0	0	0	0	0	0	0	0	0	0	0	0	0	0	0	0	0	0	0	0	0	0	0	0	0	0	0	0	0	0	0	0	0	0	0	0	0	0	0	0	0	0	0
OTU1955	Proteobacteria	Gammaproteobacteria	Enterobacteriales	Enterobacteriaceae	Escherichia/Shigella	0	0	0	0	0	0	0	0	0	0	0	0	0	0	0	0	0	0	0	0	0	0	0	0	0	0	0	0	0	0	0	0	0	0	0	0	0	0	0	0	0	0	0	0
OTU1956	Firmicutes	Clostridia	Clostridiales	Lachnospiraceae	Butyrivibrio	0	0	0	0	0	0	0	0	0	0	0.00508182	0	0	0	0	0	0	0	0	0	0	0	0	0	0	0	0	0.0131372	0	0	0	0	0	0	0	0	0	0	0	0	0	0	0	0
OTU1957	Firmicutes	Clostridia	Clostridiales	Peptostreptococcaceae	Romboutsia	0	0	0	0	0	0	0	0	0	0	0	0	0	0	0	0	0.00378229	0	0	0.00189369	0	0	0	0	0	0	0	0	0	0	0	0	0	0	0	0	0	0	0	0	0	0	0	0
OTU1958	Firmicutes	Clostridia	Clostridiales	Lachnospiraceae	Coprococcus	0	0	0	0	0	0	0	0	0	0	0	0	0	0	0	0	0.00189115	0	0	0	0	0	0	0	0	0	0	0	0	0	0	0	0	0	0	0	0	0	0	0	0	0	0	0
OTU1959	Bacteroidetes	Bacteroidia	Bacteroidales	Prevotellaceae	Prevotella	0	0	0	0	0	0	0	0	0	0	0	0	0	0	0	0	0	0	0	0	0	0	0	0	0	0	0	0	0	0	0	0	0	0	0	0	0	0	0	0	0	0	0	0
OTU196	Bacteroidetes	Bacteroidia	Bacteroidales	Bacteroidaceae	Bacteroides	0	0	0	0	0	0	0	0	0	0	0	0	0	0	0	0	0	0	0	0	0	0	0	0	0	0	0	0	0	0	0	0	0.262238	0.285565	0.0889055	0.0671475	0.0834281	0.0849678	0.107672	0.117467	0.104657	0.162514	0	0
OTU1960	Firmicutes	Clostridia	Clostridiales	Lachnospiraceae	Dorea	0	0	0	0	0	0	0	0	0	0	0	0	0	0	0	0	0	0	0	0	0	0	0	0	0	0	0	0	0	0	0	0	0	0	0	0	0	0	0	0	0	0	0	0
OTU1961	Firmicutes	Clostridia	Clostridiales	Lachnospiraceae	Dorea	0	0	0	0	0	0	0	0	0	0	0	0	0	0	0	0	0	0	0	0	0	0	0	0	0	0	0	0	0	0	0	0	0	0	0	0	0	0	0	0	0	0	0	0
OTU1962	Firmicutes	Clostridia	Clostridiales	Lachnospiraceae	Dorea	0	0	0	0.00249607	0	0	0	0	0.00250332	0	0	0	0	0	0	0	0	0	0	0.00189369	0	0.00471531	0	0	0	0	0	0	0	0	0	0	0	0	0	0	0	0	0	0	0	0	0	0
OTU1963	Firmicutes	Negativicutes	Selenomonadales	Veillonellaceae	Dialister	0	0	0	0	0	0	0	0	0	0	0	0	0	0	0	0	0	0	0	0	0	0	0	0	0	0	0	0	0	0	0	0	0	0	0	0	0	0	0	0	0	0	0	0
OTU1964	Firmicutes	Negativicutes	Selenomonadales	Veillonellaceae	Veillonella	0	0	0	0	0	0	0	0	0	0	0	0	0	0	0	0	0	0	0	0	0	0	0	0	0	0	0	0	0	0	0	0	0	0	0	0	0	0	0	0	0	0	0	0
OTU1965	Firmicutes	Clostridia	Clostridiales	Lachnospiraceae	Dorea	0	0	0	0	0	0	0	0	0	0	0.00254091	0	0	0	0	0	0	0	0	0	0	0	0	0	0.00205297	0	0	0	0.0016141	0	0	0	0	0	0	0	0	0	0	0	0	0	0	0
OTU1966	Firmicutes	Negativicutes	Selenomonadales	Veillonellaceae	Veillonella	0	0	0	0	0	0	0	0	0	0	0	0	0	0	0	0	0	0	0	0	0	0	0	0	0	0	0	0	0.0016141	0	0	0	0	0	0	0	0	0	0	0	0	0	0	0
OTU1967	Proteobacteria	Betaproteobacteria	Burkholderiales	Sutterellaceae	Parasutterella	0	0	0	0	0	0	0	0	0	0	0	0	0	0	0	0	0	0	0	0	0	0	0	0	0	0	0	0	0	0	0	0	0	0	0	0	0	0	0	0	0	0	0	0
OTU1968	Firmicutes	Clostridia	Clostridiales	Lachnospiraceae	Lachnospiracea_incertae_sedis	0	0	0	0	0	0	0	0	0	0	0	0	0	0	0	0	0	0	0	0	0	0	0	0	0	0	0	0	0	0	0	0	0	0	0	0	0	0	0	0	0	0	0	0
OTU1969	Firmicutes	Clostridia	Clostridiales	Clostridiales_Incertae Sedis XI	Finegoldia	0	0	0	0	0	0	0	0	0	0	0	0	0	0.0136758	0	0	0	0	0	0	0	0	0	0	0	0	0	0	0	0	0	0	0	0	0	0	0	0	0	0	0	0	0	0
OTU197	Firmicutes	Negativicutes	Selenomonadales	Veillonellaceae	Veillonella	0	0	0	0	0	0	0	0	0	0	0	0	0	0	0	0	0	0	0	0	0	0	0	0	0	0	0	0	0	0	0	0	0	0	0	0	0	0	0	0	0	0	0	0
OTU1970	Bacteroidetes	Bacteroidia	Bacteroidales	Bacteroidaceae	Bacteroides	0	0	0	0.00249607	0.00233149	0	0.00276625	0.00202926	0.00500663	0.00604132	0	0	0	0	0.0031498	0	0	0	0.00903587	0	0.00180708	0	0.00204349	0.00216137	0.0061589	0	0	0	0.0016141	0	0	0	0	0	0	0	0	0	0	0	0	0	0	0
OTU1971	Proteobacteria	Gammaproteobacteria	Enterobacteriales	Enterobacteriaceae	Escherichia/Shigella	0	0	0	0	0	0	0	0	0	0	0	0	0	0	0	0	0.00756458	0	0.00602391	0	0.00542123	0.00235766	0	0.00432274	0.0061589	0	0	0	0.0080705	0	0	0	0	0	0	0	0	0	0	0	0	0	0	0
OTU1972	Bacteroidetes	Bacteroidia	Bacteroidales	Bacteroidaceae	Bacteroides	0	0	0	0.00499214	0	0.00516336	0	0.00202926	0	0.00402755	0	0	0.00250294	0	0.00629961	0	0.00189115	0.00194047	0.00903587	0	0.00361415	0	0.00204349	0	0	0	0	0	0	0	0	0	0	0	0	0	0	0	0	0	0	0	0	0
OTU1973	Bacteroidetes	Bacteroidia	Bacteroidales	Bacteroidaceae	Bacteroides	0	0	0	0	0	0.00129084	0	0.00202926	0	0	0	0	0	0	0.0031498	0	0.00945573	0	0	0.00757475	0	0	0.0102174	0.00432274	0.00205297	0	0	0	0	0	0	0	0	0	0	0	0	0	0	0	0	0	0	0
OTU1974	Firmicutes	Negativicutes	Selenomonadales	Acidaminococcaceae	Phascolarctobacterium	0	0	0	0.00748821	0.00466298	0.00258168	0	0.00405852	0	0	0	0	0	0	0	0	0.00378229	0	0	0	0	0	0.00204349	0	0.00205297	0.0281869	0	0	0.0048423	0	0	0	0	0	0	0	0	0	0	0	0	0	0	0
OTU1975	Firmicutes	Clostridia	Clostridiales	Lachnospiraceae	Hungatella	0	0	0	0	0	0.00387252	0	0	0	0	0	0	0	0	0	0	0	0	0.00301196	0	0	0	0	0.00216137	0.0061589	0	0.00244565	0.0131372	0.0080705	0.00246078	0	0	0	0	0	0	0	0	0	0	0	0	0	0
OTU1976	Firmicutes	Negativicutes	Selenomonadales	Acidaminococcaceae	Phascolarctobacterium	0	0	0	0	0	0	0	0	0	0	0	0	0	0	0.0031498	0.00343277	0.0113469	0	0.00301196	0.00189369	0	0	0	0.0151296	0	0.0140934	0	0	0.0016141	0	0	0	0	0	0	0	0	0	0	0	0	0	0	0
OTU1977	Firmicutes	Clostridia	Clostridiales	Ruminococcaceae	Butyricicoccus	0	0	0.00453083	0.00998427	0	0.00387252	0	0.00405852	0.00250332	0.00604132	0	0	0.00500588	0	0	0	0	0	0.00301196	0	0	0	0	0	0	0	0.00244565	0.00328429	0.0016141	0	0	0	0	0	0	0	0	0	0	0	0	0	0	0
OTU1978	Bacteroidetes	Bacteroidia	Bacteroidales	Bacteroidaceae	Bacteroides	0	0	0	0.00748821	0	0.00258168	0	0	0	0	0	0	0.00250294	0.00227931	0	0	0	0	0	0	0	0	0.0102174	0.0064841	0	0	0.00244565	0.00656858	0.0032282	0	0	0	0	0	0	0	0	0	0	0	0	0	0	0
OTU1979	Bacteroidetes	Bacteroidia	Bacteroidales	Prevotellaceae	Prevotella	0	0	0	0	0	0	0	0	0	0	0	0	0	0	0	0	0	0	0	0	0	0	0	0	0	0	0	0	0	0	0	0	0	0	0	0	0	0	0	0	0	0	0	0
OTU198	Firmicutes	Clostridia	Clostridiales	Lachnospiraceae	Clostridium XlVa	0.0783918	0.0665661	0.0317158	0.00998427	0.0233149	0.0206534	0.0193638	0.0142048	0.0500663	0.0161102	0.0940136	0.0188088	0.00250294	0.00683792	0.00944941	0.0137311	0.0189115	0.00194047	0.00903587	0.00757475	0.0126495	0.00235766	0.00817394	0.0129682	0.0492712	0.0634205	0.0269021	0.0656858	0.0338961	0.0184559	0.00277801	0	0.305944	0.385119	0.170792	0.129321	0.125142	0.0672662	0.158517	0.101152	0.139543	0.108342	0.129332	0.0736011
OTU1980	Firmicutes	Clostridia	Clostridiales	Ruminococcaceae	Ethanoligenens	0	0	0	0	0	0	0	0	0	0	0	0	0	0	0	0	0	0	0	0	0	0	0	0	0	0	0	0	0	0	0	0.0380084	0	0	0	0	0	0	0	0	0	0	0	0
OTU1981	Firmicutes	Clostridia	Clostridiales	Christensenellaceae	Christensenella	0	0	0	0	0	0	0	0	0	0	0	0	0	0	0	0	0	0	0	0	0	0	0	0	0	0	0	0	0	0	0	0	0	0	0	0	0	0	0	0	0	0	0	0
OTU1982	Firmicutes	Clostridia	Clostridiales	Ruminococcaceae	Sporobacter	0	0	0	0	0	0	0	0	0	0	0	0	0	0	0	0	0	0	0	0	0	0	0	0	0	0	0	0	0	0	0	0	0	0	0	0	0	0	0	0	0	0	0	0
OTU1983	Firmicutes	Clostridia	Clostridiales	Lachnospiraceae	Butyrivibrio	0	0	0	0	0	0	0	0	0	0	0	0	0	0	0	0	0	0	0	0	0	0	0	0	0	0	0	0	0	0	0	0	0	0	0.00233962	0	0	0	0	0	0.00697715	0.014774	0	0
OTU1984	Firmicutes	Clostridia	Clostridiales	Lachnospiraceae	Clostridium XlVa	0	0	0	0	0	0	0	0	0	0	0	0	0	0	0	0	0	0	0	0	0	0	0	0	0	0	0	0	0	0	0	0	0	0	0	0	0	0	0	0	0	0	0	0.00397844
OTU1985	Bacteroidetes	Bacteroidia	Bacteroidales	Bacteroidaceae	Bacteroides	0	0	0	0	0	0	0	0	0	0	0	0	0	0	0	0	0	0	0	0	0	0	0	0	0	0	0	0	0	0	0	0	0	0.00523972	0	0.00497389	0	0	0.00299088	0.00652592	0	0	0	0
OTU1986	Proteobacteria	Gammaproteobacteria	Enterobacteriales	Enterobacteriaceae	Pseudocitrobacter	0	0	0	0	0	0	0	0	0	0	0	0	0	0	0	0	0	0	0	0	0	0.00235766	0	0	0	0	0	0	0	0	0	0	0	0	0	0	0	0	0	0	0	0	0	0
OTU1987	Firmicutes	Clostridia	Clostridiales	Lachnospiraceae	Clostridium XlVa	0	0	0	0	0	0	0	0	0	0	0	0	0	0	0	0	0	0	0	0	0	0	0	0	0	0	0	0	0	0	0	0	0.00336202	0.00785958	0.00233962	0.00248694	0	0	0	0	0	0	0.00202081	0.00994609
OTU1988	Firmicutes	Clostridia	Clostridiales	Lachnospiraceae	Murimonas	0	0	0	0	0	0	0	0	0	0	0.00254091	0	0	0	0	0	0	0	0	0	0	0	0	0	0	0	0	0	0	0	0	0	0	0	0	0	0	0	0	0.00978889	0	0	0	0
OTU1989	Bacteroidetes	Bacteroidia	Bacteroidales	Bacteroidaceae	Bacteroides	0	0	0	0	0	0	0	0	0	0	0	0	0	0	0	0	0	0	0	0	0	0	0	0	0	0	0	0	0	0	0	0	0.0134481	0.00261986	0	0	0	0	0	0	0	0.014774	0	0
OTU199	Firmicutes	Clostridia	Clostridiales	Lachnospiraceae	Clostridium XlVa	0	0	0.00453083	0.00998427	0.0349724	0.0258168	0.0414938	0.0426145	0.0200265	0.0342342	0	0.0188088	0.0275324	0.0113965	0.0503969	0.0205966	0.013238	0.0407498	0.00903587	0.0340864	0	0.0400802	0.0245218	0.0172909	0.0143708	0.0281869	0.00733694	0.0262743	0.0290538	0.0159951	0.011112	0.0464547	0	0	0	0	0	0	0	0	0	0	0	0
OTU1990	Firmicutes	Clostridia	Clostridiales	Lachnospiraceae	Roseburia	0	0	0	0	0	0	0	0	0	0	0	0	0	0	0	0	0	0	0	0	0	0	0	0	0	0	0	0	0	0	0	0	0.00672405	0	0.00233962	0	0	0	0	0	0	0	0.0262706	0.00596766
OTU1991	Firmicutes	Clostridia	Clostridiales	Lachnospiraceae	Clostridium XlVa	0.00279971	0	0	0	0	0	0	0	0	0	0.00254091	0.0031348	0	0	0	0	0	0	0	0	0	0	0	0.00216137	0.00205297	0	0.00244565	0.00328429	0	0	0	0	0.0100861	0.0130993	0	0	0	0	0	0	0	0	0	0.00198922
OTU1992	Firmicutes	Clostridia	Clostridiales	Lachnospiraceae	Lachnospiracea_incertae_sedis	0	0	0	0	0	0	0	0	0	0	0	0	0	0	0	0	0	0	0	0	0	0	0	0	0	0	0	0	0	0	0	0	0.00336202	0.00785958	0.00233962	0.00497389	0	0.0141613	0.0119635	0	0	0.00984931	0	0
OTU1993	Bacteroidetes	Bacteroidia	Bacteroidales	Bacteroidaceae	Bacteroides	0	0	0	0	0	0	0	0	0	0	0	0	0	0	0	0	0	0	0	0	0	0	0	0	0	0	0	0	0	0	0	0	0.00336202	0	0	0	0	0	0	0	0	0	0.00404163	0.00198922
OTU1994	Bacteroidetes	Bacteroidia	Bacteroidales	Bacteroidaceae	Bacteroides	0	0	0	0	0	0	0	0	0	0	0	0	0	0	0	0	0	0	0	0	0	0	0	0	0	0	0	0	0	0	0	0	0	0	0	0	0.00379219	0	0	0	0	0	0.00202081	0
OTU1995	Proteobacteria	Gammaproteobacteria	Enterobacteriales	Enterobacteriaceae	Escherichia/Shigella	0.0139985	0.00443774	0	0	0	0.00129084	0	0	0	0	0	0	0	0	0	0	0	0	0	0	0	0	0	0	0.00410593	0	0	0	0	0	0	0	0	0	0	0	0	0	0	0	0.00348857	0	0.00202081	0
OTU1996	Proteobacteria	Gammaproteobacteria	Enterobacteriales	Enterobacteriaceae	Escherichia/Shigella	0	0.0133132	0	0.00499214	0	0	0	0	0	0	0.00254091	0	0.00250294	0	0	0	0	0	0	0	0	0	0	0	0	0	0	0	0	0	0	0	0	0	0	0	0	0	0	0	0	0	0.00202081	0
OTU1997	Firmicutes	Clostridia	Clostridiales	Lachnospiraceae	Syntrophococcus	0.00279971	0	0	0	0	0	0	0	0.00500663	0	0	0	0	0	0	0	0	0	0	0	0	0	0	0	0	0	0	0	0	0	0	0	0	0	0	0	0	0	0	0	0	0	0.00606244	0
OTU1998	Firmicutes	Clostridia	Clostridiales	Lachnospiraceae	Butyrivibrio	0.00279971	0.00443774	0	0	0	0	0	0	0	0	0	0.00626959	0	0	0	0	0	0	0	0	0	0	0	0	0	0	0	0	0.0016141	0	0	0	0	0	0.00467924	0.00994777	0	0	0	0	0	0	0.00404163	0
OTU1999	Firmicutes	Clostridia	Clostridiales	Lachnospiraceae	Robinsoniella	0	0	0	0	0	0	0	0	0	0	0	0	0	0	0	0	0	0	0	0	0	0	0	0	0	0	0	0	0	0	0	0	0	0.00261986	0	0	0	0	0	0	0	0	0	0
OTU2	Proteobacteria	Gammaproteobacteria	Enterobacteriales	Enterobacteriaceae	Proteus	0	0	0	0	0	0	0	0	0	0	0	0	0	0	0	0	0	0	0	0	0	0.0117883	0	0	0.00821187	0.0140934	0	0	0.0177551	0.00861273	0	0	0	0	0	0	0	0.00354032	0	0	0	0	0	0
OTU20	Firmicutes	Clostridia	Clostridiales	Lachnospiraceae	Butyrivibrio	2.18937	2.34313	0.335282	0.479245	0.394022	0.314965	0.414938	0.616896	0.723459	0.666559	0.132127	0.103448	0.0275324	0.0638206	0.0535467	0.0789537	0.126707	0.0368689	0.2771	0.106047	0.274676	0.122598	0.423001	0.164264	0.367481	2.62138	0.117391	0.397399	0.447106	0.207936	0.536156	0.168926	6.67698	7.40634	4.71433	4.76996	3.99697	6.46109	2.59608	2.01977	5.66196	4.46174	7.05668	7.19699
OTU200	Firmicutes	Clostridia	Clostridiales	Lachnospiraceae	Clostridium XlVa	0.00839913	0	0	0.00499214	0.00466298	0.00129084	0.0055325	0.00811705	0.0150199	0.00201377	0.0228682	0	0	0.00683792	0	0.0137311	0.00756458	0	0.00301196	0.00568107	0.0126495	0.0117883	0.00204349	0.0129682	0.0143708	0.049327	0.0220108	0.02299	0.0242115	0.0110735	0	0	0.198359	0.280325	0.18249	0.15419	0.117558	0.0743468	0.125617	0.14357	0.0837258	0.0984931	0.151561	0.196933
OTU2000	Firmicutes	Clostridia	Clostridiales	Lachnospiraceae	Roseburia	0	0	0	0	0	0	0	0	0	0	0	0	0	0	0	0	0	0	0	0	0	0	0	0	0	0	0	0	0	0	0	0	0	0	0	0	0	0	0	0	0	0	0	0.00397844
OTU2001	Firmicutes	Clostridia	Clostridiales	Ruminococcaceae	Flavonifractor	0	0	0	0	0	0	0	0	0	0	0	0	0	0	0	0	0	0	0	0	0	0	0	0	0	0	0	0	0	0	0	0	0	0	0	0	0	0	0	0	0	0	0	0.00397844
OTU2002	Firmicutes	Clostridia	Clostridiales	Lachnospiraceae	Clostridium XlVa	0.00559942	0	0	0	0.00466298	0	0	0	0.00250332	0	0	0	0	0	0	0	0	0	0	0	0	0	0	0	0	0	0	0	0	0	0	0	0	0	0	0	0	0	0.00897263	0	0	0	0	0.00198922
OTU2003	Bacteroidetes	Bacteroidia	Bacteroidales	Bacteroidaceae	Bacteroides	0	0	0	0	0	0	0	0	0	0	0	0	0	0	0	0	0	0	0	0	0	0	0	0	0	0	0	0	0	0	0	0	0	0	0	0	0	0	0	0	0	0	0	0
OTU2004	Firmicutes	Negativicutes	Selenomonadales	Veillonellaceae	Negativicoccus	0	0	0	0	0	0	0	0	0	0	0	0	0	0	0	0	0	0	0	0	0	0.00943063	0.00204349	0	0	0	0.00489129	0	0	0	0	0	0	0	0	0	0	0	0	0	0	0	0	0
OTU2005	Bacteroidetes	Bacteroidia	Bacteroidales	Bacteroidaceae	Bacteroides	0	0	0	0	0	0	0	0	0	0	0	0	0	0	0	0	0	0	0	0	0	0	0	0	0	0	0	0	0	0	0.00555602	0	0	0	0	0	0	0	0	0	0.0104657	0	0	0
OTU2006	Bacteroidetes	Bacteroidia	Bacteroidales	Bacteroidaceae	Bacteroides	0	0	0	0	0.00233149	0.00258168	0.0055325	0	0	0	0	0	0	0	0	0	0	0	0	0.00378738	0	0	0	0	0	0	0	0	0	0.00123039	0	0	0	0	0	0	0.00379219	0	0	0	0	0	0	0
OTU2007	Bacteroidetes	Bacteroidia	Bacteroidales	Porphyromonadaceae	Parabacteroides	0	0	0	0	0	0	0	0	0	0	0	0	0	0	0	0	0	0	0	0	0	0	0	0	0	0	0	0	0	0	0	0	0	0	0.00233962	0.00497389	0.00758438	0	0.00299088	0.00652592	0.0139543	0	0	0
OTU2008	Firmicutes	Clostridia	Clostridiales	Lachnospiraceae	Roseburia	0	0	0	0	0	0	0	0	0	0	0	0	0	0	0	0	0	0	0	0	0	0	0	0	0	0	0	0	0	0	0	0	0	0	0	0	0	0	0	0	0	0	0	0
OTU2009	Firmicutes	Negativicutes	Selenomonadales	Veillonellaceae	Negativicoccus	0	0	0	0	0	0	0	0	0	0	0	0	0	0	0	0	0	0	0	0	0	0	0	0	0	0	0	0	0	0	0	0	0	0	0	0	0	0	0	0	0	0	0	0
OTU201	Firmicutes	Clostridia	Clostridiales	Lachnospiraceae	Clostridium XlVa	0.0615936	0.0532529	0	0.0274568	0.0209834	0.0154901	0.011065	0.0182634	0.0250332	0.0140964	0.0508182	0.0125392	0.0125147	0.0136758	0.0188988	0.0343277	0.00945573	0.00388093	0.0361435	0.00568107	0.00361415	0.00235766	0.0204349	0.0108068	0.0677479	0.00704672	0.0293477	0.101813	0.0306679	0.0319902	0.0305581	0	0.0134481	0.0235787	0.0467924	0.0248694	0.0379219	0.0318629	0.0568267	0.0554704	0.04884	0.0344726	0.022229	0.0437628
OTU2010	Bacteroidetes	Bacteroidia	Bacteroidales	Bacteroidaceae	Bacteroides	0	0	0	0	0	0	0	0	0	0	0	0	0	0	0	0	0	0	0	0	0	0	0	0	0	0	0	0	0	0	0	0	0	0	0.0116981	0.00746083	0	0	0.0179453	0	0.00697715	0.014774	0	0
OTU2011	Firmicutes	Clostridia	Clostridiales	Lachnospiraceae	Fusicatenibacter	0	0	0	0	0	0	0	0	0	0	0	0	0	0	0	0	0	0	0	0	0	0	0	0	0	0	0	0	0	0	0	0	0	0	0.00935848	0.00746083	0	0	0.00598176	0	0	0	0	0
OTU2012	Bacteroidetes	Bacteroidia	Bacteroidales	Porphyromonadaceae	Paludibacter	0	0	0	0	0	0	0	0	0	0	0	0	0	0	0	0	0	0	0	0	0	0	0	0	0	0	0	0	0	0	0	0	0	0	0.00467924	0	0	0	0.00299088	0.00326296	0	0.00984931	0	0
OTU2013	Bacteroidetes	Bacteroidia	Bacteroidales	Bacteroidaceae	Bacteroides	0	0	0	0	0	0	0	0	0	0	0	0	0	0	0	0	0	0	0	0	0	0	0	0	0	0	0	0	0	0	0	0	0	0	0	0	0	0	0	0	0	0	0	0
OTU2014	Bacteroidetes	Bacteroidia	Bacteroidales	Bacteroidaceae	Bacteroides	0	0	0	0	0	0	0	0	0	0	0	0	0	0	0	0	0	0	0	0	0	0	0	0	0	0	0	0	0	0	0	0	0	0	0	0	0	0	0	0	0	0	0	0
OTU2015	Firmicutes	Clostridia	Clostridiales	Ruminococcaceae	Flavonifractor	0	0	0	0	0	0	0	0	0	0	0	0	0	0	0	0	0	0	0	0	0	0	0	0	0	0	0	0	0	0	0	0	0	0	0	0	0	0	0	0	0	0	0	0
OTU2016	Firmicutes	Clostridia	Clostridiales	Lachnospiraceae	Dorea	0	0	0	0	0	0	0	0	0	0	0	0	0	0	0	0	0	0	0	0.00189369	0	0.00235766	0	0	0	0	0.00244565	0.00656858	0.0016141	0.00123039	0	0	0	0	0	0	0	0	0	0	0	0	0	0
OTU2017	Firmicutes	Clostridia	Clostridiales	Lachnospiraceae	Butyrivibrio	0	0	0	0	0	0	0	0.00405852	0	0.00201377	0	0	0	0	0	0	0	0	0	0	0	0.00235766	0.00408697	0	0	0	0	0	0	0	0	0	0	0	0	0	0	0	0	0.00652592	0.00348857	0	0	0
OTU2018	Bacteroidetes	Bacteroidia	Bacteroidales	Bacteroidaceae	Bacteroides	0	0	0	0	0	0	0	0	0	0	0	0	0	0	0	0	0	0	0	0	0	0	0	0	0	0	0	0	0	0	0	0	0	0	0	0	0	0	0	0	0	0	0	0
OTU2019	Bacteroidetes	Bacteroidia	Bacteroidales	Bacteroidaceae	Bacteroides	0	0	0	0	0	0	0	0	0	0	0	0	0	0	0	0	0	0	0	0	0	0	0	0	0	0	0	0	0	0	0	0	0	0	0	0	0	0	0	0	0	0	0	0
OTU202	Firmicutes	Clostridia	Clostridiales	Lachnospiraceae	Clostridium XlVa	0.0139985	0.0576906	0	0.00998427	0.00932597	0.00774503	0.0055325	0.00608779	0.00750995	0.0080551	0.00254091	0	0	0.00227931	0	0	0	0	0	0.00378738	0.00180708	0.00707297	0.00204349	0.0151296	0.0102648	0.140934	0	0.00656858	0.0080705	0.00123039	0.0166681	0.0084463	0.151291	0.238407	0.138038	0.0920169	0.0720516	0.0531049	0.047854	0.0619963	0.108146	0.0984931	0.171769	0.131288
OTU2020	Firmicutes	Clostridia	Clostridiales	Ruminococcaceae	Flavonifractor	0	0	0	0	0	0	0	0	0	0	0	0	0	0	0	0	0	0	0	0	0	0	0	0	0	0	0	0	0	0	0	0	0	0	0	0	0	0	0	0	0	0	0	0
OTU2021	Proteobacteria	Betaproteobacteria	Burkholderiales	Sutterellaceae	Sutterella	0	0	0	0	0	0	0	0	0	0	0	0	0	0	0	0	0	0	0	0	0	0	0	0	0	0	0	0	0	0	0	0	0	0	0	0	0	0	0	0	0	0	0	0
OTU2022	Bacteroidetes	Bacteroidia	Bacteroidales	Bacteroidaceae	Bacteroides	0	0	0	0	0	0	0.0055325	0	0	0	0	0	0	0	0.0031498	0	0	0	0	0	0	0	0.00204349	0.00216137	0	0	0	0	0.0016141	0.00369117	0	0	0	0	0	0	0	0	0	0	0	0	0	0
OTU2023	Actinobacteria	Actinobacteria	Bifidobacteriales	Bifidobacteriaceae	Bifidobacterium	0	0	0	0	0	0	0	0	0	0	0	0	0	0	0	0	0	0	0	0	0	0	0	0	0	0	0	0	0	0	0	0	0	0	0	0	0	0	0	0	0	0	0	0
OTU2024	Firmicutes	Clostridia	Clostridiales	Clostridiaceae 1	Anaerobacter	0	0	0	0	0	0	0	0	0	0	0.00254091	0	0.00500588	0	0	0	0	0	0	0	0	0	0	0	0	0	0	0	0	0.00861273	0	0	0	0	0	0	0	0	0	0	0	0	0	0
OTU2025	Bacteroidetes	Bacteroidia	Bacteroidales	Bacteroidaceae	Bacteroides	0	0	0	0	0	0	0	0	0	0	0	0	0	0	0	0	0	0	0	0	0	0	0	0	0	0	0	0	0	0	0	0	0	0	0	0	0	0	0	0	0	0	0	0
OTU2026	Firmicutes	Clostridia	Clostridiales	Lachnospiraceae	Dorea	0	0	0	0	0.00233149	0	0.0055325	0	0	0	0	0	0	0	0	0	0	0	0	0.00568107	0.00180708	0	0	0	0	0	0	0	0	0	0	0	0	0	0	0	0	0	0	0	0	0	0	0
OTU2027	Firmicutes	Clostridia	Clostridiales	Lachnospiraceae	Clostridium XlVa	0	0	0	0	0	0	0	0	0	0	0	0	0	0	0	0	0	0	0	0	0	0	0	0	0	0	0	0	0	0	0	0	0	0	0	0	0	0	0	0	0	0	0	0
OTU2028	Bacteroidetes	Bacteroidia	Bacteroidales	Bacteroidaceae	Bacteroides	0	0	0	0	0	0	0	0	0	0	0	0	0	0	0	0	0	0	0	0	0	0	0	0	0	0	0	0	0	0	0	0	0	0	0	0	0	0	0	0	0	0	0	0
OTU2029	Proteobacteria	Betaproteobacteria	Burkholderiales	Sutterellaceae	Sutterella	0	0	0	0	0	0	0	0	0	0	0	0	0	0	0	0	0	0	0	0	0	0	0	0	0	0	0	0	0	0	0	0	0	0	0	0	0	0	0	0	0	0	0	0
OTU203	Firmicutes	Clostridia	Clostridiales	Lachnospiraceae	Dorea	0.0167983	0.0399396	0.0226542	0.0249607	0.0163204	0.0245259	0.033195	0.0588486	0.0275365	0.0422893	0.00254091	0	0	0	0.00629961	0.0171638	0.00189115	0	0.0391554	0.0284053	0.0126495	0.0188613	0.0694785	0.0691638	0.0225826	0.295962	0.0244565	0.0722543	0.0242115	0.00615195	0.0388921	0	0.114309	0.175531	0.105283	0.106939	0.132727	0.205339	0.0777628	0.0750481	0.0348857	0.201911	0.0141457	0
OTU2030	Proteobacteria	Gammaproteobacteria	Enterobacteriales	Enterobacteriaceae	Escherichia/Shigella	0	0	0	0	0	0	0	0	0	0	0.0101636	0	0.00500588	0	0	0	0	0	0	0	0.00180708	0	0	0	0	0	0	0	0	0	0	0	0	0	0	0	0	0	0	0	0	0	0	0
OTU2031	Firmicutes	Clostridia	Clostridiales	Peptostreptococcaceae	Peptostreptococcus	0	0	0	0	0	0	0	0	0	0	0	0	0	0	0.0031498	0	0.00567344	0	0	0	0	0	0.00204349	0.00216137	0	0.0140934	0	0.00985286	0	0	0	0	0	0	0	0	0	0	0	0	0	0	0	0
OTU2032	Bacteroidetes	Bacteroidia	Bacteroidales	Bacteroidaceae	Bacteroides	0	0	0	0	0	0	0	0	0	0	0	0	0	0	0	0	0	0	0	0	0	0	0	0	0	0	0	0	0	0	0	0	0	0	0	0	0	0	0	0	0	0	0	0
OTU2033	Firmicutes	Clostridia	Clostridiales	Lachnospiraceae	Dorea	0	0	0	0	0	0	0	0	0	0	0	0	0	0	0	0	0	0	0	0	0	0	0	0	0	0	0	0	0.0016141	0.00123039	0	0	0	0	0	0	0	0	0	0	0	0	0	0
OTU2034	Firmicutes	Clostridia	Clostridiales	Lachnospiraceae	Hungatella	0	0	0	0	0	0.00258168	0	0	0	0	0.00508182	0	0	0	0.0031498	0	0	0	0	0	0	0	0	0	0	0	0	0	0	0	0	0	0	0	0	0	0	0	0	0	0	0	0	0
OTU2035	Firmicutes	Clostridia	Clostridiales	Lachnospiraceae	Clostridium XlVa	0	0	0	0	0.00233149	0	0	0	0	0	0	0	0	0	0	0	0	0	0	0	0	0	0	0	0	0	0	0	0	0	0	0	0	0	0	0	0	0	0	0	0	0	0	0
OTU2036	Bacteroidetes	Bacteroidia	Bacteroidales	Bacteroidaceae	Bacteroides	0	0	0	0	0	0	0	0	0	0	0	0	0	0	0	0	0	0	0	0	0	0	0	0	0	0	0	0	0	0	0	0	0	0	0	0	0	0	0	0	0	0	0	0
OTU2037	Bacteroidetes	Bacteroidia	Bacteroidales	Bacteroidaceae	Bacteroides	0	0	0	0	0	0	0	0	0	0	0	0	0	0	0	0	0	0	0	0	0	0	0	0	0	0	0	0	0	0	0	0	0	0	0	0	0	0	0	0	0	0	0	0
OTU2038	Bacteroidetes	Bacteroidia	Bacteroidales	Porphyromonadaceae	Paludibacter	0	0	0	0	0	0	0	0	0	0	0	0	0	0	0	0	0	0	0	0	0	0	0	0	0	0	0	0	0	0	0	0	0	0	0	0	0	0	0	0	0	0	0	0
OTU2039	Firmicutes	Negativicutes	Selenomonadales	Veillonellaceae	Veillonella	0	0	0	0	0	0.00387252	0	0	0	0	0	0	0	0	0	0	0	0	0	0	0	0	0	0	0	0	0	0	0	0	0	0	0	0	0	0	0	0	0	0	0	0	0	0
OTU204	Bacteroidetes	Bacteroidia	Bacteroidales	Rikenellaceae	Alistipes	0	0	0	0	0	0	0	0	0	0	0	0	0	0	0	0	0	0	0	0	0	0	0	0	0	0	0	0	0	0	0	0	0	0	0	0	0.00379219	0	0.00598176	0.00326296	0.00697715	0	0	0
OTU2040	Firmicutes	Bacilli	Lactobacillales	Lactobacillaceae	Lactobacillus	0	0	0	0	0	0	0	0	0	0	0	0	0	0	0	0	0	0	0	0	0	0	0	0	0	0	0	0	0	0.00123039	0	0	0	0	0	0	0	0	0	0	0	0	0	0
OTU2041	Proteobacteria	Betaproteobacteria	Burkholderiales	Sutterellaceae	Parasutterella	0	0	0	0	0	0	0	0	0	0	0	0	0	0	0	0	0	0	0	0	0	0	0	0	0	0	0	0	0	0	0	0	0	0	0	0	0	0	0	0	0	0	0	0
OTU2042	Firmicutes	Clostridia	Clostridiales	Lachnospiraceae	Hungatella	0	0	0	0	0	0	0	0	0	0	0	0	0	0	0	0	0	0	0	0	0	0	0	0	0	0	0	0	0	0	0	0	0	0	0	0	0	0	0	0	0	0	0	0
OTU2043	Firmicutes	Clostridia	Clostridiales	Lachnospiraceae	Dorea	0	0	0	0	0	0	0	0	0	0	0	0	0	0	0	0	0	0	0	0	0	0	0	0	0	0	0	0	0	0	0	0	0	0	0	0	0	0	0	0	0	0	0	0
OTU2044	Firmicutes	Clostridia	Clostridiales	Lachnospiraceae	Clostridium XlVa	0	0	0	0	0	0	0	0	0	0	0	0	0	0	0	0	0	0	0	0	0	0	0	0	0	0	0	0	0	0	0	0	0	0	0	0	0	0	0	0	0	0	0	0
OTU2045	Firmicutes	Clostridia	Clostridiales	Lachnospiraceae	Dorea	0	0	0	0	0	0	0	0	0	0	0	0	0	0	0	0	0	0	0	0.00189369	0	0.00235766	0	0	0	0	0	0	0.0016141	0	0	0	0	0	0	0	0	0	0	0	0	0	0	0
OTU2046	Firmicutes	Clostridia	Clostridiales	Lachnospiraceae	Roseburia	0	0	0	0	0	0	0	0	0	0	0	0	0	0	0	0	0	0	0	0	0	0.00235766	0	0	0	0	0	0	0	0	0	0	0	0	0	0	0	0	0	0	0	0	0	0
OTU2047	Firmicutes	Clostridia	Clostridiales	Peptostreptococcaceae	Clostridium XI	0	0	0	0	0	0	0	0	0	0	0	0	0	0	0	0	0	0	0	0	0	0	0	0	0	0	0	0	0	0	0	0	0	0	0	0	0	0	0	0	0	0	0	0
OTU2048	Firmicutes	Clostridia	Clostridiales	Peptostreptococcaceae	Clostridium XI	0	0	0	0	0	0	0	0	0	0	0	0	0	0	0	0	0	0	0	0	0	0	0	0	0	0	0	0	0	0	0	0	0	0	0	0	0	0	0	0	0	0	0	0
OTU2049	Bacteroidetes	Bacteroidia	Bacteroidales	Porphyromonadaceae	Parabacteroides	0	0	0	0	0	0	0	0	0	0	0	0	0	0	0	0	0	0	0	0	0	0	0	0	0	0	0	0	0	0	0	0	0	0	0	0	0	0	0	0	0	0	0	0
OTU205	Firmicutes	Clostridia	Clostridiales	Lachnospiraceae	Clostridium XlVa	0	0	0	0	0	0	0	0	0	0	0	0	0	0	0	0	0	0	0	0	0	0	0	0	0	0	0	0	0	0	0	0	0.0369822	0.0445376	0.0116981	0.0198955	0.0265453	0	0.023927	0.0228407	0.0174429	0.0393972	0.086895	0.0517197
OTU2050	Firmicutes	Clostridia	Clostridiales	Ruminococcaceae	Faecalibacterium	0	0	0	0	0	0	0	0	0	0	0	0	0	0	0	0	0	0	0	0	0	0	0	0	0	0	0	0	0	0	0	0	0	0	0	0	0	0	0	0	0	0	0	0
OTU2051	Firmicutes	Clostridia	Clostridiales	Lachnospiraceae	Dorea	0	0	0	0	0	0	0	0	0	0	0	0	0	0	0	0	0	0	0	0	0	0	0	0	0	0	0	0	0	0	0	0	0	0	0	0	0	0	0	0	0	0	0	0
OTU2052	Firmicutes	Clostridia	Clostridiales	Lachnospiraceae	Hungatella	0	0	0	0	0	0	0	0	0	0	0	0	0	0	0	0	0	0	0	0	0	0	0	0	0	0	0	0	0	0	0	0	0	0	0	0	0	0	0	0	0	0	0	0
OTU2053	Firmicutes	Clostridia	Clostridiales	Lachnospiraceae	Hungatella	0	0	0	0	0	0	0	0	0	0	0	0	0	0	0	0	0	0	0	0	0	0	0	0	0	0	0	0	0	0	0	0	0	0	0	0	0	0	0	0	0	0	0	0
OTU2054	Proteobacteria	Gammaproteobacteria	Enterobacteriales	Enterobacteriaceae	Pseudocitrobacter	0	0	0	0	0	0	0	0	0	0	0	0	0	0	0	0	0	0	0	0	0	0	0	0	0	0	0	0	0	0	0	0	0	0	0	0	0	0	0	0	0	0	0	0
OTU2055	Bacteroidetes	Bacteroidia	Bacteroidales	Bacteroidaceae	Bacteroides	0	0	0	0	0	0	0	0	0	0	0	0	0	0	0	0	0	0	0	0	0	0	0	0	0	0	0	0	0	0	0	0	0	0	0	0	0	0	0	0	0	0	0	0
OTU2056	Firmicutes	Clostridia	Clostridiales	Lachnospiraceae	Fusicatenibacter	0	0	0	0	0	0	0	0	0	0	0	0	0	0	0	0	0	0	0	0	0	0	0	0	0	0	0	0	0	0	0	0	0	0	0	0	0	0	0	0	0	0	0	0
OTU2057	Firmicutes	Clostridia	Clostridiales	Lachnospiraceae	Butyrivibrio	0	0	0	0.00249607	0	0	0	0	0	0	0	0	0	0	0	0	0	0	0	0	0	0	0	0	0	0	0	0.00328429	0	0	0	0	0	0	0	0	0	0	0	0	0	0	0	0
OTU2058	Bacteroidetes	Bacteroidia	Bacteroidales	Bacteroidaceae	Bacteroides	0	0	0	0	0	0	0	0	0	0	0	0	0	0	0	0	0	0	0	0	0	0	0	0	0	0	0	0	0	0	0	0	0	0	0	0	0	0	0	0	0	0	0	0
OTU2059	Bacteroidetes	Bacteroidia	Bacteroidales	Bacteroidaceae	Bacteroides	0	0	0	0	0	0	0	0	0	0	0	0	0	0	0	0	0	0	0	0	0	0	0	0	0	0	0	0	0	0	0	0	0	0	0	0	0	0	0	0	0	0	0	0
OTU206	Firmicutes	Clostridia	Clostridiales	Lachnospiraceae	Lachnospiracea_incertae_sedis	0.0111988	0	0	0.0174725	0.0466298	0.0206534	0.02213	0.0263804	0.0250332	0.0302066	0	0.0031348	0.0175206	0.00227931	0.0251984	0.0171638	0.00378229	0.0194047	0.0120478	0.0189369	0	0	0.0163479	0	0	0	0.00244565	0	0.0048423	0.00123039	0.00833403	0.0760167	0	0	0	0	0	0	0	0	0	0	0	0
OTU2060	Bacteroidetes	Bacteroidia	Bacteroidales	Porphyromonadaceae	Parabacteroides	0	0	0	0	0	0	0	0	0	0	0	0	0	0	0	0	0	0	0	0	0	0	0	0	0	0	0	0	0	0	0	0	0	0	0	0	0	0	0	0	0	0	0	0
OTU2061	Firmicutes	Negativicutes	Selenomonadales	Veillonellaceae	Veillonella	0	0	0	0	0	0	0	0	0	0	0	0	0	0	0	0	0	0	0	0	0	0	0	0	0	0	0	0	0	0	0	0	0	0	0	0	0	0	0	0	0	0	0	0
OTU2062	Bacteroidetes	Bacteroidia	Bacteroidales	Porphyromonadaceae	Parabacteroides	0	0	0	0	0	0	0	0	0	0	0	0	0	0	0	0	0	0	0	0	0	0	0	0	0	0	0	0	0	0	0	0	0	0	0	0	0	0	0	0	0	0	0	0
OTU2063	Firmicutes	Negativicutes	Selenomonadales	Veillonellaceae	Veillonella	0	0	0	0	0	0	0	0	0	0	0	0	0	0	0	0	0	0	0	0	0	0	0	0	0	0	0	0	0	0	0	0	0	0	0	0	0	0	0	0	0	0	0	0
OTU2064	Firmicutes	Clostridia	Clostridiales	Lachnospiraceae	Dorea	0	0	0	0	0	0	0	0	0	0.00201377	0	0	0	0	0	0	0	0	0	0	0	0	0	0	0	0	0	0	0	0	0	0	0	0	0	0	0	0	0	0	0	0	0	0
OTU2065	Firmicutes	Negativicutes	Selenomonadales	Acidaminococcaceae	Phascolarctobacterium	0	0	0	0	0	0	0	0	0	0	0	0	0	0	0	0	0	0	0	0	0	0	0	0	0	0	0	0	0	0	0	0	0	0	0	0	0	0	0	0	0	0	0	0
OTU2066	Bacteroidetes	Bacteroidia	Bacteroidales	Porphyromonadaceae	Parabacteroides	0	0	0	0	0	0	0	0	0	0	0	0	0	0	0	0	0	0	0	0	0	0	0	0	0	0	0	0	0	0	0	0	0	0	0	0	0	0	0	0	0	0	0	0
OTU2067	Firmicutes	Clostridia	Clostridiales	Lachnospiraceae	Dorea	0	0	0	0	0	0	0.0055325	0	0	0	0	0	0	0	0	0	0	0	0	0	0	0	0	0.00216137	0.00410593	0	0	0.00328429	0	0	0	0	0	0	0	0	0	0	0	0	0	0	0	0
OTU2068	Firmicutes	Clostridia	Clostridiales	Lachnospiraceae	Clostridium XlVa	0	0	0	0	0	0	0	0	0	0	0	0	0	0	0	0	0	0	0	0	0	0	0	0	0	0	0	0	0	0	0	0	0	0	0	0	0	0	0	0	0	0	0	0
OTU2069	Firmicutes	Negativicutes	Selenomonadales	Veillonellaceae	Veillonella	0	0	0	0	0	0	0	0	0	0	0	0	0	0	0	0	0	0	0	0	0	0	0	0	0	0	0	0	0	0	0	0	0	0	0	0	0	0	0	0	0	0	0	0
OTU207	Firmicutes	Clostridia	Clostridiales	Lachnospiraceae	Hespellia	0	0	0	0	0	0	0	0	0	0	0	0	0	0	0	0	0	0	0	0	0	0	0	0	0	0	0	0	0	0	0	0	0	0	0	0	0	0	0	0	0	0	0	0
OTU2070	Firmicutes	Negativicutes	Selenomonadales	Acidaminococcaceae	Phascolarctobacterium	0	0	0	0	0	0	0	0	0	0	0	0	0	0	0	0	0	0	0	0	0	0	0	0	0	0	0	0	0	0	0	0	0	0	0	0	0	0	0	0	0	0	0	0
OTU2071	Firmicutes	Bacilli	Lactobacillales	Enterococcaceae	Enterococcus	0	0	0	0	0	0	0	0	0	0	0	0	0	0	0	0	0	0	0	0	0	0	0	0	0	0	0	0	0	0	0	0	0	0	0	0	0	0	0	0	0	0	0	0
OTU2072	Proteobacteria	Gammaproteobacteria	Enterobacteriales	Enterobacteriaceae	Cosenzaea	0	0	0	0	0	0	0	0	0	0	0.00254091	0.00626959	0	0	0	0	0	0	0	0.00378738	0.00542123	0.00707297	0.00817394	0.00432274	0	0	0	0	0	0.00246078	0	0	0	0	0	0	0	0	0	0	0	0	0	0
OTU2073	Bacteroidetes	Bacteroidia	Bacteroidales	Bacteroidaceae	Bacteroides	0	0	0	0.00249607	0	0	0	0	0	0	0	0	0	0	0	0	0	0	0	0.00189369	0.00180708	0.0117883	0.0102174	0.00216137	0.00410593	0	0.00733694	0	0	0	0	0	0	0	0	0	0	0	0	0	0	0	0	0
OTU2074	Firmicutes	Clostridia	Clostridiales	Lachnospiraceae	Eisenbergiella	0	0	0.00453083	0.00748821	0.00466298	0.00387252	0.00276625	0	0.00250332	0	0	0	0	0	0	0.00343277	0	0	0	0	0.00722831	0.00235766	0	0	0.00410593	0	0	0	0	0	0	0	0	0	0	0	0	0	0	0	0	0	0	0
OTU2075	Bacteroidetes	Bacteroidia	Bacteroidales	Bacteroidaceae	Bacteroides	0	0	0	0	0	0	0	0	0	0	0	0	0	0	0	0	0.00378229	0	0	0.00757475	0.00180708	0	0.00408697	0.00864547	0.00205297	0	0.00489129	0	0.0048423	0	0	0	0	0	0	0	0	0	0	0	0	0	0	0
OTU2076	Bacteroidetes	Bacteroidia	Bacteroidales	Bacteroidaceae	Bacteroides	0	0	0	0	0	0.00903587	0	0	0	0	0	0	0	0	0.0031498	0.00343277	0	0	0.00301196	0.00757475	0.00180708	0	0.00204349	0.00216137	0.00205297	0	0.00244565	0	0	0	0	0	0	0	0	0	0	0	0	0	0	0	0	0
OTU2077	Bacteroidetes	Bacteroidia	Bacteroidales	Bacteroidaceae	Bacteroides	0	0	0	0	0	0	0	0	0	0	0	0	0.00250294	0	0.0031498	0	0.00189115	0	0	0.00568107	0	0	0	0	0.00410593	0	0.00733694	0	0.0129128	0	0	0	0	0	0	0	0	0	0	0	0	0	0	0
OTU2078	Bacteroidetes	Bacteroidia	Bacteroidales	Bacteroidaceae	Bacteroides	0	0	0	0	0	0.00516336	0	0	0	0.00201377	0	0	0	0.00455861	0	0	0	0	0	0	0	0	0.00613046	0.00432274	0	0	0.00489129	0	0.0016141	0	0.00833403	0	0	0	0	0	0	0	0	0	0	0	0	0
OTU2079	Firmicutes	Clostridia	Clostridiales	Clostridiaceae 1	Anaerobacter	0	0	0	0	0	0	0	0	0	0	0	0	0	0	0	0	0	0	0	0	0	0	0	0.0108068	0	0	0	0	0.0064564	0.0123039	0	0	0	0	0	0	0	0	0	0	0	0	0	0
OTU208	Bacteroidetes	Bacteroidia	Bacteroidales	Bacteroidaceae	Bacteroides	0.019598	0.0399396	0.0453083	0.0599056	0.0606188	0.072287	0.04426	0.0649364	0.0400531	0.0402755	0	0	0.105124	0.0774964	0.0818949	0.0583571	0.0208026	0.0310475	0.0572272	0.0208306	0.113846	0.172109	0.0429132	0.041066	0.0328475	0.0563738	0.0220108	0.0197057	0.0597217	0.0258382	0.0444481	0.0084463	0.00336202	0.0157192	0.00467924	0.00248694	0	0	0	0.00652592	0	0.00492465	0	0
OTU2080	Bacteroidetes	Bacteroidia	Bacteroidales	Prevotellaceae	Prevotella	0	0	0	0	0	0	0	0	0	0	0	0	0	0	0	0	0	0	0	0	0	0	0	0	0	0	0	0	0	0	0	0	0	0	0	0	0	0	0	0	0	0	0	0
OTU2081	Firmicutes	Clostridia	Clostridiales	Ruminococcaceae	Acetanaerobacterium	0	0	0	0	0	0	0	0	0	0	0	0	0	0	0	0	0	0	0	0	0	0	0	0	0	0	0	0	0	0	0	0	0	0	0	0	0	0	0	0	0	0	0	0
OTU2082	Bacteroidetes	Bacteroidia	Bacteroidales	Bacteroidaceae	Bacteroides	0	0	0	0	0	0	0	0	0	0	0	0	0	0	0	0	0	0	0	0	0	0	0	0	0	0	0	0	0	0	0	0	0	0.00261986	0	0	0	0	0	0.00652592	0.00348857	0	0	0
OTU2083	Proteobacteria	Gammaproteobacteria	Enterobacteriales	Enterobacteriaceae	Escherichia/Shigella	0	0	0	0	0	0	0	0	0.00250332	0	0	0	0	0	0	0	0	0	0.00301196	0	0.00361415	0.00235766	0	0	0	0	0.00733694	0	0	0.00123039	0	0	0	0	0	0	0	0	0	0.00652592	0	0	0	0
OTU2084	Bacteroidetes	Bacteroidia	Bacteroidales	Bacteroidaceae	Bacteroides	0	0	0	0	0	0	0	0	0	0	0	0	0	0	0	0	0	0	0	0	0	0	0	0	0	0	0	0	0	0	0	0	0	0	0	0.00248694	0	0	0	0.00326296	0	0.00492465	0	0
OTU2085	Bacteroidetes	Bacteroidia	Bacteroidales	Bacteroidaceae	Bacteroides	0	0	0	0	0	0	0	0	0	0	0	0	0	0	0	0	0	0	0	0	0	0	0	0	0	0	0	0	0	0	0	0	0.00672405	0	0	0.00248694	0	0.00354032	0	0.00652592	0	0.00492465	0	0
OTU2086	Firmicutes	Clostridia	Clostridiales	Lachnospiraceae	Clostridium XlVa	0	0	0	0	0	0	0	0	0	0	0	0	0	0	0	0	0	0	0	0	0	0	0	0	0	0	0	0	0	0	0	0	0	0	0	0.00497389	0.00758438	0	0	0	0.00348857	0	0	0
OTU2087	Proteobacteria	Gammaproteobacteria	Enterobacteriales	Enterobacteriaceae	Pseudocitrobacter	0	0	0	0	0	0	0	0	0	0	0	0	0	0	0	0	0	0	0	0	0	0	0	0	0	0	0	0	0	0	0	0	0	0	0	0	0	0.00708065	0	0	0.00348857	0	0	0
OTU2088	Firmicutes	Clostridia	Clostridiales	Lachnospiraceae	Lachnospiracea_incertae_sedis	0	0	0	0	0	0	0	0	0	0	0	0	0	0	0	0	0	0	0	0	0	0	0	0	0	0	0	0	0	0	0	0	0	0	0	0	0	0	0	0	0	0	0	0
OTU2089	Firmicutes	Clostridia	Clostridiales	Lachnospiraceae	Clostridium XlVa	0	0	0	0	0	0	0	0	0	0	0	0	0	0	0	0	0	0	0	0	0	0	0	0	0	0	0	0	0	0	0	0	0	0	0	0	0	0	0	0	0	0	0	0
OTU209	Firmicutes	Clostridia	Clostridiales	Lachnospiraceae	Anaerostipes	0	0	0	0.00748821	0.00233149	0.00129084	0.011065	0.00202926	0	0.0120826	0.00762273	0	0.00250294	0.00683792	0	0	0.00189115	0	0.00301196	0	0.00180708	0.00235766	0	0	0	0	0	0	0	0	0.011112	0.0168926	0.100861	0.0707362	0.098264	0.0671475	0.15548	0.123911	0.125617	0.0913629	0.0279086	0.206835	0.0343538	0.0139245
OTU2090	Firmicutes	Clostridia	Clostridiales	Lachnospiraceae	Lachnospiracea_incertae_sedis	0	0	0	0	0	0	0	0	0	0	0	0	0	0	0	0	0	0	0	0	0	0	0	0	0	0	0	0	0	0	0	0	0	0	0	0	0	0	0	0	0	0	0	0.00198922
OTU2091	Firmicutes	Clostridia	Clostridiales	Lachnospiraceae	Clostridium XlVa	0.00279971	0.00887548	0	0	0	0	0	0	0.00250332	0	0	0	0	0	0	0	0	0	0.00301196	0	0	0	0	0	0	0	0	0	0	0	0	0	0.00336202	0.00785958	0.00233962	0	0	0	0.00299088	0	0	0	0.00404163	0.00397844
OTU2092	Firmicutes	Clostridia	Clostridiales	Lachnospiraceae	Butyrivibrio	0	0	0	0.00249607	0	0	0	0.00405852	0	0	0	0	0	0	0	0	0	0	0	0	0.00180708	0	0	0	0	0	0	0	0	0.00123039	0	0	0.00336202	0.00261986	0	0.00248694	0	0	0.00598176	0.00326296	0	0	0	0
OTU2093	Firmicutes	Clostridia	Clostridiales	Lachnospiraceae	Butyrivibrio	0	0	0	0	0	0	0	0	0	0	0	0	0	0	0	0	0	0	0	0	0	0	0	0	0	0	0	0	0.0016141	0	0	0	0.0100861	0	0.00233962	0	0	0	0	0.00326296	0.00348857	0	0.00202081	0
OTU2094	Firmicutes	Clostridia	Clostridiales	Lachnospiraceae	Roseburia	0	0	0	0	0	0	0	0	0	0	0	0	0	0	0	0	0	0	0	0	0	0	0	0	0	0	0	0	0	0	0	0	0	0	0	0	0	0	0	0	0	0	0.00404163	0.00596766
OTU2095	Firmicutes	Clostridia	Clostridiales	Lachnospiraceae	Clostridium XlVa	0	0	0	0	0	0	0	0	0	0	0	0	0	0	0	0	0	0	0	0	0.00180708	0	0	0	0	0	0	0	0	0	0	0	0	0.0235787	0	0	0	0	0	0	0	0	0.0141457	0.00198922
OTU2096	Firmicutes	Clostridia	Clostridiales	Lachnospiraceae	Roseburia	0	0	0	0	0	0	0	0	0	0	0	0	0	0	0	0	0	0	0	0	0	0	0	0	0	0	0	0	0	0	0	0	0	0	0	0	0	0	0	0	0	0	0.00404163	0
OTU2097	Proteobacteria	Gammaproteobacteria	Enterobacteriales	Enterobacteriaceae	Escherichia/Shigella	0	0.00443774	0	0	0	0	0.00829876	0	0	0	0	0	0	0	0	0	0	0	0	0	0	0	0	0	0	0	0	0	0	0	0	0	0	0	0	0	0	0	0	0	0	0	0.00606244	0.00596766
OTU2098	Firmicutes	Clostridia	Clostridiales	Lachnospiraceae	Catonella	0	0	0	0	0	0	0	0	0	0	0	0	0	0	0	0	0	0	0	0	0	0	0	0	0	0	0	0	0	0	0	0	0	0.0104794	0	0	0	0	0	0.00652592	0	0	0	0
OTU2099	Firmicutes	Clostridia	Clostridiales	Lachnospiraceae	Catonella	0	0	0	0	0	0	0	0	0	0	0	0	0	0	0	0	0	0	0	0	0	0	0	0	0	0	0	0	0	0	0	0	0	0	0	0.00746083	0	0	0	0	0.00348857	0	0	0
OTU21	Firmicutes	Clostridia	Clostridiales	Lachnospiraceae	Clostridium XlVa	0.335965	0.346144	0.561823	0.499214	0.566552	0.521499	0.600277	0.781266	0.608306	0.571912	0.2795	0.266458	0.598203	0.686071	0.900844	0.789537	0.64299	0.95471	0.804193	0.759369	0.504174	0.655429	0.288131	0.391208	0.474235	1.91671	0.530705	1.04769	0.800594	0.467548	0.197239	0.0506778	4.77071	5.23186	3.39245	3.11365	3.07546	2.22686	3.55914	3.45874	3.36299	3.2552	4.09821	4.0779
OTU210	Bacteroidetes	Bacteroidia	Bacteroidales	Bacteroidaceae	Bacteroides	0	0	0.00453083	0.0424332	0.0559558	0.0813229	0.0359613	0.0121756	0.0575763	0.0261791	0	0	0	0	0.188988	0.250592	0.187223	0.0155237	0.171682	0.304884	0.0578264	0.0117883	0.169609	0.177232	0.18682	0.00704672	0.122282	0.0197057	0.129128	0.0209166	0.00277801	0	0	0	0	0	0	0	0	0	0	0	0	0
OTU2100	Firmicutes	Clostridia	Clostridiales	Lachnospiraceae	Eisenbergiella	0	0	0	0	0	0	0	0	0	0	0	0	0	0	0	0	0	0	0	0	0	0	0	0	0	0	0	0	0	0	0	0	0	0	0	0	0	0	0	0	0	0	0	0
OTU2101	Bacteroidetes	Bacteroidia	Bacteroidales	Bacteroidaceae	Bacteroides	0	0	0	0	0	0	0	0	0	0	0	0	0	0	0	0	0	0	0	0	0	0	0	0	0	0	0	0	0	0	0	0	0	0.00523972	0	0	0	0	0	0.00978889	0	0.00492465	0	0
OTU2102	Firmicutes	Clostridia	Clostridiales	Lachnospiraceae	Clostridium XlVa	0	0.00443774	0	0	0	0	0	0	0	0	0	0	0	0	0	0	0	0	0.00301196	0	0	0	0	0	0	0	0	0	0	0	0	0	0	0	0	0	0	0	0	0	0	0	0	0
OTU2103	Bacteroidetes	Bacteroidia	Bacteroidales	Porphyromonadaceae	Parabacteroides	0	0	0	0	0	0	0	0	0	0	0	0	0	0	0	0	0	0	0	0	0	0	0	0	0	0	0	0	0	0	0	0	0	0	0.00701886	0	0.0151688	0.00354032	0.0119635	0.00652592	0	0	0	0
OTU2104	Firmicutes	Clostridia	Clostridiales	Lachnospiraceae	Robinsoniella	0	0	0	0	0	0	0	0	0	0	0	0	0	0	0	0	0	0	0	0	0	0	0.00408697	0	0	0	0	0	0	0.00123039	0	0	0	0.00523972	0	0	0	0	0	0	0	0.00492465	0	0
OTU2105	Bacteroidetes	Bacteroidia	Bacteroidales	Porphyromonadaceae	Macellibacteroides	0	0	0	0	0	0	0	0	0	0	0	0	0	0	0	0	0	0	0	0	0	0	0	0	0	0	0	0	0	0	0	0	0	0.00785958	0	0	0.00758438	0	0	0	0	0.00984931	0	0
OTU2106	Firmicutes	Clostridia	Clostridiales	Lachnospiraceae	Clostridium XlVa	0	0	0	0.00249607	0.00466298	0.00258168	0	0	0.00500663	0	0	0	0	0	0	0	0	0	0	0	0	0	0.00204349	0	0	0.0140934	0	0	0	0	0	0	0	0.00261986	0	0.00497389	0.00379219	0	0	0	0	0	0	0
OTU2107	Firmicutes	Clostridia	Clostridiales	Lachnospiraceae	Coprococcus	0	0	0	0	0	0	0	0	0	0	0	0	0	0	0	0	0	0	0	0	0	0	0	0	0	0	0	0	0	0	0	0	0	0	0	0	0	0	0	0	0	0	0	0.00198922
OTU2108	Firmicutes	Clostridia	Clostridiales	Lachnospiraceae	Roseburia	0	0	0	0.00249607	0	0	0	0	0.00250332	0	0	0	0	0	0	0	0	0	0	0	0	0	0	0	0	0	0	0	0	0	0	0	0	0	0	0	0	0	0	0	0	0	0	0.00397844
OTU2109	Firmicutes	Clostridia	Clostridiales	Lachnospiraceae	Blautia	0	0	0	0	0	0	0	0	0	0	0	0	0	0	0	0	0	0	0	0	0	0	0	0	0	0	0	0	0	0	0	0	0	0	0	0	0	0	0	0	0	0	0	0
OTU211	Firmicutes	Clostridia	Clostridiales	Ruminococcaceae	Ruminococcus	0	0	0	0	0	0	0	0	0	0	0	0	0	0	0	0	0	0	0	0	0	0	0	0	0	0	0	0	0	0	0	0	0	0	0	0	0	0	0	0	0	0	0	0
OTU2110	Firmicutes	Clostridia	Clostridiales	Lachnospiraceae	Fusicatenibacter	0	0	0	0	0	0	0	0	0	0	0	0	0	0	0	0	0	0	0	0	0	0	0	0	0	0	0	0	0	0	0	0	0	0	0.00233962	0	0	0	0	0	0	0	0	0
OTU2111	Bacteroidetes	Bacteroidia	Bacteroidales	Bacteroidaceae	Bacteroides	0	0	0	0	0.00233149	0	0	0.00608779	0	0.00201377	0	0	0	0.00455861	0	0	0	0	0	0	0	0	0.00204349	0	0	0	0	0	0	0	0.00555602	0	0	0	0	0	0	0	0	0.00326296	0	0	0	0
OTU2112	Firmicutes	Clostridia	Clostridiales	Lachnospiraceae	Dorea	0	0	0	0	0	0	0	0	0	0	0	0	0	0	0.00629961	0	0	0	0.00301196	0.00189369	0	0	0	0	0.00205297	0	0	0	0	0.00246078	0	0	0	0	0	0	0	0	0	0.00326296	0	0	0	0
OTU2113	Bacteroidetes	Bacteroidia	Bacteroidales	Bacteroidaceae	Bacteroides	0	0	0	0	0	0	0	0	0	0	0	0	0	0	0	0	0	0	0	0	0	0	0	0	0	0	0	0	0	0	0	0	0	0	0.00467924	0	0.00758438	0	0.00299088	0.00652592	0.00348857	0	0	0
OTU2114	Bacteroidetes	Bacteroidia	Bacteroidales	Porphyromonadaceae	Parabacteroides	0	0	0	0	0	0	0	0	0	0	0	0	0	0	0	0	0	0	0	0	0	0	0	0	0	0	0	0	0	0	0	0	0	0	0.00233962	0	0	0	0	0.0130518	0	0.00984931	0	0
OTU2115	Bacteroidetes	Bacteroidia	Bacteroidales	Porphyromonadaceae	Barnesiella	0	0	0	0	0	0	0	0	0	0	0	0	0	0	0	0	0	0	0	0	0	0	0	0	0	0	0	0	0	0	0	0	0	0	0.00233962	0	0	0.00708065	0	0	0.00348857	0	0	0
OTU2116	Firmicutes	Clostridia	Clostridiales	Lachnospiraceae	Lachnospiracea_incertae_sedis	0	0	0	0	0	0.00258168	0	0.00405852	0	0	0.0152455	0.0031348	0	0	0	0	0	0	0	0	0	0	0	0	0	0	0	0	0	0	0	0.00422315	0	0	0	0.00497389	0	0.00354032	0	0	0	0	0	0
OTU2117	Firmicutes	Clostridia	Clostridiales	Lachnospiraceae	Dorea	0	0	0	0	0	0.00387252	0	0	0	0	0.00254091	0	0	0	0	0	0	0	0	0	0.00361415	0.00235766	0	0	0	0	0	0	0	0	0	0	0	0	0.00233962	0	0	0.010621	0	0.00652592	0	0	0	0
OTU2118	Firmicutes	Clostridia	Clostridiales	Lachnospiraceae	Clostridium XlVa	0	0	0	0	0	0	0	0	0	0	0	0	0	0	0	0	0	0	0	0.00189369	0	0	0	0	0	0	0	0	0	0	0	0	0	0	0.00233962	0	0	0	0	0	0	0	0	0
OTU2119	Firmicutes	Clostridia	Clostridiales	Lachnospiraceae	Clostridium XlVa	0	0	0	0.00249607	0	0	0	0	0.00250332	0	0	0	0	0	0	0	0	0	0	0	0	0	0.00204349	0	0	0.00704672	0	0	0	0	0	0	0	0	0.00233962	0	0	0	0.00299088	0.00326296	0	0	0	0
OTU212	Firmicutes	Clostridia	Clostridiales	Lachnospiraceae	Clostridium XlVa	0.330366	0.323955	0.0453083	0.117315	0.0769392	0.040016	0.124481	0.0831997	0.095126	0.0865923	0	0.00940439	0	0	0	0	0.013238	0	0.0180717	0.00378738	0	0	0	0	0.0225826	0.211402	0.00244565	0.0295586	0.0225974	0.00738234	0.00833403	0	0.0235342	0.0314383	0.079547	0.0273564	0.0303375	0.00708065	0.0807537	0.101152	0	0.0393972	0.00404163	0.00596766
OTU2120	Firmicutes	Clostridia	Clostridiales	Lachnospiraceae	Clostridium XlVa	0	0	0	0	0	0.00258168	0	0	0	0	0	0	0	0	0	0	0	0	0	0	0.00180708	0	0	0	0	0	0	0	0	0.00123039	0	0	0	0	0.00467924	0	0	0	0	0	0	0	0	0
OTU2121	Bacteroidetes	Bacteroidia	Bacteroidales	Bacteroidaceae	Bacteroides	0	0	0	0	0	0	0	0	0	0	0	0	0	0	0	0	0	0	0	0	0	0	0	0	0	0	0	0	0	0	0	0	0	0	0.00467924	0	0	0	0	0	0	0	0	0
OTU2122	Bacteroidetes	Bacteroidia	Bacteroidales	Bacteroidaceae	Bacteroides	0	0	0	0	0	0	0	0	0	0	0	0	0	0	0	0	0	0	0	0	0	0	0	0	0	0	0	0	0	0	0	0	0	0	0	0.00746083	0	0	0	0	0	0	0	0
OTU2123	Firmicutes	Clostridia	Clostridiales	Lachnospiraceae	Dorea	0.00279971	0	0	0	0	0.00387252	0	0	0	0	0	0	0	0	0	0	0	0	0	0	0	0.00471531	0	0	0.00205297	0	0	0	0	0	0	0	0	0	0	0	0	0	0	0	0	0	0	0
OTU2124	Firmicutes	Clostridia	Clostridiales	Lachnospiraceae	Fusicatenibacter	0	0	0	0	0	0	0	0	0	0	0	0	0	0	0	0	0	0	0	0	0	0	0	0	0	0	0	0	0	0	0	0	0	0	0	0	0	0	0.00299088	0	0	0	0	0
OTU2125	Firmicutes	Clostridia	Clostridiales	Ruminococcaceae	Butyricicoccus	0	0	0	0	0	0	0	0	0	0	0	0	0	0	0	0.00343277	0	0	0	0	0	0	0	0	0	0	0	0	0	0	0	0	0	0	0	0	0	0	0.00299088	0	0	0	0	0
OTU2126	Firmicutes	Clostridia	Clostridiales	Lachnospiraceae	Dorea	0	0	0	0.00499214	0	0	0	0	0	0	0	0	0	0	0	0	0	0	0	0.00189369	0	0.00235766	0.00408697	0.00216137	0	0	0	0	0.0016141	0	0	0	0	0	0	0	0	0	0.00598176	0	0	0	0	0
OTU2127	Bacteroidetes	Bacteroidia	Bacteroidales	Porphyromonadaceae	Parabacteroides	0	0	0	0	0	0	0	0	0	0	0	0	0	0	0	0	0	0	0	0	0	0	0	0	0	0	0	0	0	0	0	0	0	0	0	0	0	0	0.00598176	0	0	0	0	0
OTU2128	Bacteroidetes	Bacteroidia	Bacteroidales	Bacteroidaceae	Bacteroides	0	0	0	0	0.00233149	0	0	0	0	0	0	0	0	0	0	0.00343277	0	0	0	0	0	0.00235766	0	0.00864547	0.00205297	0	0.00489129	0.00656858	0	0.00246078	0	0	0	0	0	0	0	0	0.00299088	0	0	0	0	0
OTU2129	Firmicutes	Clostridia	Clostridiales	Ruminococcaceae	Flavonifractor	0	0	0	0	0	0	0	0	0	0	0	0	0	0	0	0	0	0	0	0	0	0	0	0	0	0	0	0	0	0	0	0	0	0	0	0	0	0	0	0	0	0	0	0
OTU213	Firmicutes	Clostridia	Clostridiales	Lachnospiraceae	Clostridium XlVa	0	0.0266264	0	0.00249607	0.0163204	0.0129084	0.011065	0.0263804	0.00750995	0.0100689	0.0101636	0.0125392	0.0300353	0.0205138	0.00944941	0.0343277	0.026476	0.0232856	0.0361435	0.0397675	0.0162637	0.0801603	0.0102174	0.0151296	0	0.00704672	0.0269021	0.04598	0.0177551	0.0639803	0.0166681	0	0.0268962	0.0445376	0.0818867	0.149217	0.132727	0.244282	0.0538358	0.0522074	0.101169	0.0295479	0.0586036	0.0417736
OTU2130	Bacteroidetes	Bacteroidia	Bacteroidales	Porphyromonadaceae	Parabacteroides	0	0	0	0	0	0	0	0	0	0	0	0	0	0	0	0	0	0	0	0	0	0	0	0	0	0	0	0	0	0	0	0	0	0	0	0	0	0	0	0.00326296	0	0	0	0
OTU2131	Proteobacteria	Gammaproteobacteria	Enterobacteriales	Enterobacteriaceae	Pseudocitrobacter	0	0	0	0	0	0.00129084	0	0	0	0	0	0	0	0	0	0	0	0	0	0.00189369	0	0	0	0	0.00205297	0	0	0	0	0	0	0	0	0	0	0	0	0	0	0	0	0	0	0
OTU2132	Firmicutes	Clostridia	Clostridiales	Lachnospiraceae	Blautia	0	0	0	0	0	0	0	0	0	0	0	0	0	0	0	0	0	0	0	0	0	0.00707297	0.00204349	0.00216137	0.00205297	0	0	0.0131372	0.0032282	0	0	0	0	0	0	0	0	0	0	0	0	0	0	0
OTU2133	Bacteroidetes	Bacteroidia	Bacteroidales	Bacteroidaceae	Bacteroides	0	0	0	0	0	0	0	0	0	0	0	0	0	0	0	0	0	0	0	0	0	0	0	0	0	0	0	0	0	0	0	0	0	0	0	0	0	0	0	0	0	0	0	0
OTU2134	Bacteroidetes	Bacteroidia	Bacteroidales	Bacteroidaceae	Bacteroides	0	0	0	0	0	0	0	0	0	0	0	0	0	0	0	0	0	0	0	0	0	0	0	0	0	0	0	0	0	0	0	0	0	0	0	0	0	0	0	0	0	0	0	0
OTU2135	Bacteroidetes	Bacteroidia	Bacteroidales	Bacteroidaceae	Bacteroides	0	0	0	0	0	0	0	0	0	0	0	0	0	0	0	0	0	0	0	0	0	0	0	0	0	0	0	0	0	0	0	0	0	0	0	0	0	0	0	0	0	0	0	0
OTU2136	Firmicutes	Clostridia	Clostridiales	Clostridiaceae 1	Clostridium sensu stricto	0	0	0	0	0	0	0	0	0	0	0	0	0.00250294	0	0	0	0	0	0	0	0	0	0	0	0	0	0	0	0	0.00615195	0	0	0	0	0	0	0	0	0	0	0	0	0	0
OTU2137	Bacteroidetes	Bacteroidia	Bacteroidales	Bacteroidaceae	Bacteroides	0	0	0	0	0	0	0	0	0	0	0	0	0	0	0	0	0	0	0	0	0	0	0	0	0	0	0	0	0	0	0	0	0	0	0	0	0	0	0	0	0	0	0	0
OTU2138	Proteobacteria	Gammaproteobacteria	Enterobacteriales	Enterobacteriaceae	Escherichia/Shigella	0	0	0.00906166	0	0	0	0	0	0	0	0.00254091	0	0.00250294	0	0	0	0	0	0	0	0	0	0	0	0	0	0	0	0	0	0	0	0	0	0	0	0	0	0	0	0	0	0	0
OTU2139	Proteobacteria	Betaproteobacteria	Burkholderiales	Sutterellaceae	Sutterella	0	0	0	0	0	0	0	0	0	0	0	0	0	0	0	0	0	0	0	0	0	0	0	0	0	0	0	0	0	0	0	0	0	0	0	0	0	0	0	0	0	0	0	0
OTU214	Firmicutes	Clostridia	Clostridiales	Lachnospiraceae	Ruminococcus2	0.0223977	0.00443774	0.0135925	0.0149764	0.0116575	0.0116176	0.0276625	0.0162341	0.00500663	0.0161102	0	0.0125392	0.0100118	0.00455861	0.015749	0.00343277	0.00189115	0.0058214	0.00301196	0.0321927	0.292746	0.219262	0.0408697	0.0540342	0.0143708	0.0352336	0.034239	0.0262743	0.0145269	0.028299	0.00833403	0.0717936	0	0	0	0	0	0	0	0	0	0	0	0
OTU2140	Firmicutes	Clostridia	Clostridiales	Lachnospiraceae	Clostridium XlVa	0	0	0	0	0	0	0	0	0	0	0	0	0	0	0	0	0	0	0	0	0	0	0	0	0	0	0	0	0	0	0	0	0	0	0	0	0	0	0	0	0	0	0	0
OTU2141	Bacteroidetes	Bacteroidia	Bacteroidales	Bacteroidaceae	Bacteroides	0	0	0	0	0	0	0	0	0	0	0	0	0	0	0	0	0	0	0	0	0	0	0	0	0	0	0	0	0	0	0	0	0	0	0	0	0	0	0	0	0	0	0	0
OTU2142	Firmicutes	Clostridia	Clostridiales	Ruminococcaceae	Acetivibrio	0	0	0	0	0	0	0	0	0	0	0	0	0	0	0	0	0	0	0	0	0	0	0	0	0	0	0	0	0	0	0	0	0	0	0	0	0	0	0	0	0	0	0	0
OTU2143	Firmicutes	Clostridia	Clostridiales	Lachnospiraceae	Clostridium XlVa	0	0	0	0	0	0	0	0	0	0	0	0	0	0	0	0	0	0	0	0	0	0	0	0	0	0	0	0	0	0	0	0	0	0	0	0	0	0	0	0	0	0	0	0
OTU2144	Firmicutes	Clostridia	Clostridiales	Peptostreptococcaceae	Peptostreptococcus	0	0	0	0	0	0	0	0	0	0	0	0	0	0	0	0	0.00567344	0.00194047	0.00301196	0.00378738	0	0	0	0.0064841	0.0061589	0	0.00244565	0.00656858	0.0016141	0	0	0	0	0	0	0	0	0	0	0	0	0	0	0
OTU2145	Firmicutes	Clostridia	Clostridiales	Lachnospiraceae	Dorea	0	0	0	0	0	0.00129084	0	0	0	0	0	0	0	0	0	0	0	0	0	0	0	0	0	0	0	0	0	0	0	0	0	0	0	0	0	0	0	0	0	0	0	0	0	0
OTU2146	Bacteroidetes	Bacteroidia	Bacteroidales	Bacteroidaceae	Bacteroides	0	0	0	0	0	0	0	0	0	0	0	0	0	0	0	0	0	0	0	0	0	0	0	0	0	0	0	0	0	0	0	0	0	0	0	0	0	0	0	0	0	0	0	0
OTU2147	Firmicutes	Clostridia	Clostridiales	Lachnospiraceae	Dorea	0	0	0	0	0	0	0	0	0	0	0	0	0	0	0	0	0	0	0	0.00189369	0	0	0	0.00216137	0.00205297	0	0.00244565	0	0	0.00861273	0	0	0	0	0	0	0	0	0	0	0	0	0	0
OTU2148	Bacteroidetes	Bacteroidia	Bacteroidales	Bacteroidaceae	Bacteroides	0	0	0	0	0	0.00129084	0	0	0	0	0	0	0	0	0	0	0	0	0	0.00568107	0	0	0.00204349	0.00432274	0	0	0	0	0	0	0	0	0	0	0	0	0	0	0	0	0	0	0	0
OTU2149	Bacteroidetes	Bacteroidia	Bacteroidales	Bacteroidaceae	Bacteroides	0	0	0	0	0	0.0103267	0	0	0	0	0	0	0	0	0.0031498	0	0	0	0	0.00757475	0	0	0	0	0	0	0	0	0.0032282	0	0.00555602	0	0	0	0	0	0	0	0	0	0	0	0	0
OTU215	Bacteroidetes	Bacteroidia	Bacteroidales	Porphyromonadaceae	Parabacteroides	0	0	0	0	0	0	0	0	0	0	0	0	0	0	0	0	0	0	0	0	0	0	0	0	0	0	0	0	0	0	0	0	0	0	0	0	0	0	0	0	0	0	0	0
OTU2150	Firmicutes	Clostridia	Clostridiales	Peptostreptococcaceae	Peptostreptococcus	0	0	0	0	0	0	0	0	0	0	0	0	0	0	0	0	0	0	0	0	0	0	0	0	0.00205297	0	0	0	0	0.0184559	0	0	0	0	0	0	0	0	0	0	0	0	0	0
OTU2151	Firmicutes	Clostridia	Clostridiales	Peptostreptococcaceae	Peptostreptococcus	0	0	0	0	0	0	0	0	0	0	0	0	0	0	0	0	0.0151292	0.00194047	0	0.00568107	0	0	0	0.00432274	0	0.00704672	0	0.00328429	0	0	0	0	0	0	0	0	0	0	0	0	0	0	0	0
OTU2152	Bacteroidetes	Bacteroidia	Bacteroidales	Bacteroidaceae	Bacteroides	0.00559942	0	0.00453083	0	0	0	0	0	0	0	0	0	0	0	0	0	0	0	0	0	0	0	0	0	0.00205297	0	0	0	0	0.00123039	0	0	0	0	0	0	0	0	0	0	0	0	0	0
OTU2153	Firmicutes	Clostridia	Clostridiales	Lachnospiraceae	Clostridium XlVa	0	0	0	0	0	0	0	0	0	0	0	0	0	0	0	0	0	0	0	0.00189369	0	0	0	0	0	0	0	0	0	0	0.00833403	0	0	0	0	0	0	0	0	0	0	0	0	0
OTU2154	Firmicutes	Clostridia	Clostridiales	Lachnospiraceae	Hungatella	0	0	0	0	0	0	0	0	0	0	0	0	0	0	0	0	0	0	0	0	0	0	0	0	0	0	0	0	0	0	0	0	0	0	0	0	0	0	0	0	0	0	0	0
OTU2155	Firmicutes	Clostridia	Clostridiales	Lachnospiraceae	Butyrivibrio	0	0	0	0	0	0	0	0	0	0	0	0	0	0	0	0	0	0	0	0	0	0	0	0	0	0	0	0	0	0	0	0	0	0	0	0	0	0	0	0	0	0	0	0
OTU2156	Proteobacteria	Betaproteobacteria	Burkholderiales	Sutterellaceae	Parasutterella	0	0	0	0	0	0	0	0	0	0	0	0	0	0	0	0	0	0	0	0	0	0	0	0	0	0	0	0	0	0	0	0	0	0	0	0	0	0	0	0	0	0	0	0
OTU2157	Firmicutes	Negativicutes	Selenomonadales	Veillonellaceae	Megasphaera	0	0	0	0	0	0	0	0	0	0	0	0	0	0	0	0	0	0	0	0	0	0	0	0	0	0	0	0	0	0	0	0	0	0	0	0	0	0	0	0	0	0	0	0
OTU2158	Bacteroidetes	Bacteroidia	Bacteroidales	Bacteroidaceae	Bacteroides	0	0	0	0	0.00233149	0	0.00276625	0	0	0.00201377	0	0	0	0.00227931	0	0	0	0	0	0	0	0.00235766	0	0	0	0	0	0	0	0	0	0	0	0	0	0	0	0	0	0	0	0	0	0
OTU2159	Firmicutes	Clostridia	Clostridiales	Lachnospiraceae	Coprococcus	0	0	0	0	0	0	0	0.00202926	0	0	0	0	0	0	0	0	0	0.00194047	0	0	0	0	0	0	0	0	0	0.0131372	0	0	0	0	0	0	0	0	0	0	0	0	0	0	0	0
OTU216	Bacteroidetes	Bacteroidia	Bacteroidales	Bacteroidaceae	Bacteroides	0	0	0	0	0	0	0	0	0	0	0	0	0	0	0	0	0	0	0	0	0	0	0	0	0	0	0	0	0	0	0	0	0.0537924	0.0759759	0.00935848	0.0223825	0.00379219	0.0460242	0.0119635	0.0195778	0.0139543	0.0443219	0	0
OTU2160	Proteobacteria	Betaproteobacteria	Burkholderiales	Sutterellaceae	Parasutterella	0	0	0.00906166	0	0	0.00387252	0.00276625	0	0	0	0	0	0	0	0.0031498	0	0	0	0	0.00378738	0	0	0.00613046	0	0.00205297	0	0	0	0	0.00123039	0.00555602	0	0	0	0	0	0	0	0	0	0	0	0	0
OTU2161	Firmicutes	Negativicutes	Selenomonadales	Veillonellaceae	Allisonella	0	0	0	0	0	0	0	0	0	0	0	0	0	0	0	0	0	0	0	0	0	0	0	0	0	0	0	0	0	0	0	0	0	0	0	0	0	0	0	0	0	0	0	0
OTU2162	Firmicutes	Clostridia	Clostridiales	Lachnospiraceae	Lachnospiracea_incertae_sedis	0	0	0	0	0	0	0	0	0	0	0	0	0	0	0	0	0	0	0	0	0	0	0	0	0	0	0	0	0	0	0	0	0	0	0	0	0	0	0	0	0	0	0	0
OTU2163	Firmicutes	Negativicutes	Selenomonadales	Veillonellaceae	Dialister	0	0	0	0	0	0	0	0	0	0	0	0	0	0	0	0	0	0	0	0	0	0	0	0	0	0	0	0	0	0	0	0	0	0	0	0	0	0	0	0	0	0	0	0
OTU2164	Firmicutes	Clostridia	Clostridiales	Ruminococcaceae	Faecalibacterium	0	0	0	0	0	0	0	0	0	0	0	0	0	0	0	0	0	0	0	0	0	0	0	0	0	0	0	0	0	0	0	0	0	0	0	0	0	0	0	0	0	0	0	0
OTU2165	Proteobacteria	Gammaproteobacteria	Enterobacteriales	Enterobacteriaceae	Escherichia/Shigella	0	0	0	0	0	0	0	0	0	0.00604132	0	0	0.00250294	0	0	0	0	0	0	0	0	0	0	0	0	0	0	0	0	0	0	0	0	0	0	0	0	0	0	0	0	0	0	0
OTU2166	Firmicutes	Clostridia	Clostridiales	Peptostreptococcaceae	Asaccharospora	0	0	0	0	0	0	0	0	0	0	0	0	0	0	0	0	0	0	0	0	0	0	0	0	0	0	0	0	0	0	0	0	0	0	0	0	0	0	0	0	0	0	0	0
OTU2167	Firmicutes	Clostridia	Clostridiales	Lachnospiraceae	Dorea	0	0	0	0	0	0	0	0	0	0	0	0	0	0	0	0	0	0	0	0	0	0	0	0	0	0	0	0	0	0	0	0	0	0	0	0	0	0	0	0	0	0	0	0
OTU2168	Firmicutes	Clostridia	Clostridiales	Lachnospiraceae	Butyrivibrio	0	0	0	0	0	0	0	0	0	0	0	0	0	0	0	0	0	0	0	0	0	0	0	0.00216137	0	0	0	0	0	0	0	0	0	0	0	0	0	0	0	0	0	0	0	0
OTU2169	Proteobacteria	Gammaproteobacteria	Enterobacteriales	Enterobacteriaceae	Escherichia/Shigella	0	0	0	0	0	0	0	0	0	0	0	0	0	0	0	0	0	0	0	0	0	0	0	0	0	0	0	0	0	0	0	0	0	0	0	0	0	0	0	0	0	0	0	0
OTU217	Fusobacteria	Fusobacteriia	Fusobacteriales	Fusobacteriaceae	Fusobacterium	0	0	0	0	0	0	0	0	0	0	0	0	0	0	0.292932	0.209399	0.156965	0.411379	0.234933	0.33897	0	0	0	0	0.244303	0.0775139	0.298369	0.193773	0.096846	0.1255	0	0	0	0	0	0	0	0	0	0	0	0	0	0
OTU2170	Proteobacteria	Gammaproteobacteria	Enterobacteriales	Enterobacteriaceae	Escherichia/Shigella	0	0	0	0	0	0	0	0	0	0	0	0	0	0	0	0	0	0	0	0	0	0	0	0	0	0	0	0	0	0	0	0	0	0	0	0	0	0	0	0	0	0	0	0
OTU2171	Proteobacteria	Gammaproteobacteria	Enterobacteriales	Enterobacteriaceae	Escherichia/Shigella	0	0	0.00453083	0	0	0.00258168	0	0	0	0	0	0	0	0	0	0.00686554	0	0	0	0	0	0	0	0	0	0	0	0	0.0016141	0	0	0	0	0	0	0	0	0	0	0	0	0	0	0
OTU2172	Firmicutes	Clostridia	Clostridiales	Lachnospiraceae	Roseburia	0	0	0	0	0.00233149	0.00129084	0	0	0	0	0.00762273	0	0	0	0	0	0	0	0	0	0	0	0	0	0	0	0	0	0	0	0	0	0	0	0	0	0	0	0	0	0	0	0	0
OTU2173	Firmicutes	Clostridia	Clostridiales	Lachnospiraceae	Coprococcus	0	0	0	0	0	0	0	0	0	0	0	0	0	0	0	0	0	0	0	0	0	0	0	0	0	0	0	0	0	0	0	0	0	0	0	0	0	0	0	0	0	0	0	0
OTU2174	Firmicutes	Negativicutes	Selenomonadales	Acidaminococcaceae	Phascolarctobacterium	0	0	0	0	0	0	0	0	0	0	0	0	0	0	0	0	0	0	0	0	0	0	0	0	0	0	0	0	0	0	0	0	0	0	0	0	0	0	0	0	0	0	0	0
OTU2175	Firmicutes	Clostridia	Clostridiales	Peptostreptococcaceae	Intestinibacter	0	0	0	0	0	0	0	0	0	0	0	0	0	0	0	0	0	0	0	0.00378738	0	0	0	0	0	0	0.00244565	0	0	0	0	0	0	0	0	0	0	0	0	0	0	0	0	0
OTU2176	Firmicutes	Negativicutes	Selenomonadales	Acidaminococcaceae	Phascolarctobacterium	0	0	0	0	0	0	0	0	0	0	0	0	0	0	0	0	0	0	0	0	0	0	0	0	0	0	0	0	0	0	0	0	0	0	0	0	0	0	0	0	0	0	0	0
OTU2177	Firmicutes	Clostridia	Clostridiales	Lachnospiraceae	Ruminococcus2	0	0	0	0	0	0	0	0	0	0	0	0	0	0	0	0	0	0	0	0	0	0	0	0	0	0	0	0	0	0	0	0	0	0	0	0	0	0	0	0	0	0	0	0
OTU2178	Firmicutes	Clostridia	Clostridiales	Lachnospiraceae	Moryella	0	0	0	0	0	0	0	0	0	0	0.0152455	0.0125392	0	0	0	0	0	0	0	0	0	0	0	0	0	0	0	0	0	0	0	0	0	0	0	0	0	0	0	0	0	0	0	0
OTU2179	Firmicutes	Negativicutes	Selenomonadales	Acidaminococcaceae	Phascolarctobacterium	0	0	0	0	0	0	0	0	0	0	0	0	0	0	0	0	0	0	0	0	0	0	0	0	0	0	0	0	0	0	0	0	0	0	0	0	0	0	0	0	0	0	0	0
OTU218	Bacteroidetes	Bacteroidia	Bacteroidales	Bacteroidaceae	Bacteroides	0.00559942	0.00443774	0	0.0149764	0	0.0219443	0	0.00202926	0	0.00402755	0	0	0.0100118	0.0159551	0.0031498	0	0	0.00194047	0	0	0	0	0.00204349	0	0	0	0	0	0	0	0.0444481	0	0.00336202	0.0130993	0.0140377	0.0198955	0.0265453	0.0212419	0.0299088	0.00978889	0.0453515	0.0344726	0	0
OTU2180	Firmicutes	Clostridia	Clostridiales	Peptostreptococcaceae	Intestinibacter	0	0	0	0	0	0	0	0	0	0	0	0	0	0	0	0	0	0	0	0	0	0	0	0	0	0	0	0	0	0	0	0	0	0	0	0	0	0	0	0	0	0	0	0
OTU2181	Firmicutes	Negativicutes	Selenomonadales	Veillonellaceae	Veillonella	0	0	0	0	0	0	0	0	0	0	0	0	0	0	0	0	0	0	0	0	0	0	0	0	0	0	0	0	0	0	0	0	0	0	0	0	0	0	0	0	0	0	0	0
OTU2182	Firmicutes	Clostridia	Clostridiales	Clostridiales_Incertae Sedis XIII	Anaerovorax	0	0	0	0	0	0	0	0	0	0	0	0	0	0	0	0	0	0	0	0	0	0	0	0	0	0	0	0	0	0	0	0	0	0	0	0	0	0	0	0	0	0	0	0
OTU2183	Bacteroidetes	Bacteroidia	Bacteroidales	Bacteroidaceae	Bacteroides	0	0	0	0	0	0	0	0	0	0	0	0	0	0	0	0	0	0	0	0	0	0	0	0	0	0	0	0	0	0	0	0	0	0	0	0	0	0	0	0	0	0	0	0
OTU2184	Firmicutes	Clostridia	Clostridiales	Lachnospiraceae	Dorea	0	0	0	0	0	0.00387252	0	0	0	0	0	0	0	0	0	0	0	0	0	0	0	0.00471531	0	0	0.0061589	0	0	0.00985286	0	0	0	0	0	0	0	0	0	0	0	0	0	0	0	0
OTU2185	Firmicutes	Clostridia	Clostridiales	Lachnospiraceae	Clostridium XlVa	0	0	0	0	0	0	0	0	0	0	0	0	0	0	0	0	0	0	0	0	0	0	0	0	0	0	0	0	0	0	0	0	0	0	0	0	0	0	0	0	0	0	0	0
OTU2186	Firmicutes	Negativicutes	Selenomonadales	Veillonellaceae	Veillonella	0	0	0	0	0	0	0	0	0	0	0	0	0	0	0	0	0	0	0	0	0	0	0	0	0	0	0	0	0	0	0	0	0	0	0	0	0	0	0	0	0	0	0	0
OTU2187	Bacteroidetes	Bacteroidia	Bacteroidales	Bacteroidaceae	Bacteroides	0	0	0	0	0	0	0	0	0	0	0	0	0	0	0	0	0	0	0	0	0	0	0	0	0	0	0	0	0	0	0	0	0	0	0	0	0	0	0	0	0	0	0	0
OTU2188	Bacteroidetes	Bacteroidia	Bacteroidales	Prevotellaceae	Prevotella	0	0	0	0	0	0	0	0	0	0	0	0	0	0	0	0	0	0	0	0	0	0	0	0	0	0	0	0	0	0	0	0	0	0	0	0	0	0	0	0	0	0	0	0
OTU2189	Firmicutes	Clostridia	Clostridiales	Peptostreptococcaceae	Clostridium XI	0	0	0	0	0	0	0	0	0	0	0	0	0	0	0	0	0	0	0	0	0	0	0	0	0	0	0	0	0	0	0	0	0	0	0	0	0	0	0	0	0	0	0	0
OTU219	Firmicutes	Clostridia	Clostridiales	Peptoniphilaceae	Peptoniphilus	0	0	0	0	0	0	0	0	0	0	0	0	0.0700823	0.12992	0.135442	0.102983	0.177768	0.122249	0.0963826	0.090897	0.131917	0.0636567	0.120566	0.0691638	0.0964894	0.380523	0.119837	0.213479	0.0936178	0.108274	0	0	0	0	0	0	0	0	0	0	0	0	0	0
OTU2190	Bacteroidetes	Bacteroidia	Bacteroidales	Bacteroidaceae	Bacteroides	0	0	0	0	0	0.00129084	0	0	0	0	0	0	0	0	0	0	0	0	0	0.00189369	0	0	0	0.0064841	0.00821187	0.00704672	0	0	0.0064564	0.00123039	0	0.00422315	0	0	0	0	0	0	0	0	0	0	0	0
OTU2191	Bacteroidetes	Bacteroidia	Bacteroidales	Bacteroidaceae	Bacteroides	0	0	0	0	0.00233149	0	0	0	0	0	0	0	0.00250294	0	0.0031498	0	0.00567344	0.00388093	0.00602391	0.0113621	0.00180708	0	0	0.00216137	0	0	0	0	0	0	0	0	0	0	0	0	0	0	0	0	0	0	0	0
OTU2192	Bacteroidetes	Bacteroidia	Bacteroidales	Bacteroidaceae	Bacteroides	0	0	0	0	0	0.00129084	0	0	0.00250332	0	0	0	0	0	0	0	0	0.00388093	0.00903587	0.00189369	0.00361415	0	0	0.00864547	0.00205297	0	0.00244565	0	0.0032282	0	0	0	0	0	0	0	0	0	0	0	0	0	0	0
OTU2193	Proteobacteria	Gammaproteobacteria	Enterobacteriales	Enterobacteriaceae	Cosenzaea	0	0	0	0	0	0	0	0	0	0	0.00254091	0.0125392	0	0	0	0	0	0	0	0	0.00180708	0.00235766	0.00613046	0.0064841	0	0	0.00244565	0	0.0032282	0.00246078	0	0	0	0	0	0	0	0	0	0	0	0	0	0
OTU2194	Proteobacteria	Gammaproteobacteria	Enterobacteriales	Enterobacteriaceae	Escherichia/Shigella	0.00279971	0.0133132	0	0	0.00699447	0.00258168	0.00276625	0.00608779	0	0.0100689	0	0	0	0	0	0	0	0	0	0	0	0	0	0	0	0	0	0	0	0	0	0	0	0	0	0	0	0	0	0	0	0	0	0
OTU2195	Bacteroidetes	Bacteroidia	Bacteroidales	Bacteroidaceae	Bacteroides	0	0	0	0	0.00932597	0	0.00829876	0.00405852	0	0	0	0	0	0	0.0031498	0	0	0	0	0.00189369	0	0.00235766	0	0	0.00821187	0	0.00244565	0	0.0016141	0	0	0	0	0	0	0	0	0	0	0	0	0	0	0
OTU2196	Firmicutes	Clostridia	Clostridiales	Lachnospiraceae	Coprococcus	0	0	0	0	0.00233149	0.00516336	0	0	0	0	0	0	0	0	0.0125992	0	0	0.00970233	0	0.00378738	0	0.00235766	0.00204349	0	0	0	0	0	0	0	0	0	0	0	0	0	0	0	0	0	0	0	0	0
OTU2197	Bacteroidetes	Bacteroidia	Bacteroidales	Bacteroidaceae	Bacteroides	0	0.00443774	0	0.00499214	0.00466298	0.00516336	0	0	0	0.00201377	0	0	0	0	0	0	0.00189115	0	0	0	0	0	0.00408697	0	0	0	0	0	0	0.00615195	0	0	0	0	0	0	0	0	0	0	0	0	0	0
OTU2198	Firmicutes	Negativicutes	Selenomonadales	Acidaminococcaceae	Phascolarctobacterium	0	0	0	0	0	0	0	0	0	0	0	0	0	0	0	0.00343277	0.013238	0.00194047	0.00301196	0	0	0	0	0.00216137	0	0.00704672	0	0.00985286	0	0.00123039	0	0.0084463	0	0	0	0	0	0	0	0	0	0	0	0
OTU2199	Firmicutes	Clostridia	Clostridiales	Ruminococcaceae	Gemmiger	0	0	0	0	0	0	0	0	0	0	0	0	0	0	0	0	0	0	0	0	0	0	0	0	0	0	0	0	0	0	0	0	0	0	0	0	0	0	0	0	0	0	0	0
OTU22	Actinobacteria	Actinobacteria	Bifidobacteriales	Bifidobacteriaceae	Bifidobacterium	1.25707	1.18044	1.9981	2.45613	2.68821	2.02145	2.26279	3.34219	2.96643	4.01748	0.02795	0.0344828	0.0550647	0.0683792	0.201588	0.442827	0.321495	0.440486	0.201801	0.134452	0.0162637	0.00707297	0.0531306	0.0799706	0.147814	0.761046	0.075815	0.262743	0.129128	0.150108	2.82524	3.8304	0.0134481	0.00523972	0.00467924	0.00497389	0	0	0.0179453	0.00326296	0.00348857	0.00492465	0.0161665	0.00397844
OTU220	Firmicutes	Clostridia	Clostridiales	Ruminococcaceae	Clostridium IV	0	0	0	0	0	0	0	0	0	0	0	0	0	0	0	0	0	0	0	0	0	0	0	0	0	0	0	0	0	0	0	0	0	0	0	0	0	0	0	0	0	0	0	0
OTU2200	Firmicutes	Clostridia	Clostridiales	Ruminococcaceae	Clostridium IV	0	0	0	0	0	0	0	0	0	0	0	0	0	0	0	0	0	0	0	0	0	0	0	0	0	0	0	0	0	0	0	0	0	0	0	0	0	0	0	0	0	0	0	0
OTU2201	Firmicutes	Clostridia	Clostridiales	Ruminococcaceae	Hydrogenoanaerobacterium	0	0	0	0	0	0	0	0	0	0	0	0	0	0	0	0	0	0	0	0	0	0	0	0	0	0	0	0	0	0	0	0	0	0	0	0	0	0	0	0	0	0	0	0
OTU2202	Firmicutes	Clostridia	Clostridiales	Lachnospiraceae	Clostridium XlVa	0	0	0	0	0	0	0	0	0	0	0	0	0	0	0	0	0	0	0	0	0	0	0	0	0	0	0	0	0	0	0	0	0	0	0	0	0	0	0	0	0	0	0	0
OTU2203	Bacteroidetes	Bacteroidia	Bacteroidales	Bacteroidaceae	Bacteroides	0	0	0	0	0	0	0	0	0	0	0	0	0	0	0	0	0	0	0	0	0	0	0	0	0	0	0	0	0	0	0	0	0	0	0	0	0	0	0	0	0	0	0	0
OTU2204	Firmicutes	Clostridia	Clostridiales	Lachnospiraceae	Blautia	0	0	0	0	0	0	0	0	0	0	0	0	0	0	0	0	0	0	0	0	0	0	0	0.00432274	0	0	0	0	0	0	0	0	0	0	0.00467924	0	0	0	0	0	0	0	0.00404163	0
OTU2205	Firmicutes	Bacilli	Lactobacillales	Enterococcaceae	Enterococcus	0	0	0	0	0	0	0	0	0	0	0	0	0	0	0	0	0	0	0	0	0	0	0	0	0	0	0	0	0.0016141	0	0	0	0	0	0	0	0	0	0	0	0	0	0	0
OTU2206	Firmicutes	Clostridia	Clostridiales	Lachnospiraceae	Roseburia	0	0	0	0	0	0	0	0	0	0	0	0	0.0150176	0.00683792	0	0	0	0	0	0	0	0	0	0	0.00205297	0	0	0	0.0016141	0	0	0	0	0	0	0	0	0	0	0	0	0	0.00404163	0
OTU2207	Proteobacteria	Gammaproteobacteria	Enterobacteriales	Enterobacteriaceae	Cosenzaea	0	0	0	0	0	0	0	0	0	0	0	0	0	0	0	0	0	0	0	0	0	0	0	0	0	0	0	0	0	0	0	0	0	0	0.00233962	0	0	0	0	0.00652592	0	0	0.00404163	0
OTU2208	Firmicutes	Bacilli	Lactobacillales	Enterococcaceae	Enterococcus	0	0	0	0	0.00233149	0.00129084	0	0	0	0	0	0	0	0	0	0	0.013238	0	0	0	0	0.00235766	0.00408697	0	0.00410593	0	0	0	0	0	0	0	0	0	0	0	0	0	0	0	0	0	0	0
OTU2209	Firmicutes	Clostridia	Clostridiales	Lachnospiraceae	Clostridium XlVa	0	0	0	0	0	0	0	0.00202926	0	0	0	0	0	0	0	0	0	0	0	0	0	0	0	0	0	0	0	0	0	0	0	0	0	0	0	0	0	0	0	0	0	0	0.00808326	0
OTU221	Bacteroidetes	Bacteroidia	Bacteroidales	Porphyromonadaceae	Parabacteroides	0	0	0	0	0	0	0	0	0	0	0	0	0	0	0	0	0	0	0	0	0	0	0	0	0	0	0	0	0	0	0	0	0	0	0	0	0	0	0	0	0	0	0	0
OTU2210	Firmicutes	Clostridia	Clostridiales	Lachnospiraceae	Clostridium XlVa	0	0	0	0	0	0	0	0	0	0	0	0	0	0	0	0	0	0	0	0	0	0	0	0	0	0	0	0	0	0	0	0	0	0	0	0	0	0	0	0	0	0	0.00404163	0.00397844
OTU2211	Bacteroidetes	Bacteroidia	Bacteroidales	Bacteroidaceae	Bacteroides	0	0	0	0	0	0	0	0	0	0	0	0	0	0	0	0	0	0	0	0	0	0	0	0	0	0	0	0	0	0	0	0	0	0	0.00467924	0	0	0	0	0	0	0	0.00404163	0
OTU2212	Firmicutes	Clostridia	Clostridiales	Lachnospiraceae	Clostridium XlVa	0	0	0	0	0	0	0	0	0	0	0	0	0	0	0	0	0	0	0	0	0	0	0	0	0	0	0	0	0	0	0	0	0	0	0	0.00248694	0	0	0	0	0	0.00492465	0	0.00596766
OTU2213	Firmicutes	Clostridia	Clostridiales	Lachnospiraceae	Butyrivibrio	0	0	0	0	0	0	0	0	0	0	0	0	0	0	0	0	0	0	0	0	0	0	0	0	0	0	0	0	0	0	0	0	0	0	0.00701886	0	0	0	0	0	0.00348857	0.00984931	0	0
OTU2214	Bacteroidetes	Bacteroidia	Bacteroidales	Bacteroidaceae	Bacteroides	0	0	0	0	0	0	0	0	0	0	0	0	0	0	0	0	0	0	0	0	0	0	0	0	0	0	0	0	0	0	0	0	0.00672405	0.00523972	0	0	0.00379219	0	0	0.00652592	0.00348857	0	0	0
OTU2215	Firmicutes	Bacilli	Lactobacillales	Enterococcaceae	Enterococcus	0	0	0	0	0	0	0	0	0	0	0	0	0	0	0	0	0	0	0	0	0	0	0	0	0	0	0	0	0	0	0	0	0.00672405	0	0	0	0	0	0	0	0.00348857	0	0	0
OTU2216	Proteobacteria	Gammaproteobacteria	Enterobacteriales	Enterobacteriaceae	Escherichia/Shigella	0	0.0133132	0	0	0	0	0	0	0	0	0	0	0	0	0	0	0	0	0	0	0.00180708	0	0.00204349	0	0	0	0	0	0.0016141	0	0	0	0.00672405	0.00261986	0	0.00248694	0.0113766	0	0	0	0.00697715	0.00492465	0	0
OTU2217	Firmicutes	Clostridia	Clostridiales	Lachnospiraceae	Clostridium XlVa	0	0	0	0	0	0	0	0	0	0	0	0	0	0	0	0	0	0	0	0	0	0	0	0	0	0	0	0	0	0	0	0	0	0.00261986	0	0	0	0	0	0	0	0	0.022229	0.00198922
OTU2218	Firmicutes	Clostridia	Clostridiales	Lachnospiraceae	Lachnospiracea_incertae_sedis	0	0	0	0.00499214	0	0	0	0.00202926	0	0	0	0	0	0	0	0	0	0	0	0	0	0	0	0.00216137	0	0.00704672	0	0.00328429	0	0.00123039	0	0	0	0	0	0	0	0	0	0	0	0	0.00606244	0.00397844
OTU2219	Firmicutes	Clostridia	Clostridiales	Lachnospiraceae	Lachnospiracea_incertae_sedis	0.00279971	0	0	0	0	0.00129084	0	0.00202926	0	0.00604132	0	0.0125392	0	0	0	0	0	0	0	0	0	0	0	0	0	0	0	0	0	0	0	0	0	0	0	0.00248694	0	0	0	0	0	0	0.00404163	0
OTU222	Bacteroidetes	Bacteroidia	Bacteroidales	Bacteroidaceae	Bacteroides	0.0475951	0.0221887	0.117802	0.144772	0.0932597	0.183299	0.102351	0.0750827	0.0851128	0.080551	0	0	0.0825971	0.0319103	0.0850447	0.0514915	0.0926661	0.0446307	0.0752989	0.0246179	0	0	0.153261	0.123198	0.0739068	0	0.0733694	0.00328429	0.127514	0.0479852	0.0500042	0.00422315	0	0	0	0	0	0	0	0	0	0	0	0
OTU2220	Firmicutes	Clostridia	Clostridiales	Lachnospiraceae	Clostridium XlVa	0	0	0	0	0	0	0	0	0	0	0	0	0	0	0	0	0	0	0	0	0	0	0	0	0	0	0	0	0	0	0	0	0	0	0	0	0	0	0	0	0	0	0.00808326	0.00596766
OTU2221	Bacteroidetes	Bacteroidia	Bacteroidales	Bacteroidaceae	Bacteroides	0	0	0	0	0	0	0	0	0	0	0	0	0	0	0	0	0	0	0	0	0	0	0	0	0	0	0	0	0	0	0	0	0	0	0	0	0	0	0	0	0	0	0	0.00795687
OTU2222	Firmicutes	Clostridia	Clostridiales	Lachnospiraceae	Clostridium XlVa	0	0	0	0	0	0	0	0	0	0	0	0	0	0	0	0	0	0	0	0	0.00180708	0	0	0	0	0	0	0	0	0	0	0	0	0	0	0	0.0113766	0	0	0	0	0	0	0
OTU2223	Bacteroidetes	Bacteroidia	Bacteroidales	Bacteroidaceae	Bacteroides	0	0	0	0	0	0	0	0	0	0	0	0	0	0	0	0	0	0	0	0	0	0	0	0	0	0	0	0	0	0	0	0	0	0	0	0	0	0.00708065	0	0.00652592	0.00348857	0	0	0
OTU2224	Firmicutes	Clostridia	Clostridiales	Lachnospiraceae	Butyrivibrio	0	0	0	0	0	0	0	0	0	0	0	0	0	0	0	0	0	0	0	0	0	0	0	0	0	0	0	0	0	0	0	0	0	0	0.00467924	0	0.00379219	0	0.00897263	0	0	0	0	0
OTU2225	Firmicutes	Clostridia	Clostridiales	Ruminococcaceae	Faecalibacterium	0	0	0	0.00499214	0	0	0	0	0	0	0	0	0	0	0	0	0	0.00776187	0	0	0	0	0	0	0	0	0	0	0	0	0	0	0	0.00261986	0	0.00497389	0	0.00708065	0	0	0	0	0	0
OTU2226	Proteobacteria	Gammaproteobacteria	Enterobacteriales	Enterobacteriaceae	Escherichia/Shigella	0	0	0	0	0	0	0	0	0	0	0	0	0	0	0	0	0	0	0	0	0	0	0.00408697	0.00432274	0.00205297	0	0.00489129	0	0.0080705	0.00246078	0	0	0	0	0	0	0	0	0	0	0	0	0	0.00198922
OTU2227	Bacteroidetes	Bacteroidia	Bacteroidales	Bacteroidaceae	Bacteroides	0	0	0	0	0	0	0	0	0	0	0	0	0	0	0	0	0	0	0	0	0	0	0	0	0	0	0	0	0	0	0	0	0	0	0	0	0	0	0	0	0	0	0	0
OTU2228	Firmicutes	Erysipelotrichia	Erysipelotrichales	Erysipelotrichaceae	Clostridium XVIII	0	0	0	0	0	0	0	0.00202926	0	0	0	0	0	0	0	0	0	0	0	0	0	0	0	0	0	0	0	0	0	0	0	0	0	0	0	0	0	0	0	0	0	0	0	0
OTU2229	Firmicutes	Clostridia	Clostridiales	Lachnospiraceae	Fusicatenibacter	0	0.00443774	0	0	0	0	0	0	0	0	0	0	0	0	0	0	0	0	0	0	0	0	0	0	0	0	0	0	0	0	0	0	0	0	0	0	0	0	0	0	0.00697715	0	0	0
OTU223	Firmicutes	Clostridia	Clostridiales	Lachnospiraceae	Blautia	0	0	0	0	0	0	0	0	0	0	0	0	0	0	0	0	0	0	0	0	0	0	0	0	0	0	0	0	0	0	0	0	0.255514	0.382499	0.170792	0.149217	0.140311	0.127452	0.152535	0.133781	0.02442	0.0541712	0	0
OTU2230	Bacteroidetes	Bacteroidia	Bacteroidales	Porphyromonadaceae	Tannerella	0	0	0	0	0	0	0	0	0	0	0	0	0	0	0	0	0	0	0	0	0	0	0	0	0	0	0	0	0	0	0	0	0	0	0	0.00248694	0	0	0	0	0	0.00492465	0	0
OTU2231	Bacteroidetes	Bacteroidia	Bacteroidales	Porphyromonadaceae	Parabacteroides	0	0	0	0	0	0	0	0	0	0	0	0	0	0	0	0	0	0	0	0	0	0	0	0	0	0	0	0	0	0	0	0	0	0	0	0	0	0	0.00299088	0.0163148	0.0104657	0	0	0
OTU2232	Bacteroidetes	Bacteroidia	Bacteroidales	Bacteroidaceae	Bacteroides	0	0	0	0	0	0	0	0	0	0	0	0	0	0	0	0	0	0	0	0	0	0	0	0	0	0	0	0	0	0	0	0	0	0	0.00935848	0.00746083	0	0	0.00897263	0.00326296	0.0104657	0	0	0
OTU2233	Verrucomicrobia	Verrucomicrobiae	Verrucomicrobiales	Verrucomicrobiaceae	Akkermansia	0	0	0	0	0	0.00258168	0	0	0	0	0	0	0	0	0	0	0	0.00388093	0	0	0	0	0	0	0	0	0	0	0	0	0	0	0	0	0	0	0	0	0	0.00978889	0	0	0	0
OTU2234	Firmicutes	Clostridia	Clostridiales	Lachnospiraceae	Dorea	0	0	0	0	0	0	0	0	0	0	0	0	0	0	0	0	0.00189115	0.00194047	0	0	0	0.00235766	0.00204349	0.00432274	0.00821187	0	0	0	0.0048423	0	0	0	0	0	0	0	0	0	0	0	0	0	0	0
OTU2235	Firmicutes	Clostridia	Clostridiales	Lachnospiraceae	Dorea	0	0	0	0.00499214	0	0.00258168	0	0.00202926	0	0	0	0	0	0	0.0031498	0	0	0	0	0	0	0	0	0.00216137	0.00205297	0	0	0	0.0048423	0	0	0	0	0	0	0	0	0	0	0	0	0	0	0
OTU2236	Firmicutes	Clostridia	Clostridiales	Lachnospiraceae	Murimonas	0	0	0	0	0	0	0	0	0	0	0	0	0	0	0	0	0	0	0	0	0	0	0	0	0	0	0	0	0	0	0	0	0	0	0	0	0	0	0	0.00326296	0	0	0	0
OTU2237	Bacteroidetes	Bacteroidia	Bacteroidales	Bacteroidaceae	Bacteroides	0	0	0	0	0	0	0	0	0	0	0	0	0	0	0	0	0	0	0	0	0	0	0	0	0	0	0	0	0	0	0	0	0	0	0	0	0	0	0	0.00326296	0	0	0	0
OTU2238	Bacteroidetes	Bacteroidia	Bacteroidales	Bacteroidaceae	Bacteroides	0	0	0	0	0	0	0	0	0	0	0	0	0	0	0	0	0	0	0	0	0	0	0	0	0	0	0	0	0	0	0	0	0	0	0	0	0	0	0	0	0.00697715	0	0	0
OTU2239	Bacteroidetes	Bacteroidia	Bacteroidales	Bacteroidaceae	Bacteroides	0	0	0	0	0	0	0	0	0	0	0	0	0	0	0	0	0	0	0	0	0	0	0	0	0	0	0	0	0	0	0	0	0	0	0	0	0	0	0	0	0.00348857	0	0	0
OTU224	Firmicutes	Clostridia	Clostridiales	Lachnospiraceae	Blautia	0.0139985	0.00443774	0	0.0199685	0.0303094	0.0167809	0.00276625	0.0446438	0.0125166	0.0140964	0.0101636	0	0.00500588	0.00455861	0.0188988	0.0102983	0.0189115	0.00776187	0.0150598	0.0246179	0.10481	0.0848756	0.00204349	0.0108068	0.0102648	0	0.0195652	0.0295586	0.0177551	0.0110735	0	0	0.0134481	0.0288184	0.0210566	0.00248694	0.0113766	0.00708065	0.0179453	0.0195778	0.0348857	0.0541712	0.00808326	0.0198922
OTU2240	Firmicutes	Negativicutes	Selenomonadales	Veillonellaceae	Negativicoccus	0	0	0	0	0	0	0	0	0	0	0	0	0	0	0	0	0	0	0	0	0	0	0	0	0	0	0	0	0	0	0	0	0	0	0	0	0	0	0	0	0	0	0	0
OTU2241	Firmicutes	Negativicutes	Selenomonadales	Veillonellaceae	Negativicoccus	0	0	0	0	0	0	0	0	0	0	0	0	0	0	0	0	0	0	0	0	0	0	0	0	0	0	0	0	0	0	0	0	0	0	0	0	0	0	0	0	0	0	0	0
OTU2242	Bacteroidetes	Bacteroidia	Bacteroidales	Bacteroidaceae	Bacteroides	0	0	0	0	0	0	0	0	0	0	0	0	0	0	0	0	0	0	0	0	0	0	0	0	0	0	0	0	0	0	0	0	0	0	0	0	0	0	0	0	0	0	0	0
OTU2243	Firmicutes	Bacilli	Lactobacillales	Enterococcaceae	Enterococcus	0	0	0.00906166	0	0	0	0	0	0	0	0	0	0	0.00227931	0	0	0	0	0	0	0	0	0	0	0.00410593	0	0	0	0.0032282	0	0	0	0	0	0	0	0	0	0	0	0	0	0	0
OTU2244	Proteobacteria	Betaproteobacteria	Burkholderiales	Sutterellaceae	Sutterella	0	0	0	0	0	0	0	0	0	0	0	0	0	0	0	0	0	0	0	0	0	0	0	0	0	0	0	0	0	0	0	0	0	0	0	0	0	0	0	0	0	0	0	0
OTU2245	Bacteroidetes	Bacteroidia	Bacteroidales	Bacteroidaceae	Bacteroides	0	0	0	0	0	0	0	0	0	0	0	0	0	0	0	0	0	0	0	0	0	0	0	0	0	0	0	0	0	0	0	0	0	0	0	0	0	0	0	0	0	0	0	0
OTU2246	Proteobacteria	Gammaproteobacteria	Enterobacteriales	Enterobacteriaceae	Pseudocitrobacter	0	0	0	0	0.00233149	0	0	0	0	0	0.00508182	0.0031348	0	0	0	0	0	0	0	0	0	0	0	0	0	0	0	0	0.0016141	0.00615195	0	0	0	0	0	0	0	0	0	0	0	0	0	0
OTU2247	Bacteroidetes	Bacteroidia	Bacteroidales	Bacteroidaceae	Bacteroides	0	0	0	0	0	0	0	0	0	0	0	0	0	0	0	0	0	0	0	0	0	0	0	0	0	0	0	0	0	0	0	0	0	0	0	0	0	0	0	0	0	0	0	0
OTU2248	Bacteroidetes	Bacteroidia	Bacteroidales	Bacteroidaceae	Bacteroides	0	0	0	0	0	0	0	0	0	0	0	0	0	0	0	0	0	0	0	0	0	0	0	0	0	0	0	0	0	0	0	0	0	0	0	0	0	0	0	0	0	0	0	0
OTU2249	Proteobacteria	Betaproteobacteria	Burkholderiales	Sutterellaceae	Sutterella	0	0	0	0	0	0	0	0	0	0	0	0	0	0	0	0	0	0	0	0	0	0	0	0	0	0	0	0	0	0	0	0	0	0	0	0	0	0	0	0	0	0	0	0
OTU225	Firmicutes	Clostridia	Clostridiales	Lachnospiraceae	Lachnospiracea_incertae_sedis	0	0	0	0	0	0	0	0.00608779	0	0.00402755	0	0	0	0	0	0	0	0	0	0	0	0	0	0	0	0	0	0	0	0	0	0.358968	0	0	0	0	0	0	0	0	0	0	0	0
OTU2250	Firmicutes	Clostridia	Clostridiales	Lachnospiraceae	Clostridium XlVa	0	0	0	0	0	0	0	0	0	0	0.00254091	0	0	0	0	0	0	0	0	0.00378738	0	0	0	0.00216137	0.00205297	0	0.00244565	0.00328429	0	0	0	0	0	0	0	0	0	0	0	0	0	0	0	0
OTU2251	Firmicutes	Clostridia	Clostridiales	Lachnospiraceae	Butyrivibrio	0	0	0	0	0	0	0	0	0	0	0	0	0	0	0	0	0	0	0	0	0	0	0	0.00216137	0	0	0	0.00328429	0	0.00246078	0	0	0	0	0	0	0	0	0	0	0	0	0	0
OTU2252	Bacteroidetes	Bacteroidia	Bacteroidales	Bacteroidaceae	Bacteroides	0	0	0	0	0	0	0	0	0	0	0	0	0	0	0	0	0	0	0	0	0	0	0	0	0	0	0	0	0	0	0	0	0	0	0	0	0	0	0	0	0	0	0	0
OTU2253	Proteobacteria	Gammaproteobacteria	Enterobacteriales	Enterobacteriaceae	Proteus	0	0	0	0	0	0	0	0	0	0	0	0	0	0	0	0	0	0	0	0	0	0	0	0	0	0	0	0	0	0	0	0	0	0	0	0	0	0	0	0	0	0	0	0
OTU2254	Firmicutes	Clostridia	Clostridiales	Lachnospiraceae	Clostridium XlVa	0	0	0	0	0	0	0	0	0	0	0	0	0	0	0	0	0	0	0	0	0	0	0	0	0	0	0	0	0	0	0	0	0	0	0	0	0	0	0	0	0	0	0	0
OTU2255	Bacteroidetes	Bacteroidia	Bacteroidales	Bacteroidaceae	Bacteroides	0	0	0	0	0	0	0	0	0	0	0	0	0	0	0	0	0	0	0	0	0	0	0	0	0	0	0	0	0	0	0	0	0	0	0	0	0	0	0	0	0	0	0	0
OTU2256	Firmicutes	Clostridia	Clostridiales	Lachnospiraceae	Murimonas	0	0	0	0	0	0	0	0	0	0	0	0	0	0	0	0	0	0	0	0	0	0	0	0	0	0	0	0	0	0	0	0	0	0	0	0	0	0	0	0	0	0	0	0
OTU2257	Firmicutes	Clostridia	Clostridiales	Lachnospiraceae	Syntrophococcus	0	0	0	0	0	0	0	0	0	0	0	0	0	0	0	0	0	0	0	0	0	0	0	0	0	0	0	0	0	0	0	0	0	0	0	0	0	0	0	0	0	0	0	0
OTU2258	Firmicutes	Clostridia	Clostridiales	Lachnospiraceae	Dorea	0	0	0	0	0	0	0	0	0	0	0	0	0	0	0	0	0	0	0.00301196	0	0	0	0.00204349	0.00216137	0.00205297	0	0	0.0131372	0.0016141	0.00123039	0	0	0	0	0	0	0	0	0	0	0	0	0	0
OTU2259	Firmicutes	Clostridia	Clostridiales	Ruminococcaceae	Acetivibrio	0	0	0	0	0	0	0	0	0	0	0	0	0	0	0	0	0	0	0	0	0	0	0	0	0	0	0	0	0	0.00246078	0	0	0	0	0	0	0	0	0	0	0	0	0	0
OTU226	Bacteroidetes	Bacteroidia	Bacteroidales	Prevotellaceae	Prevotella	0	0	0	0	0	0	0	0	0	0	0	0	0	0	0	0	0	0	0	0	0	0	0	0	0	0	0	0	0	0	0	0	0	0	0	0	0	0	0	0	0	0	0	0
OTU2260	Firmicutes	Clostridia	Clostridiales	Lachnospiraceae	Dorea	0	0	0	0	0	0	0	0	0	0	0	0	0	0	0	0	0	0	0	0	0	0	0.00204349	0.00216137	0.00205297	0	0.00244565	0	0.0048423	0.00246078	0	0	0	0	0	0	0	0	0	0	0	0	0	0
OTU2261	Firmicutes	Bacilli	Lactobacillales	Carnobacteriaceae	Isobaculum	0	0	0	0	0	0	0	0	0	0	0	0	0	0	0	0	0	0	0	0	0	0	0	0	0	0	0	0	0	0	0	0	0	0	0	0	0	0	0	0	0	0	0	0
OTU2262	Bacteroidetes	Bacteroidia	Bacteroidales	Bacteroidaceae	Bacteroides	0	0	0	0	0	0	0	0	0	0	0	0	0	0	0	0	0	0	0	0	0	0	0	0	0	0	0	0	0	0	0	0	0	0	0	0	0	0	0	0	0	0	0	0
OTU2263	Actinobacteria	Actinobacteria	Bifidobacteriales	Bifidobacteriaceae	Bifidobacterium	0	0	0	0	0	0.00387252	0	0	0	0	0	0	0	0	0	0	0	0	0	0	0	0	0	0	0	0	0	0	0	0	0	0	0	0	0	0	0	0	0	0	0	0	0	0
OTU2264	Firmicutes	Clostridia	Clostridiales	Clostridiaceae 1	Clostridium sensu stricto	0	0	0	0	0	0	0	0	0	0	0	0	0	0	0	0	0	0	0	0.00189369	0	0	0	0	0	0	0	0	0	0.00861273	0	0	0	0	0	0	0	0	0	0	0	0	0	0
OTU2265	Firmicutes	Clostridia	Clostridiales	Clostridiaceae 1	Clostridium sensu stricto	0	0	0	0	0	0	0	0	0	0	0	0	0	0	0	0	0	0	0	0	0	0	0	0	0	0	0	0	0	0	0	0	0	0	0	0	0	0	0	0	0	0	0	0
OTU2266	Firmicutes	Clostridia	Clostridiales	Ruminococcaceae	Faecalibacterium	0	0	0	0	0	0	0	0	0	0	0	0	0	0	0	0	0	0	0	0	0	0	0	0	0	0	0	0	0	0	0.0222241	0	0	0	0	0	0	0	0	0	0	0	0	0
OTU2267	Firmicutes	Clostridia	Clostridiales	Ruminococcaceae	Clostridium IV	0	0	0	0	0	0	0	0	0	0	0	0	0	0	0	0	0	0	0	0	0	0	0	0	0	0	0.00244565	0.00985286	0	0.00123039	0	0	0	0	0	0	0	0	0	0	0	0	0	0
OTU2268	Bacteroidetes	Bacteroidia	Bacteroidales	Bacteroidaceae	Bacteroides	0	0	0	0	0	0	0	0	0	0	0	0	0	0	0	0	0	0	0	0	0	0	0	0	0	0	0	0	0	0	0	0	0	0	0	0	0	0	0	0	0	0	0	0
OTU2269	Proteobacteria	Gammaproteobacteria	Enterobacteriales	Enterobacteriaceae	Escherichia/Shigella	0	0	0	0	0	0	0	0	0.00500663	0	0.00254091	0.00940439	0	0	0	0	0	0	0	0	0	0	0	0	0	0	0	0	0	0	0	0	0	0	0	0	0	0	0	0	0	0	0	0
OTU227	Firmicutes	Clostridia	Clostridiales	Lachnospiraceae	Moryella	0	0	0	0	0	0	0	0	0	0	0	0	0	0	0.0377977	0.0514915	0.0340406	0.0504521	0.0662631	0.0757475	0	0	0	0	0	0	0.0171195	0.00328429	0	0.00123039	0	0	0	0	0	0	0	0	0	0	0	0	0	0
OTU2270	Firmicutes	Clostridia	Clostridiales	Lachnospiraceae	Dorea	0	0	0	0	0	0	0	0	0	0	0	0	0	0	0	0	0	0	0	0.00189369	0.00180708	0	0	0.0064841	0	0	0	0.00328429	0.0016141	0	0	0	0	0	0	0	0	0	0	0	0	0	0	0
OTU2271	Firmicutes	Clostridia	Clostridiales	Lachnospiraceae	Dorea	0	0	0	0	0	0.00129084	0	0	0	0	0	0	0	0	0	0	0	0	0	0	0	0	0	0	0	0	0	0	0	0	0	0	0	0	0	0	0	0	0	0	0	0	0	0
OTU2272	Firmicutes	Clostridia	Clostridiales	Lachnospiraceae	Hungatella	0	0	0	0	0	0	0	0	0	0	0	0	0	0	0	0	0	0	0	0	0	0	0	0	0	0	0	0	0	0	0	0	0	0	0	0	0	0	0	0	0	0	0	0
OTU2273	Firmicutes	Clostridia	Clostridiales	Lachnospiraceae	Butyrivibrio	0	0	0	0	0	0	0	0	0	0	0	0	0	0	0	0	0.00378229	0	0	0	0	0	0	0	0	0	0	0	0	0	0	0	0	0	0	0	0	0	0	0	0	0	0	0
OTU2274	Firmicutes	Negativicutes	Selenomonadales	Acidaminococcaceae	Phascolarctobacterium	0	0	0	0	0	0	0	0	0	0	0	0	0	0	0	0	0	0	0	0	0	0	0	0	0	0	0	0	0	0	0	0	0	0	0	0	0	0	0	0	0	0	0	0
OTU2275	Firmicutes	Clostridia	Clostridiales	Peptostreptococcaceae	Intestinibacter	0	0	0	0	0	0	0	0	0	0	0	0	0	0	0	0	0	0	0	0	0	0	0	0	0	0	0	0	0	0	0	0	0	0	0	0	0	0	0	0	0	0	0	0
OTU2276	Proteobacteria	Gammaproteobacteria	Enterobacteriales	Enterobacteriaceae	Pseudocitrobacter	0	0	0	0	0	0	0	0	0	0	0	0	0	0	0	0	0	0	0	0	0	0	0	0	0	0	0	0	0	0	0	0	0	0	0	0	0	0	0	0	0	0	0	0
OTU2277	Firmicutes	Negativicutes	Selenomonadales	Veillonellaceae	Allisonella	0	0	0	0	0	0	0	0	0	0	0	0	0	0	0	0	0	0	0	0	0	0	0	0	0	0	0	0	0	0	0	0	0	0	0	0	0	0	0	0	0	0	0	0
OTU2278	Firmicutes	Clostridia	Clostridiales	Peptostreptococcaceae	Intestinibacter	0	0	0	0	0	0	0	0	0	0	0	0	0	0	0	0	0	0	0	0	0	0	0	0	0	0	0	0	0	0	0	0	0	0	0	0	0	0	0	0	0	0	0	0
OTU2279	Firmicutes	Clostridia	Clostridiales	Lachnospiraceae	Dorea	0	0	0	0	0	0	0	0	0	0	0	0	0	0	0	0	0	0	0	0	0	0	0	0	0	0	0	0	0	0	0	0	0	0	0	0	0	0	0	0	0	0	0	0
OTU228	Bacteroidetes	Bacteroidia	Bacteroidales	Bacteroidaceae	Bacteroides	0.0419956	0.0754416	0.0498392	0.0624017	0.0489613	0.0774503	0.0636238	0.0568193	0.0325431	0.0261791	0	0	0.140165	0.168669	0.0125992	0.0377605	0.00945573	0.0174642	0.0240957	0.0113621	0.0433698	0.0447955	0.0653915	0.0172909	0.0143708	0.0140934	0.0293477	0	0.0129128	0.00738234	0.0694502	0	0	0	0.00233962	0.00248694	0.0189609	0.00708065	0.00897263	0.00978889	0.0104657	0	0	0
OTU2280	Firmicutes	Clostridia	Clostridiales	Peptostreptococcaceae	Asaccharospora	0	0	0	0	0	0	0.011065	0	0	0	0	0	0	0.00911722	0	0	0	0	0	0	0	0	0	0	0	0	0	0	0	0	0	0	0	0	0	0	0	0	0	0	0	0	0	0
OTU2281	Firmicutes	Clostridia	Clostridiales	Ruminococcaceae	Clostridium IV	0	0	0	0	0	0	0	0	0	0	0	0	0	0	0	0	0	0	0	0	0	0	0	0	0	0	0	0	0	0	0	0	0	0	0	0	0	0	0	0	0	0	0	0
OTU2282	Proteobacteria	Gammaproteobacteria	Enterobacteriales	Enterobacteriaceae	Escherichia/Shigella	0	0	0	0.00748821	0	0	0	0.00202926	0.00250332	0	0	0	0	0	0	0	0	0	0	0	0	0	0	0.00216137	0	0	0	0.00328429	0	0.00123039	0	0	0	0	0	0	0	0	0	0	0	0	0	0
OTU2283	Firmicutes	Clostridia	Clostridiales	Lachnospiraceae	Dorea	0	0	0	0	0	0	0	0	0	0	0	0	0	0	0	0	0	0	0	0	0	0	0	0	0	0	0	0	0	0	0	0	0	0	0	0	0	0	0	0	0	0	0	0
OTU2284	Proteobacteria	Gammaproteobacteria	Enterobacteriales	Enterobacteriaceae	Escherichia/Shigella	0	0	0	0.00499214	0	0	0.00276625	0	0	0	0	0.0031348	0.00500588	0	0.0031498	0	0	0	0	0	0	0	0	0	0	0	0	0	0	0	0	0	0	0	0	0	0	0	0	0	0	0	0	0
OTU2285	Firmicutes	Clostridia	Clostridiales	Lachnospiraceae	Coprococcus	0	0	0	0	0	0	0	0	0	0	0	0	0	0	0	0	0	0	0	0	0	0	0	0	0	0	0	0	0	0	0	0	0	0	0	0	0	0	0	0	0	0	0	0
OTU2286	Firmicutes	Clostridia	Clostridiales	Lachnospiraceae	Lachnoanaerobaculum	0	0	0	0	0	0	0	0	0	0	0	0	0	0	0	0	0	0	0	0	0	0	0	0	0	0	0	0	0	0	0	0	0	0	0	0	0	0	0	0	0	0	0	0
OTU2287	Firmicutes	Clostridia	Clostridiales	Lachnospiraceae	Dorea	0	0	0	0	0	0	0	0	0	0	0	0	0	0	0	0	0	0	0	0	0	0	0	0	0.00821187	0	0.00489129	0	0.0016141	0	0	0	0	0	0	0	0	0	0	0	0	0	0	0
OTU2288	Firmicutes	Clostridia	Clostridiales	Ruminococcaceae	Faecalibacterium	0	0	0	0	0	0	0	0	0	0	0	0	0	0	0	0	0	0	0	0	0	0	0	0	0	0	0	0	0	0	0	0	0	0	0	0	0	0	0	0	0	0	0	0
OTU2289	Firmicutes	Negativicutes	Selenomonadales	Veillonellaceae	Mitsuokella	0	0	0	0	0	0	0	0	0	0	0	0	0	0	0	0	0	0	0	0	0	0	0	0	0	0	0	0	0	0	0	0	0	0	0	0	0	0	0	0	0	0	0	0
OTU229	Firmicutes	Clostridia	Clostridiales	Lachnospiraceae	Clostridium XlVa	0.0391959	0.0710038	0	0.00499214	0.00233149	0.00774503	0.00276625	0.00405852	0.00750995	0.0080551	0	0	0	0.00227931	0.0283482	0.0171638	0	0	0.0180717	0.0113621	0.00542123	0	0.00408697	0.0345819	0.0513242	0.0563738	0.0195652	0.0361272	0.0177551	0.00738234	0	0	0	0	0	0	0	0	0	0	0	0	0	0
OTU2290	Firmicutes	Clostridia	Clostridiales	Lachnospiraceae	Clostridium XlVa	0	0	0	0	0	0	0	0	0	0	0	0	0	0	0	0	0	0	0	0	0	0	0.00204349	0	0	0	0	0	0	0	0	0	0	0	0	0	0	0	0	0	0	0	0	0
OTU2291	Firmicutes	Bacilli	Lactobacillales	Lactobacillaceae	Lactobacillus	0	0	0	0	0	0	0	0	0	0	0	0	0	0	0	0	0	0	0	0	0	0	0	0	0	0	0	0	0	0	0	0	0	0	0	0	0	0	0	0	0	0	0	0
OTU2292	Firmicutes	Clostridia	Clostridiales	Lachnospiraceae	Clostridium XlVa	0	0	0	0.00249607	0	0	0	0	0	0	0.00508182	0	0	0	0	0	0	0	0	0	0	0	0	0	0	0	0	0	0	0	0	0	0	0	0	0	0	0	0	0	0	0	0	0
OTU2293	Firmicutes	Negativicutes	Selenomonadales	Veillonellaceae	Mitsuokella	0	0	0	0	0	0	0	0	0	0	0	0	0	0	0	0	0	0	0	0	0	0	0	0	0	0	0	0	0	0	0	0	0	0	0	0	0	0	0	0	0	0	0	0
OTU2294	Actinobacteria	Actinobacteria	Bifidobacteriales	Bifidobacteriaceae	Bifidobacterium	0	0	0	0	0	0	0	0	0	0	0	0	0	0	0	0	0	0	0	0	0	0	0	0	0	0	0	0	0	0	0	0	0	0	0	0	0	0	0	0	0	0	0	0
OTU2295	Firmicutes	Clostridia	Clostridiales	Lachnospiraceae	Dorea	0	0	0	0.00499214	0	0	0	0	0	0	0	0	0	0	0	0	0.00189115	0	0	0	0	0	0	0	0	0	0	0	0	0	0	0	0	0	0	0	0	0	0	0	0	0	0	0
OTU2296	Firmicutes	Clostridia	Clostridiales	Lachnospiraceae	Lachnospiracea_incertae_sedis	0	0	0	0	0	0	0	0	0	0	0	0	0	0	0	0	0	0	0	0	0	0	0	0	0	0	0	0	0	0	0	0	0	0	0	0	0	0	0	0	0	0	0	0
OTU2297	Firmicutes	Clostridia	Clostridiales	Lachnospiraceae	Lachnospiracea_incertae_sedis	0	0	0	0	0	0	0	0	0	0	0	0	0	0	0	0	0	0	0	0	0	0	0	0	0	0	0	0	0	0	0	0	0	0	0	0	0	0	0	0	0	0	0	0
OTU2298	Firmicutes	Clostridia	Clostridiales	Lachnospiraceae	Lachnospiracea_incertae_sedis	0	0	0	0	0	0	0	0	0	0	0	0	0	0	0	0	0	0	0	0	0	0	0	0	0	0	0	0	0	0	0	0	0	0	0	0	0	0	0	0	0	0	0	0
OTU2299	Firmicutes	Negativicutes	Selenomonadales	Acidaminococcaceae	Phascolarctobacterium	0	0	0	0	0	0	0	0	0	0	0	0	0	0	0	0	0	0	0	0	0	0	0	0	0	0	0	0	0	0	0	0	0	0	0	0	0	0	0	0	0	0	0	0
OTU23	Firmicutes	Negativicutes	Selenomonadales	Acidaminococcaceae	Phascolarctobacterium	0	0	0	0	0	0	0	0	0	0	0	0	0	0	0	0	0	0	0	0	0	0	0	0	0	0	0.00244565	0	0	0.00123039	0	0	0	0	0	0	0	0	0	0	0	0	0	0
OTU230	Bacteroidetes	Bacteroidia	Bacteroidales	Bacteroidaceae	Bacteroides	0	0	0.00453083	0	0	0	0	0	0	0	0	0	0	0	0	0	0	0	0	0	0	0	0	0	0	0	0	0	0	0	0	0	0	0	0	0	0	0	0	0	0	0	0	0
OTU2300	Firmicutes	Clostridia	Clostridiales	Lachnospiraceae	Coprococcus	0	0	0	0	0	0	0	0	0	0	0	0	0	0	0	0	0	0	0	0	0	0	0	0.00216137	0	0	0.00244565	0.00985286	0.0048423	0.00123039	0	0	0	0	0	0	0	0	0	0	0	0	0	0
OTU2301	Firmicutes	Clostridia	Clostridiales	Lachnospiraceae	Clostridium XlVa	0	0.00887548	0	0	0.00466298	0	0	0	0	0	0.00254091	0	0	0	0	0	0	0	0	0	0	0	0.00204349	0	0.00410593	0	0.00244565	0	0	0	0	0	0	0	0	0	0	0	0	0	0	0	0	0
OTU2302	Firmicutes	Clostridia	Clostridiales	Lachnospiraceae	Mobilitalea	0	0	0	0	0	0	0	0	0	0	0	0	0	0	0	0	0	0	0	0	0	0	0	0	0	0	0	0	0	0	0	0	0	0	0	0	0	0	0	0	0	0	0	0
OTU2303	Proteobacteria	Gammaproteobacteria	Enterobacteriales	Enterobacteriaceae	Escherichia/Shigella	0	0	0.00906166	0.00499214	0	0.00516336	0	0	0	0	0	0	0	0	0.0031498	0	0.00189115	0	0	0	0	0	0	0.00216137	0	0	0	0	0	0	0	0	0	0	0	0	0	0	0	0	0	0	0	0
OTU2304	Firmicutes	Clostridia	Clostridiales	Peptostreptococcaceae	Clostridium XI	0	0	0	0	0	0	0	0	0	0	0	0	0	0	0	0	0	0	0	0	0	0	0	0	0	0	0	0.00328429	0	0	0	0	0	0	0	0	0	0	0	0	0	0	0	0
OTU2305	Firmicutes	Negativicutes	Selenomonadales	Veillonellaceae	Megasphaera	0	0	0	0	0	0	0	0	0	0	0	0	0	0	0	0	0	0	0	0	0	0	0	0	0	0	0	0	0	0	0	0	0	0	0	0	0	0	0	0	0	0	0	0
OTU2306	Firmicutes	Clostridia	Clostridiales	Lachnospiraceae	Clostridium XlVa	0	0	0	0	0	0	0.00276625	0	0.00500663	0	0	0	0	0	0	0	0	0	0	0	0	0	0.00204349	0	0	0	0	0	0	0	0	0	0	0	0	0	0	0	0	0	0	0	0	0
OTU2307	Firmicutes	Negativicutes	Selenomonadales	Veillonellaceae	Mitsuokella	0	0	0	0	0	0	0	0	0	0	0	0	0	0	0	0	0	0	0	0	0	0	0	0	0	0	0	0	0	0	0	0	0	0	0	0	0	0	0	0	0	0	0	0
OTU2308	Proteobacteria	Gammaproteobacteria	Enterobacteriales	Enterobacteriaceae	Escherichia/Shigella	0	0.00887548	0	0	0	0	0	0	0	0	0.00762273	0.00626959	0.00500588	0	0	0	0	0	0.00602391	0	0	0	0	0	0	0	0	0	0.0016141	0	0	0	0	0	0	0	0	0	0	0	0	0	0	0
OTU2309	Proteobacteria	Gammaproteobacteria	Enterobacteriales	Enterobacteriaceae	Escherichia/Shigella	0	0	0	0	0	0	0	0	0	0	0	0	0	0	0	0	0	0	0	0	0	0	0	0	0	0	0	0	0	0	0	0	0	0	0	0	0	0	0	0	0	0	0	0
OTU231	Bacteroidetes	Bacteroidia	Bacteroidales	Porphyromonadaceae	Barnesiella	0	0	0	0	0	0	0	0	0	0	0	0	0	0	0	0	0	0	0	0	0	0	0	0	0	0	0	0	0	0	0	0	0.0840506	0.107414	0.0467924	0.0373042	0.0265453	0.0283226	0.0508449	0.0293667	0.0593058	0.0837191	0.0181873	0.0417736
OTU2310	Firmicutes	Clostridia	Clostridiales	Lachnospiraceae	Catonella	0	0	0	0	0	0	0	0	0	0	0	0	0	0	0	0	0	0	0	0	0	0	0	0	0	0	0	0	0	0	0	0	0	0	0	0	0	0	0	0	0	0	0	0
OTU2311	Firmicutes	Clostridia	Clostridiales	Lachnospiraceae	Butyrivibrio	0	0	0	0	0	0	0	0	0	0	0	0	0	0	0.00629961	0	0	0	0	0	0	0	0	0	0	0	0	0.00328429	0	0.00123039	0	0	0	0	0	0	0	0	0	0	0	0	0	0
OTU2312	Bacteroidetes	Bacteroidia	Bacteroidales	Porphyromonadaceae	Parabacteroides	0	0	0	0	0	0	0	0	0	0	0	0	0	0	0	0	0	0	0	0	0	0	0	0	0	0	0	0	0	0	0	0	0	0	0	0	0	0	0	0	0	0	0	0
OTU2313	Firmicutes	Clostridia	Clostridiales	Lachnospiraceae	Dorea	0.00559942	0	0	0	0	0	0	0	0.00500663	0	0	0	0	0	0	0	0	0	0	0	0	0	0.00408697	0	0	0.00704672	0.00489129	0.00328429	0	0	0	0	0	0	0	0	0	0	0	0	0	0	0	0
OTU2314	Firmicutes	Clostridia	Clostridiales	Clostridiales_Incertae Sedis XIII	Anaerovorax	0	0	0	0	0	0	0	0	0	0	0	0	0	0	0	0	0	0	0	0	0	0	0	0	0	0	0	0	0	0	0	0	0	0	0	0	0	0	0	0	0	0	0	0
OTU2315	Bacteroidetes	Bacteroidia	Bacteroidales	Porphyromonadaceae	Parabacteroides	0	0	0	0	0	0	0	0	0	0	0	0	0	0	0	0	0	0	0	0	0	0	0	0	0	0	0	0	0	0	0	0	0	0	0	0	0	0	0	0	0	0	0	0
OTU2316	Firmicutes	Clostridia	Clostridiales	Peptostreptococcaceae	Peptostreptococcus	0	0	0	0	0	0	0	0	0	0	0	0	0	0	0	0	0	0	0	0	0	0	0	0	0	0	0	0	0	0	0	0	0	0	0	0	0	0	0	0	0	0	0	0
OTU2317	Firmicutes	Clostridia	Clostridiales	Lachnospiraceae	Fusicatenibacter	0	0	0	0	0	0	0	0	0	0	0	0	0	0	0	0	0	0	0	0	0	0	0	0	0	0	0	0	0	0	0	0	0	0	0	0	0	0	0	0	0	0	0	0
OTU2318	Bacteroidetes	Bacteroidia	Bacteroidales	Bacteroidaceae	Bacteroides	0	0	0	0	0	0	0	0	0	0	0	0	0	0	0	0	0	0	0	0	0	0	0	0	0	0	0	0	0	0	0	0	0	0	0	0	0	0	0	0	0	0	0	0
OTU2319	Firmicutes	Clostridia	Clostridiales	Lachnospiraceae	Lachnospiracea_incertae_sedis	0	0	0	0	0	0	0	0	0	0	0	0	0	0	0	0	0	0	0	0	0	0	0	0	0	0	0	0	0	0	0	0	0	0	0	0	0	0	0	0	0	0	0	0
OTU232	Firmicutes	Clostridia	Clostridiales	Ruminococcaceae	Butyricicoccus	0	0.0576906	0.0634317	0.0574096	0.0652818	0.0516336	0.0719225	0.0710242	0.0876161	0.0422893	0	0	0.00750882	0.0159551	0.0346479	0.0137311	0.0302583	0.0853805	0.0632511	0.0151495	0	0	0.00613046	0.00432274	0.0123178	0.0775139	0.00978258	0.0295586	0.0096846	0.0196863	0.0333361	0.0211158	0	0.0130993	0	0.0348172	0	0	0	0.0163148	0	0	0.00606244	0
OTU2320	Firmicutes	Clostridia	Clostridiales	Lachnospiraceae	Clostridium XlVa	0	0	0	0	0	0	0	0	0	0	0	0	0	0	0	0	0	0	0	0	0	0	0	0	0.0102648	0	0.00244565	0	0	0	0	0	0	0	0	0	0	0	0	0	0	0	0	0
OTU2321	Firmicutes	Negativicutes	Selenomonadales	Veillonellaceae	Mitsuokella	0	0	0	0	0	0	0	0	0	0	0	0	0	0	0	0	0	0	0	0	0	0	0	0	0	0	0	0	0	0	0	0	0	0	0	0	0	0	0	0	0	0	0	0
OTU2322	Firmicutes	Clostridia	Clostridiales	Peptostreptococcaceae	Intestinibacter	0	0	0	0	0	0	0	0	0	0	0	0	0	0	0	0	0	0	0	0	0	0	0	0	0	0	0	0	0	0	0	0	0	0	0	0	0	0	0	0	0	0	0	0
OTU2323	Proteobacteria	Gammaproteobacteria	Enterobacteriales	Enterobacteriaceae	Pseudocitrobacter	0	0	0	0	0	0	0	0	0	0	0	0	0	0	0	0	0	0	0	0	0	0	0	0	0	0	0	0	0	0	0	0	0	0	0	0	0	0	0	0	0	0	0	0
OTU2324	Aquificae	Aquificae	Desulfurobacteriales	Desulfurobacteriaceae	Balnearium	0	0	0	0	0	0	0	0	0	0	0	0	0	0	0	0	0	0	0	0	0	0	0	0	0	0	0	0	0	0	0	0	0	0	0	0	0	0	0	0	0	0	0	0
OTU2325	Firmicutes	Negativicutes	Selenomonadales	Veillonellaceae	Allisonella	0	0	0	0	0	0	0	0	0	0	0	0	0	0	0	0	0	0	0	0	0	0	0	0	0	0	0	0	0	0	0	0	0	0	0	0	0	0	0	0	0	0	0	0
OTU2326	Firmicutes	Clostridia	Clostridiales	Lachnospiraceae	Catonella	0	0	0	0	0	0	0	0.00202926	0	0	0	0	0	0	0	0	0	0	0	0.00189369	0	0.00235766	0	0.00216137	0	0	0	0	0.0032282	0	0	0	0	0	0	0	0	0	0	0	0	0	0	0
OTU2327	Bacteroidetes	Bacteroidia	Bacteroidales	Bacteroidaceae	Bacteroides	0	0	0	0	0	0	0	0	0	0	0	0	0	0	0	0	0	0	0	0	0	0	0	0	0	0	0	0	0	0	0	0	0	0	0	0	0	0	0	0	0	0	0	0
OTU2328	Firmicutes	Clostridia	Clostridiales	Lachnospiraceae	Dorea	0	0	0	0	0	0	0	0.00608779	0	0.00201377	0	0	0	0	0	0	0	0	0	0	0	0	0	0	0	0	0	0	0	0	0	0	0	0	0	0	0	0	0	0	0	0	0	0
OTU2329	Firmicutes	Negativicutes	Selenomonadales	Veillonellaceae	Allisonella	0	0	0	0	0	0	0	0	0	0	0	0	0	0	0	0	0	0	0	0	0	0	0	0	0	0	0	0	0	0	0	0	0	0	0	0	0	0	0	0	0	0	0	0
OTU233	Firmicutes	Clostridia	Clostridiales	Lachnospiraceae	Blautia	0.00279971	0	0	0.00998427	0.0186519	0.0116176	0.00276625	0.0182634	0	0.00201377	0	0	0	0	0	0.00686554	0	0	0	0	0	0	0	0	0	0.0352336	0.00244565	0.00656858	0.0048423	0	0.00555602	0.0211158	0.104223	0.172911	0.0514716	0.0497389	0.0417141	0.0637258	0.0269179	0.0228407	0.0174429	0.0738698	0.00808326	0.00397844
OTU2330	Firmicutes	Negativicutes	Selenomonadales	Acidaminococcaceae	Phascolarctobacterium	0	0	0	0	0	0	0	0	0	0	0	0	0	0	0	0	0	0	0	0	0	0	0	0	0	0	0	0	0	0	0	0	0	0	0	0	0	0	0	0	0	0	0	0
OTU2331	Bacteroidetes	Bacteroidia	Bacteroidales	Bacteroidaceae	Bacteroides	0	0	0	0	0	0	0	0	0	0	0	0	0	0	0	0	0	0	0	0	0	0	0	0	0	0	0	0	0	0	0	0	0	0	0	0	0	0	0	0	0	0	0	0
OTU2332	Bacteroidetes	Bacteroidia	Bacteroidales	Bacteroidaceae	Bacteroides	0.00559942	0	0	0	0.00233149	0.00129084	0	0	0	0	0	0	0.00500588	0	0	0	0	0	0	0.00189369	0.00180708	0.00471531	0.0102174	0.00216137	0	0	0	0	0	0	0.00277801	0	0	0	0	0	0	0	0	0	0	0	0	0
OTU2333	Bacteroidetes	Bacteroidia	Bacteroidales	Bacteroidaceae	Bacteroides	0	0	0	0	0	0.00387252	0.0138313	0.00405852	0	0	0	0	0	0	0.0031498	0.00343277	0.00189115	0	0	0	0.00361415	0	0.00204349	0	0.00205297	0	0	0	0	0	0	0	0	0	0	0	0	0	0	0	0	0	0	0
OTU2334	Firmicutes	Bacilli	Lactobacillales	Enterococcaceae	Melissococcus	0	0	0	0	0	0	0	0	0	0	0.0101636	0.00626959	0	0	0	0	0	0	0	0	0.00903538	0	0.00408697	0.00432274	0	0	0	0	0.0032282	0	0	0	0	0	0	0	0	0	0	0	0	0	0	0
OTU2335	Bacteroidetes	Bacteroidia	Bacteroidales	Bacteroidaceae	Bacteroides	0	0	0	0	0.00233149	0.00129084	0	0.00202926	0.00750995	0	0	0	0	0	0	0.00686554	0.00189115	0	0.00301196	0	0.00180708	0	0	0.00216137	0.00410593	0	0.00244565	0	0.0016141	0.00123039	0	0	0	0	0	0	0	0	0	0	0	0	0	0
OTU2336	Bacteroidetes	Bacteroidia	Bacteroidales	Bacteroidaceae	Bacteroides	0	0	0	0	0	0	0	0	0	0.00201377	0	0	0	0	0	0.0102983	0.00378229	0	0	0	0.00180708	0	0	0.00864547	0.00410593	0	0	0	0.0064564	0	0	0	0	0	0	0	0	0	0	0	0	0	0	0
OTU2337	Bacteroidetes	Bacteroidia	Bacteroidales	Bacteroidaceae	Bacteroides	0	0	0	0	0	0.00258168	0	0	0	0	0	0	0	0	0	0	0.00189115	0.00194047	0	0.00568107	0.00180708	0	0.0102174	0	0.00205297	0.00704672	0	0	0.0016141	0.00123039	0	0	0	0	0	0	0	0	0	0	0	0	0	0
OTU2338	Firmicutes	Clostridia	Clostridiales	Ruminococcaceae	Acetivibrio	0	0	0	0	0	0	0	0	0	0	0.00762273	0	0	0	0	0	0	0	0	0	0	0	0	0	0.0061589	0	0	0	0.0016141	0.0123039	0	0	0	0	0	0	0	0	0	0	0	0	0	0
OTU2339	Firmicutes	Clostridia	Clostridiales	Lachnospiraceae	Butyrivibrio	0	0	0	0	0.00233149	0	0	0.00405852	0	0.00604132	0	0	0	0	0	0	0.00378229	0.00194047	0	0.00378738	0	0.00707297	0	0.00432274	0	0.00704672	0	0	0	0	0	0	0	0	0	0	0	0	0	0	0	0	0	0
OTU234	Firmicutes	Clostridia	Clostridiales	Ruminococcaceae	Oscillibacter	0	0	0	0	0	0	0	0	0	0	0	0	0	0	0	0	0	0	0	0	0	0	0	0	0	0	0	0	0	0	0	0	0	0	0	0	0	0	0	0	0	0	0	0
OTU2340	Bacteroidetes	Bacteroidia	Bacteroidales	Porphyromonadaceae	Tannerella	0	0	0	0	0	0	0	0	0	0	0	0	0	0	0	0.00686554	0	0	0	0	0	0	0	0.00432274	0.00821187	0	0.00978258	0.00328429	0.0064564	0	0	0	0	0	0	0	0	0	0	0	0	0	0	0
OTU2341	Bacteroidetes	Bacteroidia	Bacteroidales	Porphyromonadaceae	Tannerella	0	0	0	0	0	0	0	0	0	0	0	0	0	0	0	0	0	0	0	0.0113621	0	0	0	0	0.00821187	0	0.00244565	0.00656858	0.0048423	0.00123039	0	0	0	0	0	0	0	0	0	0	0	0	0	0
OTU2342	Firmicutes	Clostridia	Clostridiales	Ruminococcaceae	Faecalibacterium	0	0	0	0	0	0	0	0	0	0	0	0	0	0	0	0	0	0	0	0	0	0	0	0	0	0	0	0	0	0	0	0.0084463	0	0	0	0	0	0	0	0	0	0	0	0
OTU2343	Firmicutes	Clostridia	Clostridiales	Ruminococcaceae	Flavonifractor	0	0	0	0	0	0	0	0	0	0	0	0	0	0	0	0	0	0	0	0	0	0	0	0	0	0	0	0	0	0	0	0	0	0	0	0	0	0	0	0	0	0	0	0
OTU2344	Bacteroidetes	Bacteroidia	Bacteroidales	Prevotellaceae	Prevotella	0	0	0	0	0	0	0	0	0	0	0	0	0	0	0	0	0	0	0	0	0	0	0	0	0	0	0	0	0	0	0	0	0	0	0	0	0	0	0	0	0	0	0	0
OTU2345	Firmicutes	Clostridia	Clostridiales	Clostridiales_Incertae Sedis XII	Acidaminobacter	0	0	0	0	0	0	0	0	0	0	0	0	0	0	0	0	0	0	0	0	0	0	0	0	0	0	0	0	0	0	0	0	0	0	0	0	0	0	0	0	0	0	0	0
OTU2346	Firmicutes	Clostridia	Clostridiales	Lachnospiraceae	Lachnospiracea_incertae_sedis	0	0	0	0	0	0	0	0	0	0	0	0	0	0	0	0	0	0	0	0	0	0	0	0	0	0	0	0	0	0	0	0	0	0	0	0	0	0	0	0	0	0	0	0
OTU2347	Firmicutes	Clostridia	Clostridiales	Ruminococcaceae	Clostridium IV	0	0	0	0	0	0	0	0	0	0	0	0	0	0	0	0	0	0	0	0	0	0	0	0	0	0	0	0	0	0	0	0	0	0	0	0	0	0	0	0	0	0	0	0
OTU2348	Firmicutes	Erysipelotrichia	Erysipelotrichales	Erysipelotrichaceae	Turicibacter	0	0	0	0	0	0	0	0	0	0	0	0	0	0	0	0	0	0	0	0	0	0	0	0	0	0	0	0	0	0	0	0	0	0	0	0	0	0	0	0	0	0	0	0
OTU2349	Bacteroidetes	Bacteroidia	Bacteroidales	Bacteroidaceae	Bacteroides	0	0	0	0	0	0	0	0	0	0	0	0	0	0	0	0	0	0	0	0	0	0	0	0	0	0	0	0	0	0	0	0	0	0	0	0	0	0	0	0	0	0	0	0
OTU235	Proteobacteria	Gammaproteobacteria	Enterobacteriales	Enterobacteriaceae	Escherichia/Shigella	0.0223977	0.0133132	0.00906166	0.0274568	0.0209834	0.0167809	0.011065	0.0121756	0.00500663	0.0221515	0.0177864	0.0219436	0.00750882	0.00683792	0.0188988	0	0.00378229	0.00194047	0	0.0170432	0.023492	0.0188613	0.0102174	0.0280978	0.0184767	0.00704672	0.0293477	0.0788229	0.0209833	0.0110735	0.0194461	0.0084463	0.0168101	0.0209589	0.018717	0.00248694	0.0189609	0.0212419	0.0269179	0.0163148	0.0174429	0.0196986	0	0
OTU2350	Bacteroidetes	Bacteroidia	Bacteroidales	Porphyromonadaceae	Butyricimonas	0	0	0	0	0	0	0	0	0	0	0	0	0	0	0	0	0	0	0	0	0	0	0	0	0	0	0	0	0	0	0	0	0	0	0	0	0	0	0	0	0	0	0	0
OTU2351	Bacteroidetes	Bacteroidia	Bacteroidales	Porphyromonadaceae	Butyricimonas	0	0	0	0	0	0	0	0	0	0	0	0	0	0	0	0	0	0	0	0	0	0	0	0	0	0	0	0	0	0	0	0	0	0	0	0	0	0	0	0	0	0	0	0
OTU2352	Firmicutes	Clostridia	Clostridiales	Lachnospiraceae	Fusicatenibacter	0	0	0	0	0	0	0	0	0	0	0	0	0	0	0	0	0	0	0	0	0	0	0	0	0	0	0	0	0	0	0	0	0	0	0	0	0	0	0	0	0	0	0	0
OTU2353	Bacteroidetes	Bacteroidia	Bacteroidales	Bacteroidaceae	Bacteroides	0	0	0	0	0	0	0	0	0	0	0	0	0	0	0	0	0	0	0	0	0	0	0	0	0	0	0	0	0	0	0	0	0	0.00261986	0	0	0	0	0	0	0	0	0	0
OTU2354	Firmicutes	Clostridia	Clostridiales	Lachnospiraceae	Clostridium XlVa	0	0	0	0	0	0	0	0	0	0	0	0	0	0	0	0	0	0	0	0	0	0	0	0	0	0	0	0	0	0	0	0	0	0	0	0	0	0	0	0	0	0	0	0
OTU2355	Firmicutes	Negativicutes	Selenomonadales	Veillonellaceae	Negativicoccus	0	0	0	0	0	0	0	0	0	0	0	0	0	0	0	0	0	0.00388093	0	0	0.00180708	0.00707297	0	0	0	0	0	0	0	0	0	0	0	0	0	0	0	0	0	0	0	0	0.00202081	0
OTU2356	Firmicutes	Clostridia	Clostridiales	Lachnospiraceae	Catonella	0	0	0	0	0	0	0	0	0	0	0	0	0	0	0	0	0	0	0	0	0	0	0	0	0	0	0	0	0	0	0	0	0	0	0	0.00248694	0.0151688	0	0	0	0	0.00984931	0	0
OTU2357	Firmicutes	Clostridia	Clostridiales	Lachnospiraceae	Anaerostipes	0	0	0	0	0	0	0	0	0	0	0	0	0	0	0	0	0	0	0	0	0	0	0	0	0	0	0	0	0	0	0	0	0.0100861	0.00523972	0	0.00497389	0	0	0.00299088	0	0	0.00984931	0	0
OTU2358	Firmicutes	Clostridia	Clostridiales	Lachnospiraceae	Catonella	0	0	0	0	0	0	0	0	0	0	0	0	0	0	0	0	0	0	0	0	0	0	0	0	0	0	0	0	0	0	0	0	0	0.00261986	0	0.00746083	0	0	0	0	0	0	0.00202081	0
OTU2359	Firmicutes	Clostridia	Clostridiales	Lachnospiraceae	Clostridium XlVa	0	0	0	0.00499214	0	0.00258168	0.00276625	0	0	0	0	0.0031348	0	0	0	0	0	0.00388093	0	0	0.00180708	0	0	0	0	0	0	0	0	0	0	0	0.00336202	0	0	0	0	0	0	0	0	0	0	0
OTU236	Actinobacteria	Actinobacteria	Coriobacteriales	Coriobacteriaceae	Collinsella	0	0	0	0	0	0	0	0	0	0	0	0	0	0	0	0	0	0	0	0	0	0	0	0	0	0	0	0	0	0	0	0	0	0	0	0	0	0	0	0	0	0	0	0
OTU2360	Firmicutes	Clostridia	Clostridiales	Lachnospiraceae	Anaerostipes	0	0	0	0	0	0	0	0	0	0	0	0	0	0	0	0	0	0	0	0	0	0	0	0	0	0	0	0	0	0	0	0	0.00336202	0	0	0.00994777	0.00758438	0.010621	0.00299088	0	0	0.00492465	0.00202081	0
OTU2361	Firmicutes	Clostridia	Clostridiales	Lachnospiraceae	Murimonas	0	0	0	0	0	0	0	0	0.00500663	0.00201377	0	0	0	0	0	0	0	0	0	0	0	0	0	0	0	0	0	0	0	0	0	0	0.00672405	0	0.00701886	0	0	0	0	0	0	0	0.00404163	0.00198922
OTU2362	Proteobacteria	Gammaproteobacteria	Enterobacteriales	Enterobacteriaceae	Pseudocitrobacter	0	0	0	0	0	0	0	0	0	0	0	0	0	0	0	0	0	0	0	0	0	0	0	0	0	0	0	0	0	0	0	0	0.0100861	0	0	0	0	0	0	0	0	0	0	0
OTU2363	Firmicutes	Clostridia	Clostridiales	Lachnospiraceae	Eisenbergiella	0	0	0	0	0	0	0	0	0	0	0	0	0	0	0	0	0	0	0	0	0	0	0	0	0	0	0	0	0	0	0	0	0.00336202	0	0	0	0	0	0	0	0	0	0.00404163	0
OTU2364	Bacteroidetes	Bacteroidia	Bacteroidales	Bacteroidaceae	Bacteroides	0	0	0	0	0	0	0	0	0	0	0	0	0	0	0	0	0	0	0	0	0	0	0	0	0	0	0	0	0	0	0	0	0.00336202	0	0	0.00497389	0	0	0	0	0	0	0	0
OTU2365	Bacteroidetes	Bacteroidia	Bacteroidales	Bacteroidaceae	Bacteroides	0	0	0	0	0	0	0	0	0	0	0	0	0	0	0	0	0	0	0	0	0	0	0	0	0	0	0	0	0	0	0	0	0.00336202	0.00261986	0.00935848	0.00497389	0.00379219	0	0	0.00326296	0	0.00984931	0	0
OTU2366	Firmicutes	Erysipelotrichia	Erysipelotrichales	Erysipelotrichaceae	Clostridium XVIII	0	0	0	0	0	0	0.0055325	0	0	0	0	0	0	0	0	0	0	0	0	0	0	0	0	0	0	0	0	0	0.0016141	0.00123039	0	0	0.00672405	0.00523972	0.00233962	0	0	0	0.0119635	0	0	0	0	0
OTU2367	Firmicutes	Clostridia	Clostridiales	Lachnospiraceae	Clostridium XlVa	0	0	0	0	0	0	0	0	0	0	0	0	0	0	0	0	0	0	0	0	0	0	0	0	0	0	0	0	0	0	0	0	0.00672405	0.00785958	0.00233962	0	0	0	0.0119635	0	0.00697715	0.00984931	0	0
OTU2368	Bacteroidetes	Bacteroidia	Bacteroidales	Porphyromonadaceae	Petrimonas	0	0	0	0	0	0	0	0	0	0	0	0	0	0	0	0	0	0	0	0	0	0	0	0	0	0	0	0	0	0	0	0	0.00336202	0.0104794	0	0	0	0	0	0	0	0.014774	0.00404163	0.00397844
OTU2369	Firmicutes	Clostridia	Clostridiales	Lachnospiraceae	Roseburia	0	0	0	0	0	0	0	0	0	0	0	0	0	0	0	0	0	0	0	0	0	0	0	0	0	0	0	0	0	0	0	0	0	0	0	0	0	0	0	0	0	0	0.0262706	0.00596766
OTU237	Firmicutes	Clostridia	Clostridiales	Lachnospiraceae	Clostridium XlVa	0	0	0	0	0	0	0	0	0	0	0	0	0	0	0	0	0	0	0	0	0	0	0	0	0	0	0	0	0	0	0	0	0	0	0	0	0	0	0	0	0	0	0	0
OTU2370	Firmicutes	Clostridia	Clostridiales	Lachnospiraceae	Roseburia	0	0	0	0	0	0	0	0	0	0	0	0.0031348	0.0175206	0.0136758	0	0	0	0	0	0	0	0	0	0	0	0	0	0	0	0	0	0	0	0	0	0	0	0	0	0	0	0	0.00404163	0
OTU2371	Firmicutes	Clostridia	Clostridiales	Lachnospiraceae	Clostridium XlVa	0	0	0	0	0	0	0	0	0	0	0	0	0	0	0	0	0	0	0	0	0	0	0	0	0	0	0	0	0	0	0	0	0	0	0	0	0	0	0	0	0	0	0.00202081	0.00198922
OTU2372	Firmicutes	Clostridia	Clostridiales	Lachnospiraceae	Dorea	0	0	0	0	0	0	0	0	0	0	0	0	0	0	0	0	0.00378229	0	0	0	0	0	0	0	0	0	0.00244565	0	0	0	0	0	0	0.00261986	0	0	0	0	0	0	0	0	0.00404163	0
OTU2373	Firmicutes	Clostridia	Clostridiales	Lachnospiraceae	Clostridium XlVa	0	0	0	0	0	0	0.00276625	0	0	0	0	0	0	0	0	0	0.00189115	0	0	0	0.00361415	0	0	0	0	0	0	0	0	0	0	0	0	0	0	0	0	0	0	0	0	0	0.00808326	0.0119353
OTU2374	Firmicutes	Clostridia	Clostridiales	Ruminococcaceae	Flavonifractor	0	0	0	0	0	0	0	0	0	0	0	0	0	0	0	0	0	0	0	0	0	0	0	0	0	0	0	0	0	0	0	0	0	0	0	0	0	0	0	0	0	0	0.00404163	0.00397844
OTU2375	Firmicutes	Clostridia	Clostridiales	Lachnospiraceae	Catonella	0	0	0	0	0	0	0	0	0	0	0	0	0	0	0	0	0	0	0	0	0	0	0	0	0	0	0	0	0	0	0	0	0	0	0	0.00248694	0	0	0	0.00326296	0	0	0	0
OTU2376	Bacteroidetes	Bacteroidia	Bacteroidales	Bacteroidaceae	Bacteroides	0	0	0	0	0	0	0	0	0	0	0	0	0	0	0	0	0	0	0	0	0	0	0	0	0	0	0	0	0	0	0	0	0	0	0	0	0	0	0	0	0	0	0	0
OTU2377	Bacteroidetes	Bacteroidia	Bacteroidales	Bacteroidaceae	Bacteroides	0	0	0	0	0	0	0	0	0	0	0	0	0	0	0	0	0	0	0	0	0	0	0	0	0	0	0	0	0	0	0	0	0	0.00261986	0	0	0	0	0.00598176	0	0	0	0	0
OTU2378	Bacteroidetes	Bacteroidia	Bacteroidales	Bacteroidaceae	Bacteroides	0	0	0	0	0	0	0	0	0	0	0	0	0	0	0	0	0	0	0	0	0	0	0	0	0	0	0	0	0	0	0	0	0	0.00261986	0	0	0	0	0	0	0	0.00492465	0	0
OTU2379	Firmicutes	Clostridia	Clostridiales	Lachnospiraceae	Clostridium XlVa	0	0	0	0	0	0.00387252	0	0	0	0	0	0	0	0	0	0	0	0	0	0	0	0	0	0.00432274	0	0	0	0	0	0	0	0	0	0.00523972	0	0	0.0151688	0	0.00299088	0	0	0	0	0
OTU238	Firmicutes	Clostridia	Clostridiales	Ruminococcaceae	Faecalibacterium	0	0	0	0	0	0	0	0	0	0	0	0	0	0	0	0	0	0	0	0	0	0	0	0	0	0	0	0	0	0	0	0.0084463	0	0	0	0	0	0	0	0	0	0	0	0
OTU2380	Bacteroidetes	Bacteroidia	Bacteroidales	Bacteroidaceae	Bacteroides	0	0	0	0	0	0	0	0	0	0	0	0	0	0	0	0	0	0	0	0	0	0	0	0	0	0	0	0	0	0	0	0	0	0	0.00233962	0	0	0.00354032	0	0.00326296	0	0.00492465	0	0
OTU2381	Bacteroidetes	Bacteroidia	Bacteroidales	Bacteroidaceae	Bacteroides	0	0	0	0	0	0	0	0	0	0	0	0	0	0	0	0	0	0	0	0	0	0	0	0	0	0	0	0	0	0	0	0	0	0	0.00233962	0	0	0	0	0	0	0	0	0
OTU2382	Firmicutes	Clostridia	Clostridiales	Lachnospiraceae	Butyrivibrio	0	0	0	0	0	0	0	0	0	0	0	0	0	0	0	0	0	0	0	0	0	0	0	0	0	0	0	0	0	0	0	0	0	0	0	0	0.00379219	0.00708065	0.00299088	0.00652592	0	0	0	0
OTU2383	Firmicutes	Clostridia	Clostridiales	Lachnospiraceae	Dorea	0	0	0	0	0	0.00387252	0	0	0	0	0	0	0	0	0	0	0	0	0	0	0	0	0	0	0.00410593	0.00704672	0	0	0	0	0	0	0	0	0.00233962	0	0	0	0	0	0	0	0	0
OTU2384	Bacteroidetes	Bacteroidia	Bacteroidales	Bacteroidaceae	Bacteroides	0	0	0	0	0	0	0	0	0	0	0	0	0	0	0	0	0	0	0	0	0	0	0	0	0	0	0	0	0	0	0	0	0	0	0.00233962	0	0	0	0.00299088	0.0130518	0	0	0	0
OTU2385	Firmicutes	Erysipelotrichia	Erysipelotrichales	Erysipelotrichaceae	Clostridium XVIII	0	0	0	0	0	0.00258168	0	0	0	0	0	0	0	0	0	0	0	0	0	0	0	0.00471531	0	0	0.00410593	0	0	0	0	0	0	0	0	0	0	0.00248694	0.00379219	0	0	0	0	0	0	0
OTU2386	Bacteroidetes	Bacteroidia	Bacteroidales	Bacteroidaceae	Bacteroides	0	0	0	0	0	0	0	0	0	0	0	0	0	0	0	0	0	0	0	0	0	0	0	0	0	0	0	0	0	0	0	0	0	0	0.00935848	0	0.00379219	0.00708065	0.00598176	0.00652592	0.00697715	0.00492465	0	0
OTU2387	Bacteroidetes	Bacteroidia	Bacteroidales	Bacteroidaceae	Bacteroides	0	0	0	0	0	0	0	0	0	0	0	0	0	0	0	0	0	0	0	0	0	0	0	0	0	0	0	0	0	0	0	0	0	0	0.00467924	0	0.00379219	0.00708065	0.00598176	0.00978889	0.00697715	0	0	0
OTU2388	Firmicutes	Clostridia	Clostridiales	Lachnospiraceae	Anaerostipes	0	0	0	0	0	0	0	0	0.00750995	0	0	0	0	0	0	0	0	0	0	0	0	0	0	0	0	0	0	0	0	0	0	0.0126695	0	0	0	0	0.00379219	0	0	0.00326296	0	0	0	0
OTU2389	Firmicutes	Clostridia	Clostridiales	Lachnospiraceae	Lachnospiracea_incertae_sedis	0	0	0	0	0	0.00129084	0	0	0	0	0	0	0	0	0	0	0	0	0	0	0	0	0	0	0	0	0	0	0	0	0	0.0084463	0	0	0	0.00746083	0.00379219	0	0.00897263	0	0.00697715	0.00984931	0	0
OTU239	Bacteroidetes	Bacteroidia	Bacteroidales	Bacteroidaceae	Bacteroides	0.00559942	0.00443774	0.0226542	0.0274568	0.0186519	0.0542152	0.0248963	0.0324682	0.0450597	0.0221515	0	0	0.0325382	0.0364689	0.0598463	0.044626	0.0397141	0.0232856	0.0843348	0.104153	0.224077	0.193328	0.136914	0.211814	0.0472182	0.0140934	0.0538042	0.0656858	0.0839332	0.022147	0.00277801	0.00422315	0	0	0	0	0	0	0	0	0	0	0	0
OTU2390	Firmicutes	Clostridia	Clostridiales	Lachnospiraceae	Clostridium XlVa	0.00279971	0	0	0	0.00233149	0	0	0	0	0.00604132	0.00508182	0	0	0	0	0	0	0	0	0	0	0	0.00204349	0	0	0	0	0	0	0.00123039	0	0	0	0	0	0	0.00758438	0	0	0	0	0	0	0
OTU2391	Bacteroidetes	Bacteroidia	Bacteroidales	Bacteroidaceae	Bacteroides	0	0	0	0	0	0	0	0	0	0	0	0	0	0	0	0	0	0	0	0	0	0	0	0	0	0	0	0	0	0	0	0	0	0	0	0.00497389	0	0	0.00598176	0	0	0	0	0
OTU2392	Bacteroidetes	Bacteroidia	Bacteroidales	Bacteroidaceae	Bacteroides	0	0	0	0	0	0	0	0	0	0	0	0	0	0	0	0	0	0	0	0	0	0	0	0	0	0	0	0	0	0	0	0	0	0	0	0	0	0	0	0	0	0	0	0
OTU2393	Firmicutes	Clostridia	Clostridiales	Lachnospiraceae	Butyrivibrio	0	0	0.00453083	0	0	0	0	0	0	0.0100689	0	0	0	0	0	0	0	0	0	0	0	0	0	0	0	0	0	0	0	0	0	0	0	0	0	0	0	0.00354032	0	0	0.00697715	0	0	0
OTU2394	Firmicutes	Negativicutes	Selenomonadales	Veillonellaceae	Veillonella	0	0	0	0	0	0	0	0	0	0	0	0	0	0	0	0	0	0	0	0	0	0	0	0	0	0	0	0	0	0	0	0	0	0	0	0.00497389	0	0	0	0	0	0	0	0
OTU2395	Firmicutes	Clostridia	Clostridiales	Lachnospiraceae	Roseburia	0	0	0	0	0	0	0	0	0	0	0	0	0	0	0	0	0	0	0	0	0	0	0	0	0	0	0	0	0	0	0	0	0	0	0	0	0	0	0	0	0	0	0	0
OTU2396	Firmicutes	Clostridia	Clostridiales	Lachnospiraceae	Stomatobaculum	0	0	0.00453083	0	0	0.00129084	0.0055325	0	0	0	0	0	0	0	0	0	0	0	0	0	0.00722831	0.00235766	0	0	0	0	0	0	0	0	0	0	0	0	0.00467924	0.00248694	0	0	0	0	0	0	0	0
OTU2397	Firmicutes	Clostridia	Clostridiales	Lachnospiraceae	Clostridium XlVa	0	0	0	0	0	0	0	0	0	0	0	0	0	0	0	0	0	0	0	0	0.00180708	0.00471531	0	0	0.00205297	0	0	0	0	0	0	0	0	0	0	0	0	0	0	0	0	0	0	0
OTU2398	Bacteroidetes	Bacteroidia	Bacteroidales	Bacteroidaceae	Bacteroides	0	0	0	0	0	0	0	0	0	0	0	0	0	0	0	0	0	0	0	0	0	0	0	0	0	0	0	0	0	0	0	0	0	0	0	0	0	0	0.00897263	0	0.00348857	0.014774	0	0
OTU2399	Bacteroidetes	Bacteroidia	Bacteroidales	Porphyromonadaceae	Parabacteroides	0	0	0	0	0	0	0	0	0	0	0	0	0	0	0	0	0	0	0	0	0	0	0	0	0	0	0	0	0	0	0	0	0	0	0.00467924	0	0	0.00708065	0	0	0.00697715	0	0	0
OTU24	Firmicutes	Clostridia	Clostridiales	Lachnospiraceae	Clostridium XlVa	2.8893	2.9866	3.61107	4.75251	2.83043	2.50165	2.99032	4.05852	3.29186	2.7488	1.29586	1.84326	0.853503	0.795478	0.919743	0.363874	0.614622	1.87837	1.17768	0.973356	6.538	3.06731	0.373958	0.96397	0.385958	1.12043	0.256793	0.679848	0.63757	0.215318	0.305581	0.0126695	1.69446	1.24181	1.13939	0.825665	1.39173	0.442541	2.50037	2.00346	1.81057	1.80242	0.19804	0.171073
OTU240	Bacteroidetes	Bacteroidia	Bacteroidales	Bacteroidaceae	Bacteroides	0	0	0.00906166	0.0124803	0.0186519	0.0555061	0.0387275	0.0263804	0.0225299	0.00604132	0	0	0.00250294	0	0.132292	0.199101	0.151292	0.0252261	0.0873468	0.265116	0.0216849	0.0212189	0.143044	0.153457	0.106754	0.0352336	0.0978258	0.0525486	0.117829	0.0147647	0.00277801	0	0	0	0	0	0	0	0	0	0	0	0	0
OTU2400	Bacteroidetes	Bacteroidia	Bacteroidales	Bacteroidaceae	Bacteroides	0	0	0	0	0	0	0	0	0	0	0	0	0	0	0	0	0	0	0	0	0	0	0	0	0	0	0	0	0	0	0	0	0	0	0	0.00497389	0	0.010621	0.00299088	0.00652592	0.0174429	0.00984931	0	0
OTU2401	Firmicutes	Clostridia	Clostridiales	Lachnospiraceae	Dorea	0	0	0	0	0	0	0	0	0	0	0	0	0	0	0	0	0	0	0	0	0	0	0	0	0	0	0	0	0	0	0	0	0	0	0.00233962	0.00248694	0	0.00354032	0	0	0	0	0	0
OTU2402	Firmicutes	Erysipelotrichia	Erysipelotrichales	Erysipelotrichaceae	Clostridium XVIII	0.00559942	0	0	0	0	0	0	0.00202926	0	0	0	0	0	0	0	0	0	0	0	0	0	0	0	0	0	0	0	0	0	0.00123039	0	0	0	0	0.00467924	0	0	0.00354032	0	0	0	0	0	0
OTU2403	Bacteroidetes	Bacteroidia	Bacteroidales	Porphyromonadaceae	Parabacteroides	0	0	0	0	0	0	0	0	0	0	0	0	0	0	0	0	0	0	0	0	0	0	0	0	0	0	0	0	0	0	0	0	0	0	0	0	0	0	0.00598176	0	0	0	0	0
OTU2404	Bacteroidetes	Bacteroidia	Bacteroidales	Bacteroidaceae	Bacteroides	0	0	0	0	0	0	0	0	0	0	0	0	0	0	0	0	0	0	0	0	0	0	0	0	0	0	0	0	0	0	0	0	0	0	0	0	0	0	0	0	0	0	0	0
OTU2405	Firmicutes	Clostridia	Clostridiales	Lachnospiraceae	Clostridium XlVa	0	0	0	0.00249607	0	0	0	0	0	0	0	0	0	0	0	0	0	0	0.00602391	0	0.00361415	0	0	0	0.00205297	0	0	0	0	0	0	0	0	0	0.00467924	0	0	0	0	0.0130518	0	0	0	0
OTU2406	Bacteroidetes	Bacteroidia	Bacteroidales	Bacteroidaceae	Bacteroides	0	0	0	0	0	0	0	0	0	0	0	0	0	0	0	0	0	0	0	0	0	0	0	0	0	0	0	0	0	0	0	0	0	0	0.00233962	0	0	0	0	0.00978889	0	0	0	0
OTU2407	Bacteroidetes	Bacteroidia	Bacteroidales	Bacteroidaceae	Bacteroides	0	0	0	0	0	0	0	0	0	0	0	0	0	0	0	0	0	0	0	0	0	0	0	0	0	0	0	0	0	0	0	0	0	0	0.00467924	0	0	0	0.00897263	0	0.00697715	0	0	0
OTU2408	Bacteroidetes	Bacteroidia	Bacteroidales	Bacteroidaceae	Bacteroides	0	0	0	0	0	0	0	0	0	0	0	0	0	0	0	0	0	0	0	0	0	0	0	0	0	0	0	0	0	0	0	0	0	0	0.00467924	0	0	0	0	0.0195778	0.00697715	0	0	0
OTU2409	Firmicutes	Clostridia	Clostridiales	Lachnospiraceae	Fusicatenibacter	0	0	0	0	0	0	0	0	0	0	0	0	0	0	0	0	0	0	0	0	0	0	0	0	0	0	0	0	0	0	0	0	0	0	0	0.00994777	0	0	0	0	0	0	0	0
OTU241	Bacteroidetes	Bacteroidia	Bacteroidales	Bacteroidaceae	Bacteroides	0.0279971	0.0488151	0.122332	0.0574096	0.0909282	0.0580878	0.0525588	0.0547901	0.0650862	0.044303	0	0	0.0851	0.0638206	0.0031498	0.0171638	0.00945573	0.00194047	0.00602391	0.0132558	0	0	0.063348	0.0108068	0.0061589	0	0	0	0.0129128	0.00861273	0.011112	0	0.0134481	0.00785958	0.00935848	0.0149217	0.0189609	0.0177016	0.00598176	0.0130518	0.00697715	0.0295479	0	0
OTU2410	Firmicutes	Clostridia	Clostridiales	Ruminococcaceae	Flavonifractor	0	0	0	0	0	0	0	0	0	0	0	0	0	0	0	0	0	0	0	0	0	0	0	0	0	0	0	0	0	0	0	0	0	0	0	0	0	0	0	0	0	0	0	0
OTU2411	Bacteroidetes	Bacteroidia	Bacteroidales	Bacteroidaceae	Bacteroides	0	0	0	0	0	0	0	0	0	0	0	0	0	0	0	0	0	0	0	0	0	0	0	0	0	0	0	0	0	0	0	0	0	0	0	0	0	0	0	0.00978889	0	0.00492465	0	0
OTU2412	Bacteroidetes	Bacteroidia	Bacteroidales	Bacteroidaceae	Bacteroides	0	0	0	0	0	0	0	0	0	0	0	0	0	0	0	0	0	0	0	0	0	0	0	0	0	0	0	0	0	0	0	0	0	0	0	0	0	0	0	0	0	0	0	0
OTU2413	Bacteroidetes	Bacteroidia	Bacteroidales	Bacteroidaceae	Bacteroides	0	0	0	0	0	0	0	0	0	0	0	0	0	0	0	0	0	0	0	0	0	0	0	0.00216137	0	0	0	0	0	0	0	0	0	0	0	0	0	0	0	0	0	0	0	0
OTU2414	Firmicutes	Clostridia	Clostridiales	Lachnospiraceae	Dorea	0	0	0	0	0	0	0	0	0	0	0	0	0	0	0	0	0	0	0	0	0	0	0	0	0	0	0	0	0.0032282	0	0	0	0	0	0	0	0	0	0	0	0	0	0	0
OTU2415	Firmicutes	Clostridia	Clostridiales	Lachnospiraceae	Blautia	0	0	0	0	0	0.00129084	0	0	0	0	0	0	0	0	0	0	0	0	0	0	0	0	0	0	0	0	0	0	0	0	0	0	0	0	0	0	0	0	0	0	0	0	0	0
OTU2416	Bacteroidetes	Bacteroidia	Bacteroidales	Bacteroidaceae	Bacteroides	0	0	0	0	0	0	0	0	0	0	0	0	0	0	0	0	0	0	0	0	0	0	0	0	0	0	0	0	0	0	0	0	0	0	0	0	0	0	0	0	0	0	0	0
OTU2417	Bacteroidetes	Bacteroidia	Bacteroidales	Bacteroidaceae	Bacteroides	0	0	0	0	0	0	0	0	0	0	0	0	0	0	0	0	0	0	0	0	0	0	0	0	0	0	0	0	0	0	0	0	0	0	0	0	0	0	0	0	0	0	0	0
OTU2418	Bacteroidetes	Bacteroidia	Bacteroidales	Bacteroidaceae	Bacteroides	0	0	0	0	0	0	0	0	0	0	0	0	0	0	0	0	0	0	0	0	0	0	0	0	0	0	0	0	0	0	0	0	0	0	0	0	0	0	0	0	0	0	0	0
OTU2419	Proteobacteria	Gammaproteobacteria	Enterobacteriales	Enterobacteriaceae	Escherichia/Shigella	0	0	0.00453083	0.00499214	0.00233149	0.00129084	0	0	0	0	0	0	0	0	0	0	0	0	0	0	0	0	0	0	0	0	0	0	0.0032282	0	0	0	0	0	0	0	0	0	0	0	0	0	0	0
OTU242	Firmicutes	Clostridia	Clostridiales	Lachnospiraceae	Clostridium XlVa	0	0	0	0	0	0	0	0	0	0	0	0	0	0	0	0	0	0	0	0	0	0	0	0	0	0	0	0	0	0	0	0	0	0.00261986	0	0	0	0	0	0.00652592	0	0.00984931	0	0.00397844
OTU2420	Firmicutes	Clostridia	Clostridiales	Lachnospiraceae	Dorea	0	0	0	0.00499214	0	0	0	0	0	0	0	0	0	0	0	0	0	0	0	0	0	0	0	0	0	0.00704672	0	0	0	0	0	0	0	0	0	0	0	0	0	0	0	0	0	0
OTU2421	Firmicutes	Clostridia	Clostridiales	Lachnospiraceae	Dorea	0	0	0	0	0	0	0	0	0	0	0	0	0	0	0	0.00686554	0	0	0	0	0	0	0	0	0	0	0	0.00656858	0	0	0	0	0	0	0	0	0	0	0	0	0	0	0	0
OTU2422	Firmicutes	Clostridia	Clostridiales	Lachnospiraceae	Clostridium XlVa	0	0	0	0	0	0	0	0	0	0	0	0	0	0	0	0	0	0	0	0	0	0	0	0	0	0	0	0	0	0	0	0	0	0	0	0	0	0	0	0	0	0	0	0
OTU2423	Firmicutes	Clostridia	Clostridiales	Lachnospiraceae	Clostridium XlVa	0	0	0	0	0	0	0	0	0	0	0	0	0	0	0	0	0	0	0	0	0	0	0	0	0	0	0	0	0	0	0	0	0	0	0	0	0	0	0	0	0	0	0	0
OTU2424	Firmicutes	Clostridia	Clostridiales	Lachnospiraceae	Fusicatenibacter	0	0	0	0	0	0	0	0	0	0	0	0	0	0	0	0	0	0	0	0	0	0	0	0	0	0	0	0	0	0	0	0	0	0	0	0	0	0	0	0	0	0	0	0
OTU2425	Firmicutes	Clostridia	Clostridiales	Lachnospiraceae	Dorea	0	0	0	0	0	0	0	0	0	0	0	0	0	0	0	0	0	0	0	0	0	0	0	0	0	0	0	0	0	0	0	0	0	0	0	0	0	0	0	0	0	0	0	0
OTU2426	Firmicutes	Clostridia	Clostridiales	Lachnospiraceae	Hungatella	0	0	0	0	0	0	0	0	0	0	0	0	0	0	0	0	0	0	0	0	0	0	0	0	0	0	0	0	0	0	0	0	0	0	0	0	0	0	0	0	0	0	0	0
OTU2427	Bacteroidetes	Bacteroidia	Bacteroidales	Bacteroidaceae	Bacteroides	0	0	0	0	0	0	0	0	0	0	0	0	0	0	0	0	0	0	0	0	0	0	0	0	0	0	0	0	0	0	0	0	0	0	0	0	0	0	0	0	0	0	0	0
OTU2428	Firmicutes	Clostridia	Clostridiales	Lachnospiraceae	Hungatella	0	0	0	0	0	0	0	0	0	0	0	0	0	0	0	0	0	0	0	0	0	0	0	0	0	0	0	0	0	0	0	0	0	0	0	0	0	0	0	0	0	0	0	0
OTU2429	Firmicutes	Clostridia	Clostridiales	Clostridiaceae 1	Anaerobacter	0	0	0	0	0	0	0	0	0	0	0	0	0	0	0	0	0	0	0	0	0	0	0	0	0	0	0	0	0.0016141	0	0	0	0	0	0	0	0	0	0	0	0	0	0	0
OTU243	Proteobacteria	Deltaproteobacteria	Desulfovibrionales	Desulfovibrionaceae	Bilophila	0.00559942	0	0	0.00499214	0.00466298	0.00258168	0.0055325	0.0121756	0.0100133	0.00604132	0	0	0	0	0	0	0	0	0	0	0	0	0	0	0	0	0	0	0	0	0.0250021	0.979771	0	0	0	0	0	0	0	0	0	0	0	0
OTU2430	Firmicutes	Negativicutes	Selenomonadales	Veillonellaceae	Veillonella	0	0	0	0	0	0	0	0	0	0	0	0	0	0	0	0	0	0	0	0	0	0	0	0	0	0	0	0	0	0	0	0	0	0	0	0	0	0	0	0	0	0	0	0
OTU2431	Firmicutes	Clostridia	Clostridiales	Lachnospiraceae	Coprococcus	0	0	0	0	0	0	0	0	0	0	0	0	0	0	0	0	0	0	0	0	0	0	0	0	0	0	0	0	0	0	0	0	0	0	0	0	0	0	0	0	0	0	0	0
OTU2432	Bacteroidetes	Bacteroidia	Bacteroidales	Bacteroidaceae	Bacteroides	0	0	0	0	0	0	0	0	0	0	0	0	0	0	0	0	0	0	0	0	0	0	0	0	0	0	0	0	0	0	0	0	0	0	0	0	0	0	0	0	0	0	0	0
OTU2433	Bacteroidetes	Bacteroidia	Bacteroidales	Bacteroidaceae	Bacteroides	0	0	0	0.00748821	0	0	0	0.00811705	0	0	0	0	0	0	0	0	0	0	0.00301196	0	0	0	0	0	0	0	0	0.00328429	0	0.00246078	0	0	0	0	0	0	0	0	0	0	0	0	0	0
OTU2434	Firmicutes	Clostridia	Clostridiales	Peptoniphilaceae	Peptoniphilus	0	0	0	0	0	0	0	0	0	0	0	0	0	0	0	0	0	0	0	0	0	0	0	0	0	0	0	0	0	0	0	0	0	0	0	0	0	0	0	0	0	0	0	0
OTU2435	Firmicutes	Clostridia	Clostridiales	Lachnospiraceae	Oribacterium	0	0	0	0	0	0	0	0	0	0	0	0	0	0	0	0	0	0	0	0	0	0	0	0	0	0	0	0	0	0	0	0	0	0	0	0	0	0	0	0	0	0	0	0
OTU2436	Firmicutes	Clostridia	Clostridiales	Lachnospiraceae	Butyrivibrio	0	0	0	0	0	0	0	0	0	0	0	0	0	0	0	0	0	0	0	0	0	0	0	0	0	0	0	0	0	0	0	0	0	0	0	0	0	0	0	0	0	0	0	0
OTU2437	Bacteroidetes	Bacteroidia	Bacteroidales	Bacteroidaceae	Bacteroides	0	0	0	0	0	0	0	0	0	0	0	0	0	0	0	0	0	0	0	0	0	0	0	0	0	0	0	0	0	0	0	0	0	0	0	0	0	0	0	0	0	0	0	0
OTU2438	Bacteroidetes	Bacteroidia	Bacteroidales	Bacteroidaceae	Bacteroides	0	0	0	0	0	0	0	0	0	0	0	0	0	0	0	0	0	0	0	0	0	0	0	0	0	0	0	0	0	0	0	0	0	0	0	0	0	0	0	0	0	0	0	0
OTU2439	Firmicutes	Negativicutes	Selenomonadales	Veillonellaceae	Negativicoccus	0	0	0	0	0	0	0	0	0	0	0	0	0	0	0	0	0	0	0	0	0	0	0	0	0	0	0	0	0	0	0	0	0	0	0	0	0	0	0	0	0	0	0	0
OTU244	Bacteroidetes	Bacteroidia	Bacteroidales	Bacteroidaceae	Bacteroides	0.0363962	0.0310642	0.0498392	0.0798742	0.0373039	0.0903587	0.0636238	0.0649364	0.055073	0.0845785	0	0	0.147674	0.109407	0.0220486	0.0240294	0.0113469	0.00970233	0.0120478	0.0189369	0.0325274	0.0259342	0.067435	0.0259364	0.0246356	0	0.00978258	0.00328429	0.0080705	0.00492156	0.0416701	0	0.0100861	0	0.00233962	0	0	0	0.00299088	0.00652592	0	0	0	0
OTU2440	Bacteroidetes	Bacteroidia	Bacteroidales	Bacteroidaceae	Bacteroides	0	0	0	0	0	0	0	0	0	0	0	0	0	0	0	0	0	0	0	0	0	0	0	0	0	0	0	0	0	0.00246078	0	0	0	0	0	0	0	0	0	0	0	0	0	0
OTU2441	Bacteroidetes	Bacteroidia	Bacteroidales	Bacteroidaceae	Bacteroides	0	0	0	0	0	0	0	0	0	0	0	0	0	0	0	0	0	0	0	0	0	0	0	0	0	0	0	0	0	0	0	0	0	0	0	0	0	0	0	0	0	0	0	0
OTU2442	Firmicutes	Clostridia	Clostridiales	Lachnospiraceae	Coprococcus	0	0	0	0	0	0	0	0	0	0	0	0	0	0	0	0	0	0	0	0	0	0	0	0	0	0	0	0	0	0	0	0	0	0	0	0	0	0	0	0	0	0	0	0
OTU2443	Proteobacteria	Gammaproteobacteria	Enterobacteriales	Enterobacteriaceae	Proteus	0	0	0	0	0	0	0	0	0	0	0	0	0	0	0	0	0	0	0	0	0	0	0	0	0	0	0	0	0	0	0	0	0	0	0	0	0	0	0	0	0	0	0	0
OTU2444	Bacteroidetes	Bacteroidia	Bacteroidales	Bacteroidaceae	Bacteroides	0	0	0	0	0	0	0	0	0	0	0	0	0	0	0	0	0	0	0	0	0	0	0	0	0	0	0	0	0	0	0	0	0	0	0	0	0	0	0	0	0	0	0	0
OTU2445	Firmicutes	Clostridia	Clostridiales	Lachnospiraceae	Hungatella	0	0	0	0	0	0	0	0	0	0	0	0	0	0	0	0	0	0	0	0	0	0	0	0	0	0	0	0	0	0	0	0	0	0	0	0	0	0	0	0	0	0	0	0
OTU2446	Firmicutes	Clostridia	Clostridiales	Lachnospiraceae	Clostridium XlVa	0	0	0	0	0	0.00387252	0	0.00202926	0	0	0	0	0	0	0	0	0	0	0	0	0	0	0	0	0	0	0	0	0	0	0	0	0	0	0	0	0	0	0	0	0	0	0	0
OTU2447	Firmicutes	Clostridia	Clostridiales	Lachnospiraceae	Murimonas	0.00559942	0.00443774	0	0	0	0.00258168	0	0.00608779	0	0.00402755	0	0	0	0	0	0	0	0	0	0	0	0	0	0	0	0	0	0	0	0	0.00277801	0	0	0	0	0	0	0	0	0	0	0	0	0
OTU2448	Firmicutes	Clostridia	Clostridiales	Lachnospiraceae	Catonella	0	0	0	0.00249607	0	0	0	0	0	0	0	0	0	0	0	0	0	0	0	0	0	0	0	0.00216137	0	0	0	0.00328429	0	0	0	0	0	0	0	0	0	0	0	0	0	0	0	0
OTU2449	Proteobacteria	Gammaproteobacteria	Enterobacteriales	Enterobacteriaceae	Escherichia/Shigella	0	0	0	0	0	0	0	0	0	0	0.00254091	0.0031348	0.00500588	0.00683792	0	0	0	0	0	0.00189369	0	0.00471531	0	0	0	0	0	0	0	0	0	0	0	0	0	0	0	0	0	0	0	0	0	0
OTU245	Bacteroidetes	Bacteroidia	Bacteroidales	Prevotellaceae	Prevotella	0	0	0	0	0	0	0	0	0	0	0	0	0	0	0	0	0	0	0	0	0	0	0	0	0	0	0	0	0	0	0	0	0	0	0	0	0	0	0	0	0	0	0	0
OTU2450	Firmicutes	Clostridia	Clostridiales	Lachnospiraceae	Clostridium XlVa	0	0	0	0	0	0.00258168	0	0	0	0	0.00254091	0	0	0	0	0	0	0	0	0	0	0	0	0	0	0	0	0	0	0	0	0	0	0	0	0	0	0	0	0	0	0	0	0
OTU2451	Firmicutes	Clostridia	Clostridiales	Lachnospiraceae	Fusicatenibacter	0	0	0	0	0	0	0	0	0	0	0	0	0	0	0	0	0	0	0	0	0	0	0	0	0	0	0	0	0	0	0	0	0	0	0	0	0	0	0	0	0	0	0	0
OTU2452	Firmicutes	Clostridia	Clostridiales	Peptostreptococcaceae	Intestinibacter	0	0	0	0	0	0	0	0	0	0	0	0	0	0	0	0	0	0	0	0	0	0	0	0	0	0	0	0	0	0	0	0	0	0	0	0	0	0	0	0	0	0	0	0
OTU2453	Firmicutes	Clostridia	Clostridiales	Lachnospiraceae	Clostridium XlVa	0	0	0	0	0	0	0	0	0	0	0	0	0	0	0	0	0	0	0	0	0	0	0	0	0	0	0	0	0	0	0	0	0	0	0	0	0	0	0	0	0	0	0	0
OTU2454	Firmicutes	Negativicutes	Selenomonadales	Veillonellaceae	Megasphaera	0	0	0	0	0	0	0	0	0	0	0	0	0	0	0	0	0	0	0	0	0	0	0	0	0	0	0	0	0	0	0	0	0	0	0	0	0	0	0	0	0	0	0	0
OTU2455	Bacteroidetes	Bacteroidia	Bacteroidales	Bacteroidaceae	Bacteroides	0	0	0	0	0	0	0	0	0	0	0	0	0	0	0	0	0	0	0	0	0	0	0	0	0	0	0	0	0	0	0	0	0	0	0	0	0	0	0	0	0	0	0	0
OTU2456	Firmicutes	Clostridia	Clostridiales	Ruminococcaceae	Clostridium IV	0	0	0	0	0	0	0	0	0	0	0	0	0.00250294	0	0	0	0	0	0	0	0	0	0	0	0	0	0	0	0	0	0	0	0	0	0	0	0	0	0	0	0	0	0	0
OTU2457	Bacteroidetes	Bacteroidia	Bacteroidales	Bacteroidaceae	Bacteroides	0	0	0	0	0	0	0	0	0	0	0	0	0	0.0113965	0	0	0	0	0	0	0	0	0	0	0	0	0.00244565	0	0	0	0	0	0	0	0	0	0	0	0	0	0	0	0	0
OTU2458	Firmicutes	Clostridia	Clostridiales	Lachnospiraceae	Blautia	0	0	0	0	0	0	0	0	0	0	0	0	0	0	0	0	0	0	0	0	0	0	0	0	0	0	0	0	0	0	0	0	0	0	0	0	0	0	0	0	0	0	0	0
OTU2459	Proteobacteria	Gammaproteobacteria	Enterobacteriales	Enterobacteriaceae	Pseudocitrobacter	0	0	0	0	0	0	0	0	0	0	0	0	0	0	0	0	0	0	0	0	0	0	0	0	0	0	0	0	0	0	0	0	0	0	0	0	0	0	0	0	0	0	0	0
OTU246	Firmicutes	Clostridia	Clostridiales	Ruminococcaceae	Clostridium IV	0	0	0	0	0	0	0	0	0	0	0	0	0	0	0	0	0	0	0	0	0	0	0	0	0	0	0	0	0	0	0.00277801	0	0	0	0	0	0	0	0	0	0	0	0	0
OTU2460	Firmicutes	Clostridia	Clostridiales	Ruminococcaceae	Oscillibacter	0	0	0	0	0	0	0	0	0	0	0	0	0	0	0	0	0	0	0	0	0	0	0	0	0	0	0	0	0	0	0	0	0	0	0	0	0	0	0	0	0	0	0	0
OTU2461	Firmicutes	Clostridia	Clostridiales	Lachnospiraceae	Lachnospiracea_incertae_sedis	0	0	0	0	0	0	0	0	0	0	0	0	0	0	0	0	0	0	0	0	0	0	0	0	0	0	0	0	0	0	0	0	0	0	0	0	0	0	0	0	0	0	0	0
OTU2462	Firmicutes	Clostridia	Clostridiales	Lachnospiraceae	Dorea	0	0	0	0	0	0	0	0	0	0	0	0	0	0	0	0	0	0	0	0	0	0	0	0	0	0	0	0	0	0	0	0	0	0	0	0	0	0	0	0	0	0	0	0
OTU2463	Firmicutes	Negativicutes	Selenomonadales	Veillonellaceae	Allisonella	0	0	0	0	0	0	0	0	0	0	0	0	0	0	0	0	0	0	0	0	0	0	0	0	0	0	0	0	0	0	0	0	0	0	0	0	0	0	0	0	0	0	0	0
OTU2464	Firmicutes	Clostridia	Clostridiales	Lachnospiraceae	Hungatella	0	0	0	0	0	0	0	0	0	0	0	0	0	0	0	0	0	0	0	0	0	0	0	0	0	0	0	0	0	0	0	0	0	0	0	0	0	0	0	0	0	0	0	0
OTU2465	Actinobacteria	Actinobacteria	Bifidobacteriales	Bifidobacteriaceae	Bifidobacterium	0	0	0	0	0	0	0	0	0	0	0	0	0	0	0	0	0	0	0	0	0	0	0	0	0	0	0	0	0	0	0	0	0	0	0	0	0	0	0	0	0	0	0	0
OTU2466	Firmicutes	Clostridia	Clostridiales	Ruminococcaceae	Faecalibacterium	0	0	0	0	0	0	0	0	0	0	0	0	0	0	0	0	0	0	0	0	0	0	0	0	0	0	0	0	0	0	0.0166681	0	0	0	0	0	0	0	0	0	0	0	0	0
OTU2467	Firmicutes	Negativicutes	Selenomonadales	Veillonellaceae	Allisonella	0	0	0	0	0	0	0	0	0	0	0	0	0	0	0	0	0	0	0	0	0	0	0	0	0	0	0	0	0	0	0	0	0	0	0	0	0	0	0	0	0	0	0	0
OTU2468	Firmicutes	Clostridia	Clostridiales	Lachnospiraceae	Dorea	0	0	0	0	0	0	0	0	0	0	0	0	0	0	0	0	0	0	0	0.00189369	0	0	0.00204349	0.00216137	0	0	0.00244565	0.00656858	0	0	0	0	0	0	0	0	0	0	0	0	0	0	0	0
OTU2469	Firmicutes	Clostridia	Clostridiales	Ruminococcaceae	Faecalibacterium	0	0	0	0	0	0.00258168	0	0	0	0	0	0	0	0	0	0	0	0	0	0	0	0	0	0	0	0	0	0	0	0	0.0166681	0	0	0	0	0	0	0	0	0	0	0	0	0
OTU247	Firmicutes	Clostridia	Clostridiales	Lachnospiraceae	Clostridium XlVa	0	0	0	0	0	0	0	0	0	0	0	0	0	0	0	0	0	0	0	0	0	0	0	0	0	0	0	0	0	0	0	0	0	0	0	0	0	0	0	0	0	0	0	0
OTU2470	Actinobacteria	Actinobacteria	Bifidobacteriales	Bifidobacteriaceae	Bifidobacterium	0	0	0	0	0	0	0	0	0	0	0	0	0	0	0	0	0	0	0	0	0	0	0	0	0	0	0	0	0	0	0	0	0	0	0	0	0	0	0	0	0	0	0	0
OTU2471	Firmicutes	Clostridia	Clostridiales	Lachnospiraceae	Coprococcus	0	0	0	0.00748821	0	0	0	0	0	0	0	0	0	0	0	0	0	0	0	0	0	0	0	0	0	0	0	0	0	0	0	0	0	0	0	0	0	0	0	0	0	0	0	0
OTU2472	Firmicutes	Negativicutes	Selenomonadales	Veillonellaceae	Mitsuokella	0	0	0	0	0	0	0	0	0	0	0	0	0	0	0	0	0	0	0	0	0	0	0	0	0	0	0	0	0	0	0	0	0	0	0	0	0	0	0	0	0	0	0	0
OTU2473	Firmicutes	Clostridia	Clostridiales	Lachnospiraceae	Hungatella	0	0	0	0	0	0	0	0	0	0	0	0	0	0	0	0	0	0	0	0	0	0	0	0	0	0	0	0	0	0	0	0	0	0	0	0	0	0	0	0	0	0	0	0
OTU2474	Firmicutes	Clostridia	Clostridiales	Lachnospiraceae	Coprococcus	0	0	0	0	0	0	0	0	0	0	0	0	0	0	0	0	0	0	0	0	0	0	0	0	0	0	0	0	0	0	0.00833403	0	0	0	0	0	0	0	0	0	0	0	0	0
OTU2475	Firmicutes	Clostridia	Clostridiales	Lachnospiraceae	Lactonifactor	0	0	0	0	0	0	0	0	0	0	0	0	0	0	0	0	0	0	0	0	0	0	0	0	0	0	0	0	0	0	0	0	0	0	0	0	0	0	0	0	0	0	0	0
OTU2476	Firmicutes	Negativicutes	Selenomonadales	Acidaminococcaceae	Phascolarctobacterium	0	0	0	0	0	0	0	0	0	0	0	0	0	0	0	0	0	0	0	0	0	0	0	0	0	0	0	0	0	0	0	0	0	0	0	0	0	0	0	0	0	0	0	0
OTU2477	Firmicutes	Bacilli	Lactobacillales	Enterococcaceae	Enterococcus	0	0	0	0.00249607	0	0	0	0	0.00250332	0	0	0	0	0	0	0	0	0	0.00602391	0	0	0	0	0	0	0	0	0	0.0016141	0.00123039	0	0	0	0	0	0	0	0	0	0	0	0	0	0
OTU2478	Firmicutes	Clostridia	Clostridiales	Lachnospiraceae	Dorea	0	0	0	0	0	0	0	0	0	0	0	0	0	0	0	0	0	0	0	0	0	0	0	0	0	0	0	0	0	0	0	0	0	0	0	0	0	0	0	0	0	0	0	0
OTU2479	Firmicutes	Clostridia	Clostridiales	Peptostreptococcaceae	Romboutsia	0	0	0	0	0	0	0	0	0	0	0	0	0	0	0	0	0	0	0	0.00378738	0	0	0	0	0	0	0	0	0	0	0	0	0	0	0	0	0	0	0	0	0	0	0	0
OTU248	Bacteroidetes	Bacteroidia	Bacteroidales	Bacteroidaceae	Bacteroides	0.019598	0	0.05437	0.0324489	0.0419668	0.0748687	0.0525588	0.0365267	0.0250332	0.0302066	0	0	0.0851	0.0273517	0.0629961	0.044626	0.0302583	0.0271665	0.0512033	0.0397675	0.164444	0.202758	0.071522	0.0864547	0.0492712	0.0422803	0.034239	0.0197057	0.0419666	0.0110735	0.0166681	0.0084463	0	0	0	0	0	0	0	0	0	0	0	0
OTU2480	Firmicutes	Clostridia	Clostridiales	Lachnospiraceae	Lachnospiracea_incertae_sedis	0	0	0	0	0	0	0	0	0	0	0.0152455	0	0	0	0	0	0	0	0	0	0	0	0	0	0	0	0.00244565	0	0	0.00123039	0	0	0	0	0	0	0	0	0	0	0	0	0	0
OTU2481	Firmicutes	Clostridia	Clostridiales	Lachnospiraceae	Dorea	0	0	0	0	0	0	0	0	0	0	0	0	0	0	0.0031498	0	0	0	0	0	0	0	0	0	0.0061589	0	0	0	0.0016141	0.00123039	0	0	0	0	0	0	0	0	0	0	0	0	0	0
OTU2482	Bacteroidetes	Bacteroidia	Bacteroidales	Bacteroidaceae	Bacteroides	0	0	0	0	0	0	0	0	0	0	0	0	0	0	0	0	0	0	0	0	0	0	0	0	0	0	0	0	0	0	0	0	0	0	0	0	0	0	0	0	0	0	0	0
OTU2483	Firmicutes	Negativicutes	Selenomonadales	Veillonellaceae	Veillonella	0	0	0	0	0	0	0	0	0	0	0	0	0	0	0	0	0	0	0	0	0	0	0	0	0	0	0	0	0	0	0	0	0	0	0	0	0	0	0	0	0	0	0	0
OTU2484	Firmicutes	Clostridia	Clostridiales	Lachnospiraceae	Fusicatenibacter	0	0	0	0	0	0	0	0	0	0	0	0	0	0	0	0	0	0	0	0	0	0	0	0	0	0	0	0	0	0	0	0	0	0	0	0	0	0	0	0	0	0	0	0
OTU2485	Bacteroidetes	Bacteroidia	Bacteroidales	Prevotellaceae	Prevotella	0	0	0	0	0	0	0	0	0	0	0	0	0	0	0	0	0	0	0	0	0	0	0	0	0	0	0	0	0	0	0	0	0	0	0	0	0	0	0	0	0	0	0	0
OTU2486	Firmicutes	Clostridia	Clostridiales	Lachnospiraceae	Fusicatenibacter	0	0	0	0	0	0	0	0	0	0	0	0	0	0	0	0	0	0	0	0	0	0	0	0	0	0	0	0	0	0	0	0	0	0	0	0	0	0	0	0	0	0	0	0
OTU2487	Firmicutes	Negativicutes	Selenomonadales	Veillonellaceae	Veillonella	0	0	0	0	0	0	0	0	0	0	0	0	0	0	0	0	0	0	0	0	0	0	0	0	0	0	0	0	0	0	0	0	0	0	0	0	0	0	0	0	0	0	0	0
OTU2488	Firmicutes	Clostridia	Clostridiales	Peptostreptococcaceae	Intestinibacter	0	0	0	0	0	0	0	0	0	0	0	0	0	0	0	0	0	0	0	0	0	0	0	0	0	0	0	0	0	0	0	0	0	0	0	0	0	0	0	0	0	0	0	0
OTU2489	Actinobacteria	Actinobacteria	Bifidobacteriales	Bifidobacteriaceae	Pseudoscardovia	0	0	0	0	0	0	0	0	0	0	0	0	0	0	0	0	0	0	0	0	0	0	0	0	0	0	0	0	0	0	0	0	0	0	0	0	0	0	0	0	0	0	0	0
OTU249	Firmicutes	Clostridia	Clostridiales	Peptostreptococcaceae	Clostridium XI	0	0	0	0	0	0	0	0	0	0	0	0	0	0	0	0	0	0	0	0	0	0	0	0	0	0	0	0	0	0	0	0	0	0	0	0	0	0	0	0	0	0	0	0
OTU2490	Firmicutes	Clostridia	Clostridiales	Lachnospiraceae	Butyrivibrio	0	0	0	0	0	0	0	0	0	0	0	0	0	0	0	0	0	0	0	0	0	0	0	0	0	0	0	0	0	0	0	0	0	0	0	0	0	0	0	0	0	0	0	0
OTU2491	Firmicutes	Negativicutes	Selenomonadales	Veillonellaceae	Allisonella	0	0	0	0	0	0	0	0	0	0	0	0	0	0	0	0	0	0	0	0	0	0	0	0	0	0	0	0	0	0	0	0	0	0	0	0	0	0	0	0	0	0	0	0
OTU2492	Proteobacteria	Gammaproteobacteria	Enterobacteriales	Enterobacteriaceae	Escherichia/Shigella	0.00279971	0	0	0.00748821	0	0.00129084	0	0	0	0.00402755	0	0	0	0	0	0	0	0	0	0	0	0	0	0	0	0	0	0	0.0016141	0	0	0	0	0	0	0	0	0	0	0	0	0	0	0
OTU2493	Bacteroidetes	Bacteroidia	Bacteroidales	Porphyromonadaceae	Parabacteroides	0	0	0	0	0	0	0	0	0	0	0	0	0	0	0	0	0	0	0	0	0	0	0	0	0	0	0	0	0	0	0	0	0	0	0	0	0	0	0	0	0	0	0	0
OTU2494	Firmicutes	Clostridia	Clostridiales	Clostridiales_Incertae Sedis XIII	Anaerovorax	0	0	0	0	0	0	0	0	0	0	0	0	0	0	0	0	0	0	0	0	0	0	0	0	0	0	0	0	0	0	0	0	0	0	0	0	0	0	0	0	0	0	0	0
OTU2495	Firmicutes	Negativicutes	Selenomonadales	Veillonellaceae	Veillonella	0	0	0	0	0	0	0	0	0	0	0	0	0	0	0	0	0	0	0	0	0	0	0	0	0	0	0	0	0	0	0	0	0	0	0	0	0	0	0	0	0	0	0	0
OTU2496	Proteobacteria	Gammaproteobacteria	Enterobacteriales	Enterobacteriaceae	Escherichia/Shigella	0	0	0	0	0	0.00387252	0	0	0	0	0	0	0	0	0	0	0	0	0	0	0	0	0	0.00216137	0.00410593	0	0	0	0.0032282	0.00123039	0	0	0	0	0	0	0	0	0	0	0	0	0	0
OTU2497	Firmicutes	Clostridia	Clostridiales	Lachnospiraceae	Clostridium XlVa	0	0	0	0	0	0	0	0	0	0	0	0	0	0	0	0	0	0	0	0	0	0	0	0	0	0	0	0	0	0	0	0	0	0	0	0	0	0	0	0	0	0	0	0
OTU2498	Firmicutes	Clostridia	Clostridiales	Lachnospiraceae	Dorea	0	0	0	0	0	0	0	0	0	0	0	0	0	0	0	0	0	0	0	0	0	0	0.00204349	0.00216137	0.00205297	0	0	0	0	0	0	0	0	0	0	0	0	0	0	0	0	0	0	0
OTU2499	Firmicutes	Clostridia	Clostridiales	Lachnospiraceae	Dorea	0	0	0	0	0	0.00129084	0	0	0	0	0	0	0	0	0	0.00343277	0	0	0	0	0	0	0	0	0	0	0	0	0	0	0	0	0	0	0	0	0	0	0	0	0	0	0	0
OTU25	Bacteroidetes	Bacteroidia	Bacteroidales	Bacteroidaceae	Bacteroides	0.207178	0.301766	1.65828	1.89701	1.71365	2.69269	1.51591	1.248	1.45943	1.47006	0.00254091	0.125392	0.658273	0.380644	5.6224	6.4948	5.74908	5.39062	5.91548	5.90641	4.38577	4.73889	4.61828	4.91711	5.92486	2.31132	6.344	2.99199	5.86241	2.07321	0.291691	0.320959	0	0	0	0	0	0	0.00299088	0	0	0	0	0
OTU250	Firmicutes	Clostridia	Clostridiales	Lachnospiraceae	Moryella	0	0	0	0	0	0	0	0	0	0	0	0	0	0	0	0.0205966	0	0.00776187	0.0240957	0.0151495	0	0	0	0	0	0	0	0	0	0.00123039	0	0	0	0	0	0	0	0	0	0	0	0	0	0
OTU2500	Bacteroidetes	Bacteroidia	Bacteroidales	Prevotellaceae	Prevotella	0	0	0	0	0	0	0	0	0	0	0	0	0	0	0	0	0	0	0	0	0	0	0	0	0	0	0	0	0	0	0	0	0	0	0	0	0	0	0	0	0	0	0	0
OTU2501	Firmicutes	Clostridia	Clostridiales	Lachnospiraceae	Dorea	0	0	0	0	0.00233149	0	0	0.00202926	0	0.00201377	0	0	0	0	0	0	0	0	0	0	0	0.00471531	0.00204349	0.00432274	0	0	0	0	0	0	0	0	0	0	0	0	0	0	0	0	0	0	0	0
OTU2502	Firmicutes	Clostridia	Clostridiales	Peptostreptococcaceae	Romboutsia	0	0	0	0	0	0	0	0	0	0	0	0	0	0	0	0	0	0	0	0	0	0	0	0	0	0	0	0	0	0	0	0	0	0	0	0	0	0	0	0	0	0	0	0
OTU2503	Firmicutes	Negativicutes	Selenomonadales	Veillonellaceae	Veillonella	0	0	0	0	0	0	0	0	0	0	0	0	0	0	0	0	0	0	0	0	0	0	0	0	0	0	0	0	0	0	0	0	0	0	0	0	0	0	0	0	0	0	0	0
OTU2504	Proteobacteria	Gammaproteobacteria	Enterobacteriales	Enterobacteriaceae	Escherichia/Shigella	0	0	0	0	0	0	0	0	0	0	0	0	0	0	0	0	0	0	0	0	0	0	0	0	0	0	0	0	0	0	0	0	0	0	0	0	0	0	0	0	0	0	0	0
OTU2505	Firmicutes	Negativicutes	Selenomonadales	Veillonellaceae	Veillonella	0	0	0	0	0	0	0	0	0	0	0	0	0	0	0	0	0	0	0	0	0	0	0	0	0	0	0	0	0	0	0	0	0	0	0	0	0	0	0	0	0	0	0	0
OTU2506	Firmicutes	Negativicutes	Selenomonadales	Veillonellaceae	Allisonella	0	0	0	0	0	0	0	0	0	0	0	0	0	0	0	0	0	0	0	0	0	0	0	0	0	0	0	0	0	0	0	0	0	0	0	0	0	0	0	0	0	0	0	0
OTU2507	Bacteroidetes	Bacteroidia	Bacteroidales	Porphyromonadaceae	Parabacteroides	0	0	0	0	0	0	0	0	0	0	0	0	0	0	0	0	0	0	0	0	0	0	0	0	0	0	0	0	0	0	0	0	0	0	0	0	0	0	0	0	0	0	0	0
OTU2508	Firmicutes	Clostridia	Clostridiales	Lachnospiraceae	Clostridium XlVa	0	0	0	0.00249607	0	0	0.00276625	0	0	0	0	0	0	0	0	0	0	0	0	0	0	0	0	0	0	0	0	0	0	0	0	0	0	0	0	0	0	0	0	0	0	0	0	0
OTU2509	Bacteroidetes	Bacteroidia	Bacteroidales	Bacteroidaceae	Bacteroides	0	0	0	0	0	0	0	0	0	0	0	0	0	0	0	0	0	0	0	0	0	0	0	0	0	0	0	0	0	0	0	0	0	0	0	0	0	0	0	0	0	0	0	0
OTU251	Bacteroidetes	Bacteroidia	Bacteroidales	Rikenellaceae	Alistipes	0	0	0	0	0	0	0	0	0	0	0	0	0	0	0	0	0	0	0	0	0	0	0	0	0	0	0	0	0	0	0	0	0	0	0.0116981	0.0124347	0.0379219	0.0283226	0	0.0195778	0.00697715	0.014774	0	0
OTU2510	Firmicutes	Clostridia	Clostridiales	Lachnospiraceae	Catonella	0	0	0	0	0	0	0	0	0	0	0	0	0	0	0	0	0	0	0	0	0	0	0	0	0	0	0	0	0	0	0	0	0	0	0	0	0	0	0	0	0	0	0	0
OTU2511	Firmicutes	Negativicutes	Selenomonadales	Acidaminococcaceae	Phascolarctobacterium	0.00279971	0	0	0.00499214	0	0.00516336	0	0	0	0	0	0	0	0	0	0	0	0	0.00301196	0.00378738	0	0	0.00204349	0.00432274	0	0	0.00489129	0.00328429	0	0	0	0	0	0	0	0	0	0	0	0	0	0	0	0
OTU2512	Firmicutes	Clostridia	Clostridiales	Ruminococcaceae	Butyricicoccus	0.00839913	0.00887548	0.0135925	0.00499214	0.00233149	0.00516336	0	0	0	0	0	0	0	0	0.0031498	0	0	0	0	0	0	0	0	0	0	0	0	0	0	0	0	0	0	0	0	0	0	0	0	0	0	0	0	0
OTU2513	Firmicutes	Clostridia	Clostridiales	Lachnospiraceae	Clostridium XlVa	0.00839913	0	0	0.00249607	0	0.00129084	0	0.00405852	0	0	0	0	0	0	0	0	0	0	0	0	0	0	0	0	0	0.0140934	0	0.00656858	0.0016141	0.00246078	0	0	0	0	0	0	0	0	0	0	0	0	0	0
OTU2514	Bacteroidetes	Bacteroidia	Bacteroidales	Bacteroidaceae	Bacteroides	0	0	0	0	0	0.00129084	0	0	0	0	0	0	0	0	0	0	0	0.00194047	0	0.00378738	0	0.00471531	0.00613046	0.0108068	0	0.00704672	0.00244565	0	0	0	0	0	0	0	0	0	0	0	0	0	0	0	0	0
OTU2515	Bacteroidetes	Bacteroidia	Bacteroidales	Bacteroidaceae	Bacteroides	0	0	0.00453083	0.00249607	0	0.00129084	0	0	0	0	0	0	0	0	0.0031498	0	0	0	0.0120478	0	0	0.00235766	0.0102174	0.00216137	0	0	0	0	0.0016141	0	0	0	0	0	0	0	0	0	0	0	0	0	0	0
OTU2516	Bacteroidetes	Bacteroidia	Bacteroidales	Bacteroidaceae	Bacteroides	0	0	0	0.00499214	0	0	0	0.00608779	0	0.0080551	0	0	0	0	0	0	0.00189115	0	0	0.00189369	0	0.0117883	0	0	0	0	0	0	0	0	0	0	0	0	0	0	0	0	0	0	0	0	0	0
OTU2517	Firmicutes	Negativicutes	Selenomonadales	Acidaminococcaceae	Phascolarctobacterium	0	0	0	0	0.00233149	0	0.00276625	0	0	0.00201377	0	0	0	0	0	0.00686554	0	0	0	0	0	0	0.00204349	0.00432274	0.00410593	0	0	0	0.0048423	0	0	0.0126695	0	0	0	0	0	0	0	0	0	0	0	0
OTU2518	Firmicutes	Negativicutes	Selenomonadales	Veillonellaceae	Veillonella	0	0	0	0	0.00233149	0	0	0	0	0	0	0	0	0	0.00629961	0.00343277	0	0	0	0	0	0	0	0	0.00205297	0	0	0.00328429	0.0048423	0.00861273	0	0	0	0	0	0	0	0	0	0	0	0	0	0
OTU2519	Bacteroidetes	Bacteroidia	Bacteroidales	Bacteroidaceae	Bacteroides	0	0	0	0	0	0	0	0	0.00250332	0	0	0	0	0	0.0031498	0	0.00567344	0	0.00301196	0.00568107	0	0	0.00204349	0.0064841	0.00410593	0	0.00244565	0	0	0	0	0	0	0	0	0	0	0	0	0	0	0	0	0
OTU252	Firmicutes	Clostridia	Clostridiales	Ruminococcaceae	Intestinimonas	0	0	0	0	0.0116575	0.0116176	0.011065	0.0202926	0.0125166	0	0	0.00626959	0.0475559	0.0752171	0	0	0	0	0	0	0	0	0.00408697	0	0	0	0	0	0	0	0.0916743	0.0717936	0	0	0.0631697	0.0621736	0.109973	0.0885081	0.0747719	0.0424185	0.0174429	0.0393972	0	0
OTU2520	Firmicutes	Clostridia	Clostridiales	Lachnospiraceae	Eisenbergiella	0	0	0	0	0	0	0	0	0	0	0	0	0	0	0	0	0.00189115	0	0	0.00568107	0	0	0.00204349	0.00216137	0.0061589	0	0.00489129	0.0131372	0	0.00123039	0	0	0	0	0	0	0	0	0	0	0	0	0	0
OTU2521	Firmicutes	Clostridia	Clostridiales	Ruminococcaceae	Oscillibacter	0	0	0	0	0.00233149	0	0	0	0	0.00201377	0	0	0.0100118	0	0.00944941	0.0102983	0	0	0	0	0	0	0	0	0.00205297	0	0	0.00328429	0.0032282	0	0	0	0	0	0	0	0	0	0	0	0	0	0	0
OTU2522	Firmicutes	Clostridia	Clostridiales	Ruminococcaceae	Faecalibacterium	0	0	0	0	0	0	0	0	0	0	0	0	0	0	0	0	0	0	0	0	0	0	0	0	0	0	0	0	0	0	0	0	0	0	0	0	0	0	0	0	0	0	0	0
OTU2523	Firmicutes	Clostridia	Clostridiales	Ruminococcaceae	Acetanaerobacterium	0	0	0	0	0	0	0	0	0	0	0	0	0	0	0	0	0	0	0	0	0	0	0	0	0	0	0	0	0	0	0	0	0	0	0	0	0	0	0	0	0	0	0	0
OTU2524	Firmicutes	Clostridia	Clostridiales	Ruminococcaceae	Clostridium IV	0	0	0	0	0	0	0	0	0	0	0	0	0	0	0	0	0	0	0	0	0	0	0	0	0	0	0	0	0	0	0	0.0464547	0	0	0	0	0	0	0	0	0	0	0	0
OTU2525	Firmicutes	Clostridia	Clostridiales	Ruminococcaceae	Clostridium IV	0	0	0	0	0	0	0	0	0	0	0	0	0	0	0	0	0	0	0	0	0	0	0	0	0	0	0	0	0	0	0	0.0380084	0	0	0	0	0	0	0	0	0	0	0	0
OTU2526	Firmicutes	Clostridia	Clostridiales	Ruminococcaceae	Papillibacter	0	0	0	0	0	0	0	0	0	0	0	0	0	0	0	0	0	0	0	0	0	0	0	0	0	0	0	0	0	0	0	0	0	0	0	0	0	0	0	0	0	0	0	0
OTU2527	Bacteroidetes	Bacteroidia	Bacteroidales	Bacteroidaceae	Bacteroides	0	0	0	0	0	0	0	0	0	0	0	0	0	0	0	0	0	0	0	0	0	0	0	0	0	0	0	0	0	0	0	0	0	0	0	0	0	0	0	0	0	0	0	0
OTU2528	Firmicutes	Clostridia	Clostridiales	Ruminococcaceae	Flavonifractor	0	0	0	0	0	0	0	0	0	0	0	0	0	0	0	0	0	0	0	0	0	0	0	0	0	0	0	0	0	0	0	0	0	0	0	0	0	0	0	0	0	0	0	0
OTU2529	Firmicutes	Clostridia	Clostridiales	Christensenellaceae	Christensenella	0	0	0	0	0	0	0	0	0	0	0	0	0	0	0	0	0	0	0	0	0	0	0	0	0	0	0	0	0	0	0	0	0	0	0	0	0	0	0	0	0	0	0	0
OTU253	Bacteroidetes	Bacteroidia	Bacteroidales	Bacteroidaceae	Bacteroides	0	0	0	0	0	0	0	0	0	0	0	0	0	0	0	0	0	0	0	0	0	0	0	0	0	0	0	0	0	0	0	0	0	0	0	0	0	0	0	0	0	0	0	0
OTU2530	Firmicutes	Clostridia	Clostridiales	Lachnospiraceae	Dorea	0	0	0	0	0	0	0	0	0	0	0	0	0	0	0	0	0	0	0	0	0	0	0	0	0	0	0	0	0	0	0	0	0	0	0	0	0	0	0	0	0	0	0	0
OTU2531	Firmicutes	Clostridia	Clostridiales	Lachnospiraceae	Roseburia	0	0	0	0	0	0	0	0	0	0	0	0	0	0	0	0	0	0	0	0	0	0	0	0	0	0	0	0	0	0	0	0	0	0	0	0	0	0	0	0	0	0	0	0
OTU2532	Bacteroidetes	Bacteroidia	Bacteroidales	Bacteroidaceae	Bacteroides	0	0	0	0	0	0	0	0	0	0	0	0	0	0	0	0	0	0	0	0	0	0	0	0	0	0	0	0	0	0	0	0	0	0	0	0	0	0	0	0	0	0	0	0
OTU2533	Firmicutes	Clostridia	Clostridiales	Lachnospiraceae	Catonella	0	0	0	0	0	0	0	0	0	0.00604132	0	0	0	0	0	0	0	0	0	0	0	0	0	0	0	0	0	0.00328429	0.0016141	0	0	0	0.00672405	0	0	0	0	0	0	0.00652592	0	0	0	0
OTU2534	Proteobacteria	Gammaproteobacteria	Enterobacteriales	Enterobacteriaceae	Escherichia/Shigella	0	0	0	0	0	0	0	0	0	0	0	0	0	0	0	0	0	0	0	0	0	0	0	0	0	0	0	0	0	0	0	0	0	0	0	0.00248694	0	0.00354032	0	0.00326296	0	0	0.00404163	0.00397844
OTU2535	Firmicutes	Clostridia	Clostridiales	Lachnospiraceae	Blautia	0	0	0	0	0	0	0	0	0	0	0	0	0	0	0	0	0	0	0	0	0	0	0	0	0	0	0	0	0	0	0	0	0	0	0	0	0	0	0	0	0	0	0	0.00397844
OTU2536	Firmicutes	Negativicutes	Selenomonadales	Veillonellaceae	Negativicoccus	0	0	0	0	0	0	0	0	0	0	0	0	0	0	0	0	0	0	0.00301196	0	0	0.00707297	0	0	0	0	0	0	0	0	0	0	0	0	0	0	0	0	0	0	0	0	0	0
OTU2537	Bacteroidetes	Bacteroidia	Bacteroidales	Bacteroidaceae	Bacteroides	0	0	0	0	0	0	0	0	0	0	0	0	0	0	0	0	0	0	0	0	0	0	0	0	0	0	0	0	0	0	0	0	0	0.018339	0	0	0	0	0	0	0.0104657	0.00492465	0	0
OTU2538	Proteobacteria	Gammaproteobacteria	Enterobacteriales	Enterobacteriaceae	Rosenbergiella	0	0	0	0	0	0	0	0	0	0	0	0	0	0	0	0	0	0	0	0	0	0	0	0	0	0	0	0	0	0	0	0	0.0100861	0	0	0	0.00379219	0	0	0	0	0	0	0.00198922
OTU2539	Bacteroidetes	Bacteroidia	Bacteroidales	Porphyromonadaceae	Parabacteroides	0	0	0	0	0	0	0	0	0	0	0	0	0	0	0	0	0	0	0	0	0	0	0	0	0	0	0	0	0	0	0	0	0.00672405	0	0	0	0.00379219	0	0.00299088	0	0	0	0	0
OTU254	Firmicutes	Clostridia	Clostridiales	Lachnospiraceae	Blautia	0	0	0	0	0	0	0	0	0	0	0	0	0	0	0	0	0	0	0	0	0	0	0	0	0	0	0	0	0	0	0.00277801	0.173149	0.0638784	0.0602567	0.109962	0.101965	0.117558	0.169936	0.0418723	0.084837	0	0.0590958	0	0
OTU2540	Bacteroidetes	Bacteroidia	Bacteroidales	Bacteroidaceae	Bacteroides	0	0	0	0	0	0	0	0	0	0	0	0	0	0	0	0	0	0	0	0	0	0	0	0	0	0	0	0	0	0	0	0	0.00672405	0	0.00935848	0	0.00379219	0	0.00598176	0.00652592	0.00697715	0	0	0
OTU2541	Firmicutes	Bacilli	Lactobacillales	Enterococcaceae	Vagococcus	0	0	0	0	0	0	0	0	0	0	0	0	0	0	0	0	0	0	0	0	0	0	0	0	0	0	0	0	0	0	0	0	0.00672405	0	0.00233962	0	0	0	0	0	0	0	0	0
OTU2542	Firmicutes	Erysipelotrichia	Erysipelotrichales	Erysipelotrichaceae	Clostridium XVIII	0	0	0	0	0	0	0	0	0	0	0	0	0	0	0	0	0	0	0	0	0.00180708	0	0	0	0	0	0.00244565	0	0	0	0	0	0.00672405	0.00261986	0	0	0	0	0.00299088	0	0	0	0	0
OTU2543	Firmicutes	Clostridia	Clostridiales	Ruminococcaceae	Faecalibacterium	0	0	0	0.00249607	0	0	0	0	0.00250332	0.00604132	0	0	0	0	0	0	0	0	0	0	0	0	0	0	0	0	0	0	0	0	0.00277801	0	0.00672405	0.00261986	0	0	0	0	0.00299088	0.00326296	0	0	0	0
OTU2544	Bacteroidetes	Bacteroidia	Bacteroidales	Bacteroidaceae	Bacteroides	0	0	0	0	0	0	0	0	0	0	0	0	0	0	0	0	0	0	0	0	0	0	0	0	0	0	0	0	0	0	0	0	0.00336202	0	0.00935848	0	0	0	0.00299088	0.00326296	0	0.014774	0	0
OTU2545	Bacteroidetes	Bacteroidia	Bacteroidales	Bacteroidaceae	Bacteroides	0	0	0	0	0	0	0	0	0	0	0	0	0	0	0	0	0	0	0	0	0	0	0	0	0	0	0	0	0	0	0	0	0.00672405	0	0.00233962	0	0	0	0	0	0	0.00492465	0	0
OTU2546	Bacteroidetes	Bacteroidia	Bacteroidales	Porphyromonadaceae	Petrimonas	0	0	0	0	0	0	0	0	0	0	0	0	0	0	0	0	0	0	0	0	0	0	0	0	0	0	0	0	0	0	0	0	0.0100861	0	0	0	0	0	0	0	0.0104657	0	0	0.00596766
OTU2547	Firmicutes	Clostridia	Clostridiales	Lachnospiraceae	Clostridium XlVa	0	0	0	0	0	0	0	0	0	0	0	0	0	0	0	0	0	0	0	0.00189369	0	0.00235766	0	0	0	0	0	0	0	0	0	0	0	0.00523972	0	0	0	0	0	0.00326296	0	0	0.00202081	0.00397844
OTU2548	Firmicutes	Clostridia	Clostridiales	Lachnospiraceae	Clostridium XlVa	0	0	0	0	0	0	0	0	0	0	0	0	0	0	0	0	0	0	0	0	0	0	0	0	0	0	0	0	0	0	0	0	0	0	0	0	0	0	0	0	0	0	0.00404163	0.00198922
OTU2549	Firmicutes	Clostridia	Clostridiales	Ruminococcaceae	Flavonifractor	0	0	0	0	0	0	0	0	0	0	0	0	0	0	0	0	0	0	0	0	0	0	0	0	0	0	0	0	0	0	0	0	0	0	0	0	0	0	0	0	0	0	0.00606244	0
OTU255	Bacteroidetes	Bacteroidia	Bacteroidales	Bacteroidaceae	Bacteroides	0	0	0	0	0	0	0	0	0	0	0	0	0	0	0	0	0	0	0	0	0	0	0	0	0	0	0	0	0	0	0	0	0	0	0	0	0	0	0	0	0	0	0	0
OTU2550	Bacteroidetes	Bacteroidia	Bacteroidales	Bacteroidaceae	Bacteroides	0	0	0	0	0	0	0	0	0	0	0	0	0	0	0	0	0	0	0	0	0	0	0	0	0	0	0	0	0	0	0	0	0	0	0	0	0	0	0.0149544	0	0.00697715	0	0	0
OTU2551	Bacteroidetes	Bacteroidia	Bacteroidales	Bacteroidaceae	Bacteroides	0	0	0	0	0	0	0	0	0	0	0	0	0	0	0	0	0	0	0	0	0	0	0	0	0	0	0	0	0	0	0	0	0	0	0	0	0	0.00354032	0	0.00326296	0	0.00492465	0	0
OTU2552	Firmicutes	Clostridia	Clostridiales	Ruminococcaceae	Butyricicoccus	0	0	0	0	0	0	0	0	0	0	0	0	0	0	0	0	0	0	0	0	0	0	0	0.00216137	0	0	0	0	0	0	0	0	0	0	0	0.00248694	0	0	0	0	0	0	0	0
OTU2553	Firmicutes	Clostridia	Clostridiales	Lachnospiraceae	Lachnospiracea_incertae_sedis	0	0	0	0	0	0	0	0	0	0	0	0	0	0	0	0	0	0	0	0	0	0	0	0	0	0	0	0	0	0	0	0	0	0	0	0	0	0	0	0	0	0	0	0
OTU2554	Firmicutes	Clostridia	Clostridiales	Lachnospiraceae	Butyrivibrio	0	0	0	0	0	0	0	0	0	0	0	0	0	0	0	0	0	0	0	0	0	0	0	0	0	0	0	0	0	0	0	0	0	0	0.00701886	0	0.00379219	0.00708065	0.00897263	0	0	0	0	0
OTU2555	Firmicutes	Clostridia	Clostridiales	Lachnospiraceae	Hungatella	0	0	0	0	0	0	0	0	0	0	0	0	0	0	0	0	0	0	0	0	0	0	0	0	0	0	0	0	0	0	0	0	0	0	0	0	0	0	0	0	0	0	0	0.00397844
OTU2556	Firmicutes	Clostridia	Clostridiales	Lachnospiraceae	Anaerostipes	0	0	0	0	0	0	0	0.00405852	0	0	0	0	0	0	0	0	0	0	0	0	0.00180708	0	0	0	0	0	0	0	0	0	0.00277801	0	0	0.00523972	0	0.00497389	0	0	0.00598176	0	0	0	0	0
OTU2557	Firmicutes	Clostridia	Clostridiales	Lachnospiraceae	Catonella	0	0	0	0	0	0	0	0	0	0	0	0	0	0	0	0	0	0	0	0	0	0	0	0	0	0	0	0	0	0	0	0	0	0.00261986	0	0.00248694	0	0.00354032	0	0	0	0	0	0
OTU2558	Bacteroidetes	Bacteroidia	Bacteroidales	Bacteroidaceae	Bacteroides	0	0	0	0	0	0	0	0	0	0	0	0	0	0	0	0	0	0	0	0	0	0	0	0	0	0	0	0	0	0	0	0	0	0.00261986	0	0	0.00758438	0	0.00598176	0	0.00348857	0	0	0
OTU2559	Bacteroidetes	Bacteroidia	Bacteroidales	Porphyromonadaceae	Parabacteroides	0	0	0	0	0	0	0	0	0	0	0	0	0	0	0	0	0	0	0	0	0	0	0	0	0	0	0	0	0	0	0	0	0	0.00261986	0.00233962	0	0	0	0	0	0	0.0196986	0	0
OTU256	Firmicutes	Clostridia	Clostridiales	Lachnospiraceae	Anaerostipes	0.00279971	0	0.00906166	0.00998427	0.0139889	0.0116176	0.0165975	0.0223219	0	0.0140964	0.0127045	0	0.00500588	0.0273517	0	0	0.00567344	0	0.00602391	0.00189369	0.00180708	0	0.00408697	0	0	0	0	0	0	0.00123039	0.0250021	0.101356	0	0	0.00233962	0.00248694	0	0	0	0	0	0	0.00404163	0
OTU2560	Firmicutes	Clostridia	Clostridiales	Lachnospiraceae	Fusicatenibacter	0	0	0	0	0	0	0	0	0	0	0	0	0	0	0	0	0	0	0	0	0.00180708	0	0	0	0	0	0	0	0	0	0	0	0	0	0	0	0	0	0	0.00978889	0	0	0	0.00198922
OTU2561	Proteobacteria	Gammaproteobacteria	Enterobacteriales	Enterobacteriaceae	Pseudocitrobacter	0	0	0	0	0	0	0	0	0	0	0	0	0	0	0	0	0	0	0	0	0	0	0	0	0	0	0	0.00328429	0	0	0	0	0	0	0	0	0	0	0	0	0	0	0	0.00596766
OTU2562	Firmicutes	Negativicutes	Selenomonadales	Veillonellaceae	Veillonella	0	0	0	0	0	0	0	0	0	0	0	0	0	0	0	0	0	0	0	0	0	0	0	0	0	0	0	0	0	0	0	0	0	0	0	0	0	0	0	0	0	0	0	0
OTU2563	Bacteroidetes	Bacteroidia	Bacteroidales	Bacteroidaceae	Bacteroides	0	0	0	0	0	0	0	0	0	0	0	0	0	0	0	0	0	0	0	0	0	0	0	0	0	0	0	0	0	0	0	0	0	0	0	0	0	0	0.0119635	0.00326296	0.00348857	0	0	0
OTU2564	Bacteroidetes	Bacteroidia	Bacteroidales	Bacteroidaceae	Bacteroides	0	0	0	0	0	0	0	0	0	0	0	0	0	0	0	0	0	0	0	0	0	0	0	0	0	0	0	0	0	0	0	0	0	0	0.00467924	0	0	0	0	0	0	0	0	0
OTU2565	Firmicutes	Clostridia	Clostridiales	Lachnospiraceae	Dorea	0	0	0	0	0	0.00129084	0.00276625	0	0	0	0	0	0	0	0	0	0	0	0	0	0	0	0.00204349	0	0.00410593	0	0	0.00328429	0	0	0	0	0	0	0	0	0	0	0	0	0	0	0	0
OTU2566	Firmicutes	Clostridia	Clostridiales	Lachnospiraceae	Blautia	0	0	0	0	0	0	0	0	0	0	0	0	0	0	0	0	0	0	0	0	0	0	0	0	0	0	0	0	0.0016141	0	0	0	0	0	0	0	0	0	0	0	0	0	0	0
OTU2567	Bacteroidetes	Bacteroidia	Bacteroidales	Porphyromonadaceae	Parabacteroides	0	0	0	0	0	0	0	0	0	0	0	0	0	0	0	0	0	0	0	0	0	0	0	0	0	0	0	0	0	0	0	0	0	0	0.0116981	0.00497389	0.00379219	0	0	0.0130518	0	0	0	0
OTU2568	Firmicutes	Clostridia	Clostridiales	Lachnospiraceae	Dorea	0	0	0	0	0	0.00258168	0	0	0	0	0	0	0	0	0	0	0	0	0	0	0.00180708	0	0	0	0.00205297	0	0	0	0.0016141	0.00123039	0	0	0	0	0	0	0.00379219	0	0	0	0	0	0	0
OTU2569	Bacteroidetes	Bacteroidia	Bacteroidales	Porphyromonadaceae	Parabacteroides	0	0	0	0	0	0	0	0	0	0	0	0	0	0	0	0	0	0	0	0	0	0	0	0	0	0	0	0	0	0	0	0	0	0	0.00467924	0.00994777	0.00379219	0	0.00598176	0.0163148	0.00348857	0	0	0
OTU257	Firmicutes	Clostridia	Clostridiales	Lachnospiraceae	Dorea	0	0	0	0	0	0	0	0	0	0	0	0	0	0	0	0	0	0	0	0	0	0	0	0	0	0	0	0	0	0	0	0	0	0	0	0	0	0	0	0	0	0	0	0
OTU2570	Firmicutes	Erysipelotrichia	Erysipelotrichales	Erysipelotrichaceae	Clostridium XVIII	0	0	0	0	0	0	0	0	0	0.00201377	0	0	0	0	0	0	0	0	0	0	0	0	0	0	0.00205297	0	0	0	0	0	0	0	0	0	0	0	0.00379219	0.00354032	0	0.00652592	0	0	0	0
OTU2571	Bacteroidetes	Bacteroidia	Bacteroidales	Bacteroidaceae	Bacteroides	0	0	0	0	0	0	0	0	0	0	0	0	0	0	0	0	0	0	0	0	0	0	0	0	0	0	0	0	0	0	0	0	0	0	0.00233962	0.00497389	0.00379219	0	0.00598176	0.00978889	0.0104657	0	0	0
OTU2572	Firmicutes	Bacilli	Lactobacillales	Enterococcaceae	Vagococcus	0	0	0	0	0	0	0	0	0	0	0	0	0	0	0	0	0	0	0	0	0	0	0	0	0	0	0	0	0	0	0	0	0	0	0	0	0.00758438	0	0	0	0	0	0	0
OTU2573	Firmicutes	Clostridia	Clostridiales	Lachnospiraceae	Lactonifactor	0	0	0	0	0	0	0	0	0	0	0.00508182	0	0	0	0	0	0	0	0	0.00378738	0	0.00235766	0	0	0.00410593	0	0	0	0	0	0	0	0	0	0	0	0.0113766	0	0	0	0	0	0	0
OTU2574	Firmicutes	Bacilli	Lactobacillales	Carnobacteriaceae	Isobaculum	0	0	0	0	0	0	0	0	0	0	0	0	0	0	0	0	0	0	0	0	0	0	0	0	0	0	0	0	0	0	0	0	0	0	0	0	0	0	0	0	0	0	0	0
OTU2575	Firmicutes	Negativicutes	Selenomonadales	Veillonellaceae	Veillonella	0	0	0	0	0	0	0	0	0	0	0	0	0	0	0	0	0	0	0	0	0	0	0	0	0	0	0	0	0	0	0	0	0	0	0	0	0	0	0	0	0	0	0	0
OTU2576	Firmicutes	Negativicutes	Selenomonadales	Veillonellaceae	Negativicoccus	0	0	0	0	0	0	0	0	0	0	0	0	0	0	0	0	0	0	0	0	0	0.00235766	0	0	0	0	0	0	0.0016141	0	0	0	0	0	0	0	0	0	0	0	0	0	0	0
OTU2577	Firmicutes	Clostridia	Clostridiales	Lachnospiraceae	Eisenbergiella	0	0	0	0	0	0	0	0	0	0	0	0	0	0	0	0	0	0	0	0	0	0	0	0	0	0	0	0	0	0	0	0	0	0	0	0	0	0	0	0	0	0	0	0
OTU2578	Bacteroidetes	Bacteroidia	Bacteroidales	Bacteroidaceae	Bacteroides	0	0	0	0	0.00233149	0	0	0	0	0	0	0	0	0	0	0	0	0	0	0	0	0	0	0	0	0	0	0	0	0	0	0	0	0	0	0	0	0	0	0	0	0	0	0
OTU2579	Bacteroidetes	Bacteroidia	Bacteroidales	Bacteroidaceae	Bacteroides	0	0	0	0	0	0	0	0	0	0	0	0	0	0	0	0	0	0	0	0	0	0	0	0	0	0	0	0	0	0	0	0	0	0	0.00233962	0	0	0	0.0119635	0	0	0.00492465	0	0
OTU258	Bacteroidetes	Bacteroidia	Bacteroidales	Prevotellaceae	Prevotella	0	0	0	0	0	0	0	0	0	0	0	0	0	0	0	0	0	0	0	0	0	0	0	0	0	0	0	0	0	0.00123039	0	0	0	0	0	0	0	0	0	0	0	0	0	0
OTU2580	Bacteroidetes	Bacteroidia	Bacteroidales	Bacteroidaceae	Bacteroides	0	0	0	0	0	0	0	0	0	0	0	0	0	0	0	0	0	0	0	0	0	0	0	0	0	0	0	0	0	0	0	0	0	0	0.00935848	0	0	0	0.00598176	0.0130518	0.0139543	0.00492465	0	0
OTU2581	Bacteroidetes	Bacteroidia	Bacteroidales	Bacteroidaceae	Bacteroides	0	0	0	0	0	0	0	0	0	0	0	0	0	0	0	0	0	0	0	0	0	0	0	0	0	0	0	0	0	0	0	0	0	0	0.00467924	0	0	0	0	0	0.0104657	0	0	0
OTU2582	Bacteroidetes	Bacteroidia	Bacteroidales	Bacteroidaceae	Bacteroides	0	0	0	0	0	0	0	0	0	0	0	0	0	0	0	0	0	0	0	0	0	0	0	0	0	0	0	0	0	0	0	0	0	0	0	0	0	0	0.00598176	0	0	0	0	0
OTU2583	Firmicutes	Negativicutes	Selenomonadales	Veillonellaceae	Veillonella	0	0	0	0	0	0	0	0	0	0	0	0	0	0	0	0	0	0	0	0	0	0	0	0	0	0	0	0	0	0	0	0	0	0	0	0	0	0	0	0	0.00697715	0	0	0
OTU2584	Bacteroidetes	Bacteroidia	Bacteroidales	Porphyromonadaceae	Parabacteroides	0	0	0	0	0	0	0	0	0	0	0	0	0	0	0	0	0	0	0	0	0	0	0	0	0	0	0	0	0	0	0	0	0	0	0	0.00248694	0	0	0	0.0195778	0	0	0	0
OTU2585	Firmicutes	Clostridia	Clostridiales	Lachnospiraceae	Clostridium XlVa	0	0	0	0	0	0	0	0.00608779	0	0	0	0	0	0	0.00629961	0	0	0	0	0	0	0	0	0	0	0	0.00244565	0	0	0	0	0.0084463	0	0	0	0.00248694	0	0	0	0	0	0	0	0
OTU2586	Firmicutes	Clostridia	Clostridiales	Lachnospiraceae	Dorea	0	0	0	0	0	0	0	0	0	0	0	0	0	0	0	0	0	0	0	0	0.00180708	0	0	0	0	0	0	0	0	0	0	0	0	0	0	0	0	0	0	0.00978889	0	0	0	0
OTU2587	Bacteroidetes	Bacteroidia	Bacteroidales	Bacteroidaceae	Bacteroides	0	0	0	0	0	0.00129084	0	0	0.00250332	0	0	0	0	0	0	0	0.00378229	0	0	0	0	0	0.00408697	0.00432274	0.00205297	0	0.00244565	0	0	0.00123039	0	0	0	0	0	0	0	0	0	0	0	0	0	0
OTU2588	Firmicutes	Clostridia	Clostridiales	Lachnospiraceae	Clostridium XlVa	0	0	0	0	0	0	0	0	0	0	0	0	0	0	0	0	0	0	0	0	0	0	0	0	0	0	0	0	0	0	0	0	0	0	0	0	0	0	0	0	0.00348857	0.00492465	0	0
OTU2589	Bacteroidetes	Bacteroidia	Bacteroidales	Bacteroidaceae	Bacteroides	0	0	0	0	0	0	0	0	0	0	0	0	0	0	0	0	0	0	0	0	0	0	0	0	0	0	0	0	0	0	0	0	0	0	0	0	0	0	0	0	0	0	0	0
OTU259	Bacteroidetes	Bacteroidia	Bacteroidales	Bacteroidaceae	Bacteroides	0	0	0	0	0	0	0	0	0	0	0	0	0	0	0	0	0	0	0	0	0.00361415	0	0	0	0	0	0	0	0	0	0	0	0	0.00523972	0	0	0.00379219	0.00708065	0.0149544	0.00978889	0	0	0	0
OTU2590	Bacteroidetes	Bacteroidia	Bacteroidales	Bacteroidaceae	Bacteroides	0	0	0	0	0	0	0	0	0	0	0	0	0	0	0	0	0	0	0	0	0	0	0	0	0	0	0	0	0	0	0	0	0	0	0	0	0	0	0	0	0	0	0	0
OTU2591	Bacteroidetes	Bacteroidia	Bacteroidales	Bacteroidaceae	Bacteroides	0	0	0	0	0	0	0	0	0	0	0	0	0.00250294	0	0	0	0	0	0	0	0	0	0	0	0	0	0	0	0	0	0	0	0	0	0	0	0	0	0	0	0	0	0	0
OTU2592	Bacteroidetes	Bacteroidia	Bacteroidales	Bacteroidaceae	Bacteroides	0	0	0	0	0	0	0	0	0	0	0	0	0	0	0	0	0	0	0	0	0	0	0	0	0	0	0	0	0	0	0	0	0	0	0	0	0	0	0	0	0	0	0	0
OTU2593	Bacteroidetes	Bacteroidia	Bacteroidales	Bacteroidaceae	Bacteroides	0	0	0	0	0.00233149	0	0	0	0	0.00201377	0	0	0.00500588	0	0	0	0	0	0	0	0	0	0	0	0	0	0	0	0	0.00246078	0	0	0	0	0	0	0	0	0	0	0	0	0	0
OTU2594	Firmicutes	Clostridia	Clostridiales	Lachnospiraceae	Mobilitalea	0	0	0	0	0	0	0	0	0	0	0.00254091	0	0.00500588	0	0	0	0	0	0	0	0	0	0.00204349	0	0	0	0	0	0	0.00369117	0	0	0	0	0	0	0	0	0	0	0	0	0	0
OTU2595	Bacteroidetes	Bacteroidia	Bacteroidales	Bacteroidaceae	Bacteroides	0	0	0	0	0	0	0	0	0	0	0	0	0	0	0	0	0	0	0	0	0	0	0	0	0	0	0	0	0	0	0	0	0	0	0	0	0	0	0	0	0	0	0	0
OTU2596	Firmicutes	Clostridia	Clostridiales	Lachnospiraceae	Clostridium XlVa	0	0	0	0	0	0	0	0	0.00500663	0	0	0	0	0	0	0	0	0	0	0.00378738	0	0.00471531	0	0.00216137	0.0061589	0	0	0.00656858	0	0	0	0	0	0	0	0	0	0	0	0	0	0	0	0
OTU2597	Bacteroidetes	Bacteroidia	Bacteroidales	Bacteroidaceae	Bacteroides	0	0	0	0	0	0	0	0	0	0	0	0	0	0	0	0	0	0	0	0	0	0	0	0	0	0	0	0	0	0	0	0	0	0	0	0	0	0	0	0	0	0	0	0
OTU2598	Bacteroidetes	Bacteroidia	Bacteroidales	Bacteroidaceae	Bacteroides	0	0	0	0	0	0	0	0	0	0	0	0	0	0	0	0	0	0	0	0	0	0	0	0	0	0	0	0	0	0	0	0	0	0	0	0	0	0	0	0	0	0	0	0
OTU2599	Firmicutes	Clostridia	Clostridiales	Lachnospiraceae	Dorea	0	0	0	0	0.00699447	0	0	0	0	0	0	0.00940439	0.00250294	0	0	0	0	0	0	0	0	0	0	0	0	0	0	0	0	0	0	0	0	0	0	0	0	0	0	0	0	0	0	0
OTU26	Firmicutes	Clostridia	Clostridiales	Lachnospiraceae	Dorea	0.0503948	0.0133132	0.439491	0.217158	0.470961	0.383379	0.53112	0.470789	0.568253	0.294011	0.518345	1.40752	0.943609	0.996057	0.844148	0.4085	0.249631	0.469593	0.581308	0.62113	0.7915	0.216904	0.790829	0.667863	0.379799	0.887887	0.821737	0.896611	0.458405	0.362965	1.18899	0.671481	0.00336202	0	0	0	0.00758438	0	0	0	0	0	0	0
OTU260	Firmicutes	Clostridia	Clostridiales	Lachnospiraceae	Clostridium XlVa	0.0279971	0	0.0135925	0.0224646	0.0186519	0.0258168	0.0193638	0.0324682	0.0225299	0.0241653	0.0203273	0.0219436	0.0275324	0.0319103	0.0188988	0.00686554	0.013238	0.00194047	0.0210837	0.030299	0	0.0188613	0.00817394	0.0064841	0.0061589	0	0.0146739	0.0197057	0.0096846	0.0123039	0.0166681	0.00422315	0	0	0.0163773	0.00497389	0	0.00354032	0	0	0	0.00492465	0.00606244	0.0159137
OTU2600	Proteobacteria	Gammaproteobacteria	Enterobacteriales	Enterobacteriaceae	Escherichia/Shigella	0	0	0	0	0	0	0	0	0	0	0	0	0	0	0	0	0	0	0	0	0	0	0	0	0	0	0	0	0	0	0	0	0	0	0	0	0	0	0	0	0	0	0	0
OTU2601	Proteobacteria	Gammaproteobacteria	Enterobacteriales	Enterobacteriaceae	Cosenzaea	0	0	0	0	0	0	0	0	0	0	0	0	0	0	0	0	0	0	0	0	0	0	0	0	0	0	0	0	0	0	0	0	0	0	0	0	0	0	0	0	0	0	0	0
OTU2602	Proteobacteria	Gammaproteobacteria	Enterobacteriales	Enterobacteriaceae	Proteus	0	0	0	0	0	0	0	0	0	0	0	0	0	0	0	0	0	0	0	0	0	0	0	0	0	0	0	0	0	0	0	0	0	0	0	0	0	0	0	0	0	0	0	0
OTU2603	Firmicutes	Clostridia	Clostridiales	Lachnospiraceae	Clostridium XlVa	0	0	0	0	0	0	0	0	0	0	0	0	0	0	0	0	0	0	0	0	0	0	0	0	0	0	0	0	0	0	0	0	0	0	0	0	0	0	0	0	0	0	0	0
OTU2604	Proteobacteria	Gammaproteobacteria	Enterobacteriales	Enterobacteriaceae	Escherichia/Shigella	0	0	0	0	0	0.00129084	0	0	0	0	0.0101636	0	0	0	0	0	0.00378229	0	0	0	0	0	0	0	0	0	0	0	0	0	0	0	0	0	0	0	0	0	0	0	0	0	0	0
OTU2605	Bacteroidetes	Bacteroidia	Bacteroidales	Bacteroidaceae	Bacteroides	0	0	0	0	0	0	0	0	0	0	0	0	0	0	0	0	0	0	0	0	0	0	0	0	0	0	0	0	0	0	0	0	0	0	0	0	0	0	0	0	0	0	0	0
OTU2606	Bacteroidetes	Bacteroidia	Bacteroidales	Bacteroidaceae	Bacteroides	0	0	0	0	0	0	0	0	0	0	0	0	0	0	0	0	0	0	0	0	0	0	0	0	0	0	0	0	0	0	0	0	0	0	0	0	0	0	0	0	0	0	0	0
OTU2607	Firmicutes	Clostridia	Clostridiales	Lachnospiraceae	Fusicatenibacter	0	0	0	0	0	0	0	0	0	0	0	0	0	0	0	0	0	0	0	0	0	0	0	0	0	0	0	0	0	0	0.00555602	0	0	0	0	0	0	0	0	0	0	0	0	0
OTU2608	Proteobacteria	Gammaproteobacteria	Enterobacteriales	Enterobacteriaceae	Escherichia/Shigella	0	0.00443774	0	0	0	0.00387252	0	0	0	0	0	0	0	0.00227931	0	0	0	0	0	0	0	0.00471531	0	0	0	0	0	0	0	0	0	0	0	0	0	0	0	0	0	0	0	0	0	0
OTU2609	Firmicutes	Clostridia	Clostridiales	Lachnospiraceae	Clostridium XlVa	0	0.00443774	0	0	0	0	0	0.00811705	0.00250332	0	0	0	0	0	0	0	0	0	0	0	0	0	0	0	0	0	0	0	0	0	0.00277801	0	0	0	0	0	0	0	0	0	0	0	0	0
OTU261	Actinobacteria	Actinobacteria	Bifidobacteriales	Bifidobacteriaceae	Bifidobacterium	0	0	0	0	0	0	0	0.00202926	0.0100133	0	0	0	0	0	0	0	0	0	0	0	0	0	0	0	0	0	0	0	0	0	0	0	0	0.00261986	0	0.00248694	0	0.00708065	0	0.00326296	0	0	0	0
OTU2610	Bacteroidetes	Bacteroidia	Bacteroidales	Bacteroidaceae	Bacteroides	0	0	0	0	0	0	0	0	0	0	0	0	0	0	0	0	0	0	0	0	0	0	0	0	0	0	0	0	0	0	0	0	0	0	0	0	0	0	0	0	0	0	0	0
OTU2611	Firmicutes	Clostridia	Clostridiales	Lachnospiraceae	Butyrivibrio	0	0	0	0	0	0	0	0	0	0	0	0	0	0	0	0	0	0	0	0	0	0	0	0	0	0	0	0	0	0	0	0	0	0	0	0	0	0	0	0	0	0	0	0
OTU2612	Proteobacteria	Betaproteobacteria	Burkholderiales	Sutterellaceae	Sutterella	0	0	0	0	0	0	0	0	0	0	0	0	0	0	0	0	0	0	0	0	0	0	0	0	0	0	0	0	0	0	0	0	0	0	0	0	0	0	0	0	0	0	0	0
OTU2613	Firmicutes	Clostridia	Clostridiales	Lachnospiraceae	Syntrophococcus	0	0	0	0	0	0	0	0	0	0	0	0	0	0	0	0	0	0	0	0	0	0	0	0	0	0	0	0	0	0	0	0	0	0	0	0	0	0	0	0	0	0	0	0
OTU2614	Bacteroidetes	Bacteroidia	Bacteroidales	Bacteroidaceae	Bacteroides	0	0	0	0	0	0	0	0	0	0	0	0	0	0	0	0	0	0	0	0	0	0	0	0	0	0	0	0	0	0	0	0	0	0	0	0	0	0	0	0	0	0	0	0
OTU2615	Firmicutes	Clostridia	Clostridiales	Lachnospiraceae	Dorea	0	0	0	0	0	0	0	0	0	0	0	0	0	0	0	0	0	0	0	0	0	0	0	0.00216137	0.00205297	0	0.00244565	0	0	0	0	0	0	0	0	0	0	0	0	0	0	0	0	0
OTU2616	Firmicutes	Clostridia	Clostridiales	Lachnospiraceae	Dorea	0	0	0	0	0	0	0	0	0	0	0	0	0	0	0	0	0	0	0	0	0	0	0	0.00216137	0.00205297	0	0	0	0.0016141	0.00123039	0	0	0	0	0	0	0	0	0	0	0	0	0	0
OTU2617	Bacteroidetes	Bacteroidia	Bacteroidales	Bacteroidaceae	Bacteroides	0	0	0	0	0	0	0	0	0	0	0	0	0	0	0	0	0	0	0	0	0	0	0	0	0	0	0	0	0	0	0	0	0	0	0	0	0	0	0	0	0	0	0	0
OTU2618	Firmicutes	Clostridia	Clostridiales	Lachnospiraceae	Moryella	0	0	0	0	0	0	0	0	0	0	0	0	0	0	0	0	0	0	0	0	0	0	0	0	0	0	0	0	0	0	0	0	0	0	0	0	0	0	0	0	0	0	0	0
OTU2619	Actinobacteria	Actinobacteria	Bifidobacteriales	Bifidobacteriaceae	Bifidobacterium	0	0	0	0	0	0	0	0	0.00750995	0	0	0	0	0	0.0031498	0	0	0	0	0	0	0	0	0	0	0.00704672	0	0	0.0016141	0	0	0.00422315	0	0	0	0	0	0	0	0	0	0	0	0
OTU262	Bacteroidetes	Bacteroidia	Bacteroidales	Bacteroidaceae	Bacteroides	0	0	0	0	0	0	0	0	0	0	0	0	0	0	0	0	0	0	0	0	0	0	0	0	0	0	0	0	0	0	0	0	0.0134481	0.0130993	0.00467924	0	0	0.00708065	0.0149544	0.0163148	0.00697715	0	0	0.00795687
OTU2620	Bacteroidetes	Bacteroidia	Bacteroidales	Bacteroidaceae	Bacteroides	0	0	0	0	0.00233149	0.00258168	0	0	0	0	0	0	0	0	0	0	0	0	0	0.00189369	0.00180708	0	0	0	0	0	0	0	0	0	0	0	0	0	0	0	0	0	0	0	0	0	0	0
OTU2621	Bacteroidetes	Bacteroidia	Bacteroidales	Bacteroidaceae	Bacteroides	0	0	0	0	0.00466298	0	0	0	0	0	0	0	0.00250294	0	0	0	0	0	0	0	0	0	0.00408697	0	0	0	0	0	0	0	0	0	0	0	0	0	0	0	0	0	0	0	0	0
OTU2622	Firmicutes	Clostridia	Clostridiales	Lachnospiraceae	Clostridium XlVa	0	0	0	0.00249607	0.00233149	0.00129084	0	0	0	0	0	0	0	0	0	0.00343277	0	0.00194047	0.00301196	0.00568107	0	0.00235766	0	0.00216137	0	0	0	0	0	0	0	0	0	0	0	0	0	0	0	0	0	0	0	0
OTU2623	Proteobacteria	Gammaproteobacteria	Enterobacteriales	Enterobacteriaceae	Proteus	0	0	0	0	0	0	0	0	0	0	0	0	0	0	0	0	0	0	0	0	0	0	0	0	0	0	0	0	0	0	0	0	0	0	0	0	0	0	0	0	0	0	0	0
OTU2624	Firmicutes	Clostridia	Clostridiales	Ruminococcaceae	Butyricicoccus	0	0	0	0	0.00233149	0	0	0	0	0	0	0	0	0	0.0031498	0	0	0	0	0	0	0	0	0	0	0	0	0	0	0	0	0	0	0	0	0	0	0	0	0	0	0	0	0
OTU2625	Proteobacteria	Gammaproteobacteria	Enterobacteriales	Enterobacteriaceae	Escherichia/Shigella	0	0	0	0.00249607	0	0	0	0	0	0.00201377	0	0	0	0	0	0	0	0	0	0	0	0	0	0	0	0	0	0	0	0.00123039	0	0	0	0	0	0	0	0	0	0	0	0	0	0
OTU2626	Firmicutes	Clostridia	Clostridiales	Ruminococcaceae	Flavonifractor	0	0	0	0	0	0	0	0	0	0	0	0	0	0	0	0	0	0	0	0	0	0	0	0	0	0	0	0	0	0	0	0	0	0	0	0	0	0	0	0	0	0	0	0
OTU2627	Bacteroidetes	Bacteroidia	Bacteroidales	Bacteroidaceae	Bacteroides	0	0	0	0	0	0	0	0	0	0	0	0	0	0	0	0	0	0	0	0	0	0	0	0	0	0	0	0	0	0	0	0	0	0	0	0	0	0	0	0	0	0	0	0
OTU2628	Bacteroidetes	Bacteroidia	Bacteroidales	Bacteroidaceae	Bacteroides	0	0	0	0	0	0	0	0	0	0	0	0	0	0	0	0	0	0	0	0	0	0	0	0	0	0	0	0	0	0	0	0	0	0	0	0	0	0	0	0	0	0	0	0
OTU2629	Bacteroidetes	Bacteroidia	Bacteroidales	Porphyromonadaceae	Parabacteroides	0	0	0	0	0	0	0	0	0	0	0	0	0	0	0	0	0	0	0	0	0	0	0	0	0	0	0	0	0	0	0	0	0	0	0	0	0	0	0	0	0	0	0	0
OTU263	Bacteroidetes	Bacteroidia	Bacteroidales	Bacteroidaceae	Bacteroides	0	0	0.00453083	0.00249607	0	0.0141992	0.0248963	0.00811705	0.0125166	0.0221515	0	0	0	0	0.0031498	0	0.00189115	0.00194047	0	0	0	0.00471531	0	0	0	0	0	0	0	0	0.00833403	0	0	0.00261986	0.00233962	0	0	0	0	0.00652592	0	0	0	0
OTU2630	Bacteroidetes	Bacteroidia	Bacteroidales	Bacteroidaceae	Bacteroides	0	0	0	0	0	0	0	0	0.0150199	0.00201377	0	0	0	0	0	0	0	0	0	0	0	0	0	0	0	0	0	0	0	0	0	0	0	0	0	0	0	0	0	0	0	0	0	0
OTU2631	Firmicutes	Clostridia	Clostridiales	Peptostreptococcaceae	Peptostreptococcus	0	0	0	0	0	0	0	0	0	0	0	0	0	0	0	0	0.00378229	0	0	0.00189369	0	0	0	0.00216137	0	0	0.00244565	0	0	0	0	0	0	0	0	0	0	0	0	0	0	0	0	0
OTU2632	Firmicutes	Clostridia	Clostridiales	Lachnospiraceae	Oribacterium	0	0	0	0	0	0	0	0	0	0	0	0	0	0	0	0	0	0	0	0	0	0	0	0	0	0	0	0	0	0	0	0	0	0	0	0	0	0	0	0	0	0	0	0
OTU2633	Firmicutes	Clostridia	Clostridiales	Ruminococcaceae	Subdoligranulum	0	0	0	0	0	0	0	0	0	0	0	0	0	0	0	0	0	0	0	0	0	0	0	0	0	0	0	0	0	0	0	0	0	0	0	0	0	0	0	0	0	0	0	0
OTU2634	Firmicutes	Clostridia	Clostridiales	Lachnospiraceae	Murimonas	0.00559942	0.0133132	0	0.00249607	0	0.00258168	0	0.00405852	0	0.00201377	0	0	0	0	0	0	0	0	0	0	0	0	0	0	0	0	0	0	0.0016141	0	0	0	0	0	0	0	0	0	0	0	0	0	0	0
OTU2635	Firmicutes	Clostridia	Clostridiales	Lachnospiraceae	Clostridium XlVa	0	0	0	0	0	0	0	0	0	0	0	0	0	0	0	0	0	0	0	0	0	0	0	0	0	0	0	0	0	0	0	0	0	0	0	0	0	0	0	0	0	0	0	0
OTU2636	Firmicutes	Clostridia	Clostridiales	Lachnospiraceae	Dorea	0	0	0	0	0	0	0	0	0	0	0	0	0	0	0	0	0	0	0	0	0	0	0	0	0	0	0	0	0	0	0	0	0	0	0	0	0	0	0	0	0	0	0	0
OTU2637	Firmicutes	Negativicutes	Selenomonadales	Acidaminococcaceae	Phascolarctobacterium	0	0	0	0	0	0	0	0	0	0	0	0	0	0	0	0	0	0	0	0	0	0	0	0	0	0	0	0	0	0	0	0	0	0	0	0	0	0	0	0	0	0	0	0
OTU2638	Proteobacteria	Betaproteobacteria	Burkholderiales	Sutterellaceae	Parasutterella	0	0	0	0	0	0	0	0	0	0	0	0	0	0	0	0	0	0	0	0	0	0	0	0	0	0	0	0	0	0	0	0	0	0	0	0	0	0	0	0	0	0	0	0
OTU2639	Firmicutes	Clostridia	Clostridiales	Lachnospiraceae	Coprococcus	0	0	0	0	0	0.00258168	0	0	0	0	0	0	0	0	0	0	0	0	0	0	0	0	0	0	0	0	0	0	0	0	0	0	0	0	0	0	0	0	0	0	0	0	0	0
OTU264	Bacteroidetes	Bacteroidia	Bacteroidales	Bacteroidaceae	Bacteroides	0.0111988	0.00443774	0	0.00249607	0	0.00903587	0	0	0.00250332	0	0	0	0.00750882	0	0.0031498	0	0	0	0	0	0	0.00235766	0.00408697	0	0	0	0	0	0	0	0.011112	0	0	0	0	0	0	0	0	0	0	0	0	0
OTU2640	Firmicutes	Clostridia	Clostridiales	Lachnospiraceae	Fusicatenibacter	0	0	0	0	0	0	0	0	0	0	0	0	0	0	0	0	0	0	0	0	0	0	0	0	0	0	0	0	0	0	0	0	0	0	0	0	0	0	0	0	0	0	0	0
OTU2641	Firmicutes	Bacilli	Lactobacillales	Lactobacillaceae	Lactobacillus	0	0	0	0	0	0	0	0	0	0	0	0	0	0	0	0	0	0	0	0	0	0	0	0	0	0	0	0	0	0	0	0	0	0	0	0	0	0	0	0	0	0	0	0
OTU2642	Firmicutes	Clostridia	Clostridiales	Lachnospiraceae	Hungatella	0	0	0	0	0	0	0	0	0	0	0	0	0	0	0	0	0	0	0	0	0	0	0	0	0	0	0	0	0	0	0	0	0	0	0	0	0	0	0	0	0	0	0	0
OTU2643	Firmicutes	Clostridia	Clostridiales	Lachnospiraceae	Clostridium XlVa	0	0	0	0	0	0	0	0	0	0	0	0	0	0	0	0	0	0	0	0	0	0	0	0	0.00205297	0	0	0.00328429	0	0	0	0	0	0	0	0	0	0	0	0	0	0	0	0
OTU2644	Firmicutes	Clostridia	Clostridiales	Lachnospiraceae	Fusicatenibacter	0	0	0	0	0	0	0	0	0	0	0	0	0	0	0	0	0	0	0	0	0	0	0	0	0	0	0	0	0	0	0	0	0	0	0	0	0	0	0	0	0	0	0	0
OTU2645	Firmicutes	Clostridia	Clostridiales	Lachnospiraceae	Butyrivibrio	0	0	0	0	0	0	0	0	0	0	0	0	0	0	0	0	0	0	0	0.00189369	0	0	0	0	0.00205297	0	0	0.00328429	0.0016141	0	0	0	0	0	0	0	0	0	0	0	0	0	0	0
OTU2646	Firmicutes	Clostridia	Clostridiales	Lachnospiraceae	Blautia	0	0	0	0	0	0	0	0	0	0	0	0	0	0	0	0	0	0	0	0	0	0	0	0	0	0	0	0	0	0	0	0	0	0	0	0	0	0	0	0	0	0	0	0
OTU2647	Firmicutes	Clostridia	Clostridiales	Peptostreptococcaceae	Intestinibacter	0	0	0	0	0	0	0	0	0	0	0	0	0	0	0	0	0	0	0	0	0	0	0	0	0	0	0	0	0	0	0	0	0	0	0	0	0	0	0	0	0	0	0	0
OTU2648	Firmicutes	Clostridia	Clostridiales	Lachnospiraceae	Ruminococcus2	0	0	0	0	0	0	0	0	0	0	0	0	0	0	0	0	0	0	0	0	0	0	0	0	0	0	0	0	0	0	0	0	0	0	0	0	0	0	0	0	0	0	0	0
OTU2649	Firmicutes	Clostridia	Clostridiales	Lachnospiraceae	Fusicatenibacter	0	0	0	0	0	0	0	0	0	0	0	0	0	0	0	0	0	0	0	0	0	0	0	0	0	0	0	0	0	0	0	0	0	0	0	0	0	0	0	0	0	0	0	0
OTU265	Bacteroidetes	Bacteroidia	Bacteroidales	Bacteroidaceae	Bacteroides	0	0	0	0	0	0.00129084	0	0	0	0.0140964	0	0	0	0	0	0	0	0	0	0	0	0	0	0	0	0	0	0	0	0	0	0	0.0235342	0	0.0327547	0.0522258	0.0758438	0.0389436	0.0508449	0.0391555	0.0348857	0.0196986	0	0
OTU2650	Firmicutes	Clostridia	Clostridiales	Peptostreptococcaceae	Intestinibacter	0	0	0	0	0	0.00258168	0	0	0	0.00201377	0	0	0	0	0	0	0	0	0	0	0	0	0	0	0	0	0	0	0	0	0	0	0	0	0	0	0	0	0	0	0	0	0	0
OTU2651	Firmicutes	Clostridia	Clostridiales	Lachnospiraceae	Coprococcus	0	0	0	0	0	0	0	0	0	0	0	0	0	0	0	0	0	0	0	0	0	0	0	0	0	0	0	0	0	0	0	0	0	0	0	0	0	0	0	0	0	0	0	0
OTU2652	Proteobacteria	Gammaproteobacteria	Enterobacteriales	Enterobacteriaceae	Pseudocitrobacter	0	0	0	0	0	0	0	0	0	0	0	0	0	0	0	0	0	0	0	0	0	0	0	0	0	0	0	0	0	0	0	0	0	0	0	0	0	0	0	0	0	0	0	0
OTU2653	Proteobacteria	Gammaproteobacteria	Enterobacteriales	Enterobacteriaceae	Escherichia/Shigella	0.00279971	0	0	0.00249607	0	0.00258168	0	0	0	0.00201377	0	0.00626959	0	0	0	0	0	0	0	0	0	0	0	0	0	0	0	0	0	0	0	0	0	0	0	0	0	0	0	0	0	0	0	0
OTU2654	Firmicutes	Clostridia	Clostridiales	Lachnospiraceae	Coprococcus	0	0	0	0	0	0	0	0	0	0	0	0	0	0	0	0	0	0	0	0	0	0	0	0	0	0	0	0	0	0	0	0	0	0	0	0	0	0	0	0	0	0	0	0
OTU2655	Proteobacteria	Gammaproteobacteria	Enterobacteriales	Enterobacteriaceae	Pseudocitrobacter	0	0	0	0	0	0	0	0	0	0	0	0	0	0	0	0	0	0	0	0	0	0	0	0	0	0	0	0	0	0	0	0	0	0	0	0	0	0	0	0	0	0	0	0
OTU2656	Firmicutes	Clostridia	Clostridiales	Lachnospiraceae	Roseburia	0	0	0	0	0	0	0	0	0	0	0	0	0	0	0	0	0	0	0	0	0	0	0	0	0	0	0	0	0	0	0	0	0	0	0	0	0	0	0	0	0	0	0	0
OTU2657	Proteobacteria	Gammaproteobacteria	Enterobacteriales	Enterobacteriaceae	Klebsiella	0	0	0	0	0	0	0	0	0	0	0	0	0	0	0	0	0	0	0	0	0	0	0.00204349	0	0	0	0	0	0	0	0	0	0	0	0	0	0	0	0	0	0	0	0	0
OTU2658	Firmicutes	Clostridia	Clostridiales	Lachnospiraceae	Coprococcus	0	0	0	0	0	0	0	0	0	0	0	0	0	0	0	0	0	0	0	0	0	0	0	0	0	0	0	0	0	0	0	0	0	0	0	0	0	0	0	0	0	0	0	0
OTU2659	Firmicutes	Clostridia	Clostridiales	Lachnospiraceae	Dorea	0	0	0	0	0	0	0	0	0	0	0	0	0	0	0	0	0	0	0	0	0	0	0	0	0	0	0.00978258	0	0.0032282	0	0	0	0	0	0	0	0	0	0	0	0	0	0	0
OTU266	Proteobacteria	Gammaproteobacteria	Enterobacteriales	Enterobacteriaceae	Escherichia/Shigella	0.0279971	0.0133132	0.00906166	0.0199685	0.0116575	0.00903587	0.0138313	0.0182634	0.00500663	0.0140964	0.0533591	0.0188088	0.0225265	0.0159551	0.0125992	0	0.00189115	0.00194047	0.0120478	0.00946844	0.0216849	0.00471531	0.00204349	0	0.00205297	0.00704672	0.00489129	0.0131372	0.0080705	0.00615195	0	0.00422315	0.0168101	0.0157192	0	0	0	0.00708065	0	0	0	0	0.0848742	0.063655
OTU2660	Proteobacteria	Gammaproteobacteria	Enterobacteriales	Enterobacteriaceae	Klebsiella	0	0	0	0	0	0	0	0	0	0	0	0	0	0	0	0	0	0	0	0	0	0	0	0	0	0	0	0	0	0	0	0	0	0	0	0	0	0	0	0	0	0	0	0
OTU2661	Firmicutes	Clostridia	Clostridiales	Lachnospiraceae	Clostridium XlVa	0	0	0	0	0	0	0	0	0	0	0	0	0	0	0	0	0	0	0	0	0	0	0	0	0	0	0	0	0	0	0	0	0	0	0	0	0	0	0	0	0	0	0	0
OTU2662	Firmicutes	Negativicutes	Selenomonadales	Veillonellaceae	Allisonella	0	0	0	0	0	0	0	0	0	0	0	0	0	0	0	0	0	0	0	0	0	0	0	0	0	0	0	0	0	0	0	0	0	0	0	0	0	0	0	0	0	0	0	0
OTU2663	Firmicutes	Clostridia	Clostridiales	Lachnospiraceae	Dorea	0	0	0	0	0	0	0	0	0	0.00201377	0	0	0	0	0	0	0	0	0	0	0	0	0.00204349	0.00432274	0	0	0	0	0.0016141	0	0	0	0	0	0	0	0	0	0	0	0	0	0	0
OTU2664	Firmicutes	Clostridia	Clostridiales	Lachnospiraceae	Dorea	0	0	0	0	0	0	0	0	0	0	0	0	0	0	0	0	0	0	0	0	0	0	0	0	0	0	0	0	0	0	0	0	0	0	0	0	0	0	0	0	0	0	0	0
OTU2665	Firmicutes	Clostridia	Clostridiales	Lachnospiraceae	Roseburia	0	0	0	0	0	0	0	0	0	0	0	0	0	0	0	0	0	0	0	0	0	0	0	0	0	0	0	0.00328429	0	0	0	0	0	0	0	0	0	0	0	0	0	0	0	0
OTU2666	Firmicutes	Negativicutes	Selenomonadales	Veillonellaceae	Allisonella	0	0	0	0	0	0	0	0	0	0	0	0	0	0	0	0	0	0	0	0	0	0	0	0	0	0	0	0	0	0	0	0	0	0	0	0	0	0	0	0	0	0	0	0
OTU2667	Firmicutes	Bacilli	Lactobacillales	Enterococcaceae	Vagococcus	0	0	0	0	0	0	0	0	0	0	0	0	0	0	0	0	0	0	0	0	0	0	0	0	0	0	0	0	0	0	0	0	0	0	0	0	0	0	0	0	0	0	0	0
OTU2668	Firmicutes	Negativicutes	Selenomonadales	Veillonellaceae	Allisonella	0	0	0	0	0	0	0	0	0	0	0	0	0	0	0	0	0	0	0	0	0	0	0	0	0	0	0	0	0	0	0	0	0	0	0	0	0	0	0	0	0	0	0	0
OTU2669	Proteobacteria	Gammaproteobacteria	Enterobacteriales	Enterobacteriaceae	Pseudocitrobacter	0.00839913	0.00443774	0	0	0.00699447	0.00387252	0.0055325	0	0	0	0	0	0	0	0	0	0.00189115	0	0	0	0	0	0	0.00216137	0	0	0	0	0	0	0	0	0	0	0	0	0	0	0	0	0	0	0	0
OTU267	Bacteroidetes	Bacteroidia	Bacteroidales	Rikenellaceae	Alistipes	0	0.0133132	0.0453083	0.034945	0.0699447	0.0271076	0.0165975	0.0507315	0.0325431	0.0422893	0	0	0.00250294	0	0	0	0	0	0	0	0	0	0	0	0	0	0	0	0	0	0.0361141	0.126695	0	0	0	0	0	0	0	0.00326296	0	0	0	0
OTU2670	Proteobacteria	Gammaproteobacteria	Enterobacteriales	Enterobacteriaceae	Escherichia/Shigella	0	0	0	0	0	0	0	0	0	0	0	0	0	0	0	0	0	0	0	0	0	0	0	0	0	0	0	0	0	0	0	0	0	0	0	0	0	0	0	0	0	0	0	0
OTU2671	Firmicutes	Clostridia	Clostridiales	Lachnospiraceae	Dorea	0	0	0	0	0	0	0	0	0	0	0	0	0	0	0	0	0	0	0	0	0	0	0	0	0	0	0	0	0.0016141	0	0	0	0	0	0	0	0	0	0	0	0	0	0	0
OTU2672	Firmicutes	Clostridia	Clostridiales	Lachnospiraceae	Fusicatenibacter	0	0	0	0	0	0	0	0	0	0	0	0	0	0	0	0	0	0	0	0	0	0	0	0	0	0	0	0	0	0	0	0	0	0	0	0	0	0	0	0	0	0	0	0
OTU2673	Firmicutes	Negativicutes	Selenomonadales	Veillonellaceae	Mitsuokella	0	0	0	0	0	0	0	0	0	0	0	0	0	0	0	0	0	0	0	0	0	0	0	0	0	0	0	0	0	0	0	0	0	0	0	0	0	0	0	0	0	0	0	0
OTU2674	Firmicutes	Clostridia	Clostridiales	Lachnospiraceae	Dorea	0	0	0	0	0	0	0	0	0	0	0	0	0	0	0	0	0	0	0	0	0	0	0	0	0	0	0	0	0	0	0	0	0	0	0	0	0	0	0	0	0	0	0	0
OTU2675	Bacteroidetes	Bacteroidia	Bacteroidales	Prevotellaceae	Prevotella	0	0	0	0	0	0	0	0	0	0	0	0	0	0	0	0	0	0	0	0	0	0	0	0	0	0	0	0	0	0	0	0	0	0	0	0	0	0	0	0	0	0	0	0
OTU2676	Firmicutes	Clostridia	Clostridiales	Ruminococcaceae	Oscillibacter	0	0	0	0	0	0	0	0	0	0	0	0	0	0	0	0	0	0	0	0	0	0	0	0	0	0	0	0	0	0	0	0	0	0	0	0	0	0	0	0	0	0	0	0
OTU2677	Bacteroidetes	Bacteroidia	Bacteroidales	Bacteroidaceae	Bacteroides	0	0	0	0	0	0	0	0	0	0	0	0	0	0	0	0	0	0	0	0	0	0	0	0	0	0	0	0	0	0	0	0	0	0	0	0	0	0	0	0	0	0	0	0
OTU2678	Firmicutes	Clostridia	Clostridiales	Lachnospiraceae	Fusicatenibacter	0	0	0	0	0	0	0	0	0	0	0	0	0	0	0	0	0	0	0	0	0	0	0	0	0	0	0	0	0	0	0	0	0	0	0	0	0	0	0	0	0	0	0	0
OTU2679	Firmicutes	Clostridia	Clostridiales	Lachnospiraceae	Dorea	0	0	0	0	0	0	0	0	0	0	0	0	0	0	0	0	0.00378229	0	0	0	0	0	0	0.00216137	0.0061589	0	0	0.00328429	0	0	0	0	0	0	0	0	0	0	0	0	0	0	0	0
OTU268	Bacteroidetes	Bacteroidia	Bacteroidales	Rikenellaceae	Alistipes	0	0.017751	0.027185	0.0399371	0.0722762	0.040016	0.04426	0.0121756	0.0575763	0.0261791	0	0	0	0	0	0	0	0	0	0	0	0	0	0	0	0	0	0	0	0	0.0777843	0.173149	0	0	0	0	0.00379219	0	0	0.00326296	0	0	0	0
OTU2680	Firmicutes	Clostridia	Clostridiales	Lachnospiraceae	Fusicatenibacter	0	0	0	0	0	0	0	0	0	0	0	0	0	0	0	0	0	0	0	0	0	0	0	0	0	0	0	0	0	0	0	0	0	0	0	0	0	0	0	0	0	0	0	0
OTU2681	Firmicutes	Negativicutes	Selenomonadales	Acidaminococcaceae	Phascolarctobacterium	0	0	0	0	0	0	0	0	0	0	0	0	0	0	0	0	0	0	0	0	0	0	0	0	0	0	0	0	0	0	0	0	0	0	0	0	0	0	0	0	0	0	0	0
OTU2682	Firmicutes	Negativicutes	Selenomonadales	Veillonellaceae	Allisonella	0	0	0	0	0	0	0	0	0	0	0	0	0	0	0	0	0	0	0	0	0	0	0	0	0	0	0	0	0	0	0	0	0	0	0	0	0	0	0	0	0	0	0	0
OTU2683	Firmicutes	Negativicutes	Selenomonadales	Acidaminococcaceae	Phascolarctobacterium	0	0	0	0	0	0	0	0	0	0	0	0	0	0	0	0	0	0	0	0	0	0	0	0	0	0	0	0	0	0	0	0	0	0	0	0	0	0	0	0	0	0	0	0
OTU2684	Firmicutes	Clostridia	Clostridiales	Peptostreptococcaceae	Intestinibacter	0	0	0	0	0	0	0	0	0	0	0	0	0	0	0	0	0	0	0	0	0	0	0	0	0	0	0	0	0	0	0	0	0	0	0	0	0	0	0	0	0	0	0	0
OTU2685	Firmicutes	Negativicutes	Selenomonadales	Acidaminococcaceae	Phascolarctobacterium	0	0	0	0	0	0	0	0	0	0	0	0	0	0	0	0	0	0	0	0	0	0	0	0	0	0	0	0	0	0	0	0	0	0	0	0	0	0	0	0	0	0	0	0
OTU2686	Bacteroidetes	Bacteroidia	Bacteroidales	Bacteroidaceae	Bacteroides	0	0	0	0	0	0	0	0	0	0	0	0	0	0	0	0	0	0	0	0	0	0	0	0	0	0	0	0	0	0	0	0	0	0	0	0	0	0	0	0	0	0	0	0
OTU2687	Bacteroidetes	Bacteroidia	Bacteroidales	Porphyromonadaceae	Parabacteroides	0	0	0	0	0	0	0	0	0	0	0	0	0	0	0	0	0	0	0	0	0	0	0	0	0	0	0	0	0	0	0	0	0	0	0	0	0	0	0	0	0	0	0	0
OTU2688	Bacteroidetes	Bacteroidia	Bacteroidales	Bacteroidaceae	Bacteroides	0	0	0	0	0	0	0	0	0	0	0	0	0	0	0	0	0	0	0	0	0	0	0	0	0	0	0	0	0	0	0	0	0	0	0	0	0	0	0	0	0	0	0	0
OTU2689	Proteobacteria	Gammaproteobacteria	Enterobacteriales	Enterobacteriaceae	Pseudocitrobacter	0	0	0	0	0	0	0	0	0	0	0	0	0	0	0	0	0	0	0	0	0	0	0	0	0	0	0	0	0	0	0	0	0	0	0	0	0	0	0	0	0	0	0	0
OTU269	Firmicutes	Clostridia	Clostridiales	Lachnospiraceae	Blautia	0	0	0	0	0.00233149	0	0	0	0	0.0080551	0	0	0	0	0	0	0	0	0	0.00189369	0	0	0	0	0	0	0	0.00328429	0	0	0	0.0084463	0	0	0	0	0	0	0	0	0	0	0	0.00397844
OTU2690	Bacteroidetes	Bacteroidia	Bacteroidales	Bacteroidaceae	Bacteroides	0	0	0	0	0	0	0	0	0	0	0	0	0	0	0	0	0	0	0	0	0	0	0	0	0	0	0	0	0	0	0	0	0	0	0	0	0	0	0	0	0	0	0	0
OTU2691	Firmicutes	Negativicutes	Selenomonadales	Veillonellaceae	Dialister	0	0	0	0	0	0	0	0	0	0	0	0	0	0	0	0	0	0	0	0	0	0	0	0	0	0	0	0	0	0	0	0	0	0	0	0	0	0	0	0	0	0	0	0
OTU2692	Firmicutes	Clostridia	Clostridiales	Lachnospiraceae	Dorea	0	0	0	0	0.00233149	0	0	0	0	0	0	0	0	0	0	0	0	0	0	0	0	0	0.00204349	0.00216137	0	0	0	0.00328429	0.0016141	0	0	0	0	0	0	0	0	0	0	0	0	0	0	0
OTU2693	Firmicutes	Negativicutes	Selenomonadales	Veillonellaceae	Dialister	0	0	0	0	0	0	0	0	0	0	0	0	0	0	0	0	0	0	0	0	0	0	0	0	0	0	0	0	0	0	0	0	0	0	0	0	0	0	0	0	0	0	0	0
OTU2694	Firmicutes	Clostridia	Clostridiales	Lachnospiraceae	Dorea	0	0	0	0	0	0	0	0	0	0	0	0	0	0	0	0	0	0	0	0.00189369	0	0.00235766	0	0	0	0	0	0	0	0	0	0	0	0	0	0	0	0	0	0	0	0	0	0
OTU2695	Firmicutes	Clostridia	Clostridiales	Lachnospiraceae	Hungatella	0	0	0	0	0	0	0	0	0	0	0	0	0	0	0	0	0	0	0	0	0	0	0	0	0	0	0	0	0	0	0	0	0	0	0	0	0	0	0	0	0	0	0	0
OTU2696	Firmicutes	Clostridia	Clostridiales	Ruminococcaceae	Intestinimonas	0	0	0	0	0	0	0.0055325	0	0.00250332	0	0	0	0	0	0.00629961	0	0	0	0	0	0	0	0	0	0	0	0	0	0	0.00123039	0	0	0	0	0	0	0	0	0	0	0	0	0	0
OTU2697	Firmicutes	Negativicutes	Selenomonadales	Veillonellaceae	Allisonella	0	0	0	0	0	0	0	0	0	0	0	0	0	0	0	0	0	0	0	0	0	0	0	0	0	0	0	0	0	0	0	0	0	0	0	0	0	0	0	0	0	0	0	0
OTU2698	Bacteroidetes	Bacteroidia	Bacteroidales	Porphyromonadaceae	Parabacteroides	0	0	0	0	0	0	0	0	0	0	0	0	0	0	0	0	0	0	0	0	0	0	0	0	0	0	0	0	0	0	0	0	0	0	0	0	0	0	0	0	0	0	0	0
OTU2699	Proteobacteria	Gammaproteobacteria	Enterobacteriales	Enterobacteriaceae	Pseudocitrobacter	0	0	0	0	0	0	0	0	0	0	0	0	0	0	0	0	0	0	0	0	0	0	0	0	0	0	0	0	0	0	0	0	0	0	0	0	0	0	0	0	0	0	0	0
OTU27	Firmicutes	Clostridia	Clostridiales	Lachnospiraceae	Roseburia	0.0839913	0.106506	0.425898	0.36193	0.326409	0.209116	0.312586	0.265833	0.340451	0.318176	0.0431954	0.0783699	0.0275324	0.00227931	0	0.0137311	0.0302583	0.00194047	0.0210837	0.0151495	0.0343345	0.0377225	0.00204349	0	0.0061589	0	0.00489129	0.00985286	0.0016141	0.00492156	0.447259	0.472993	0	0.00785958	0	0	0	0	0	0	0	0	2.30777	7.68037
OTU270	Firmicutes	Clostridia	Clostridiales	Lachnospiraceae	Eisenbergiella	0	0	0	0	0	0	0	0	0	0	0	0	0	0	0	0	0	0	0	0	0	0	0	0	0	0	0	0	0	0	0	0	0.225256	0.102174	0.0584905	0.0223825	0.0265453	0.0601855	0.0328997	0.0391555	0	0.0492465	0.337476	0.15317
OTU2700	Firmicutes	Clostridia	Clostridiales	Peptoniphilaceae	Peptoniphilus	0	0	0	0	0	0	0	0	0	0	0	0	0	0.00227931	0	0	0	0	0	0	0	0	0.00408697	0.00432274	0	0	0	0	0.0016141	0	0	0	0	0	0	0	0	0	0	0	0	0	0	0
OTU2701	Firmicutes	Clostridia	Clostridiales	Ruminococcaceae	Intestinimonas	0	0	0	0.00499214	0.00699447	0	0	0.00405852	0	0	0	0	0	0	0	0	0	0	0	0	0	0	0	0	0	0	0	0	0	0	0	0	0	0	0	0	0	0	0	0	0	0	0	0
OTU2702	Bacteroidetes	Bacteroidia	Bacteroidales	Porphyromonadaceae	Parabacteroides	0	0	0	0	0	0	0	0	0	0	0	0	0	0	0	0	0	0	0	0	0	0	0	0	0	0	0	0	0	0	0	0	0	0	0	0	0	0	0	0	0	0	0	0
OTU2703	Firmicutes	Clostridia	Clostridiales	Peptostreptococcaceae	Clostridium XI	0	0	0	0	0	0	0	0	0	0	0	0	0	0	0	0	0	0	0	0	0	0	0	0	0	0	0	0	0	0	0	0	0	0	0	0	0	0	0	0	0	0	0	0
OTU2704	Bacteroidetes	Bacteroidia	Bacteroidales	Porphyromonadaceae	Parabacteroides	0	0	0	0	0	0	0	0	0	0	0	0	0	0	0	0	0	0	0	0	0	0	0	0	0	0	0	0	0	0	0	0	0	0	0	0	0	0	0	0	0	0	0	0
OTU2705	Firmicutes	Clostridia	Clostridiales	Lachnospiraceae	Clostridium XlVa	0	0	0.00453083	0	0.00466298	0.00516336	0	0	0.00500663	0	0.00254091	0	0	0	0	0	0.00189115	0	0	0	0	0.00235766	0	0	0	0	0	0	0	0	0	0	0	0	0	0	0	0	0	0	0	0	0	0
OTU2706	Firmicutes	Clostridia	Clostridiales	Ruminococcaceae	Faecalibacterium	0	0	0	0	0	0	0	0	0	0	0	0	0	0	0	0	0	0	0	0	0	0	0	0	0	0	0	0	0	0	0	0	0	0	0	0	0	0	0	0	0	0	0	0
OTU2707	Bacteroidetes	Bacteroidia	Bacteroidales	Bacteroidaceae	Bacteroides	0	0	0	0	0	0.00387252	0	0.00202926	0.00500663	0	0	0	0	0	0	0	0	0	0.00301196	0	0.00361415	0	0.00408697	0	0.00410593	0	0	0	0	0.00246078	0	0	0	0	0	0	0	0	0	0	0	0	0	0
OTU2708	Bacteroidetes	Bacteroidia	Bacteroidales	Bacteroidaceae	Bacteroides	0	0	0	0	0	0	0.00276625	0	0	0	0	0	0	0	0	0	0	0	0.00602391	0.00189369	0.00361415	0	0.00613046	0	0.00410593	0	0.00244565	0	0.0048423	0	0	0	0	0	0	0	0	0	0	0	0	0	0	0
OTU2709	Bacteroidetes	Bacteroidia	Bacteroidales	Bacteroidaceae	Bacteroides	0	0	0	0	0	0	0	0.00405852	0	0	0	0	0.00500588	0.00911722	0	0	0	0	0	0	0.00542123	0	0	0	0	0	0	0	0	0.00123039	0	0	0	0	0	0	0	0	0	0	0	0	0	0
OTU271	Firmicutes	Clostridia	Clostridiales	Lachnospiraceae	Clostridium XlVa	0.0559942	0.0399396	0.00453083	0.0124803	0.0186519	0.0154901	0.0193638	0.0121756	0.0250332	0.0140964	0	0.0125392	0.00750882	0	0	0.00343277	0.00189115	0	0.00602391	0.00757475	0.0126495	0	0.00204349	0.00216137	0.00205297	0.0281869	0.00489129	0.00656858	0.0080705	0.00123039	0	0	0.147929	0.120513	0.114641	0.0671475	0.0379219	0.0212419	0.0388814	0.0619963	0.0662829	0.0541712	0.0727493	0.045752
OTU2710	Bacteroidetes	Bacteroidia	Bacteroidales	Bacteroidaceae	Bacteroides	0	0	0	0.00499214	0.00466298	0.00387252	0.00829876	0	0	0	0	0	0	0	0	0	0	0	0.00602391	0	0.00180708	0	0	0	0	0	0.00489129	0	0	0	0	0	0	0	0	0	0	0	0	0	0	0	0	0
OTU2711	Bacteroidetes	Bacteroidia	Bacteroidales	Bacteroidaceae	Bacteroides	0	0	0	0	0	0	0	0	0.00750995	0	0	0	0.00750882	0	0	0.00686554	0	0	0	0.00378738	0.00180708	0	0.00204349	0	0	0	0.00244565	0	0.0032282	0	0	0	0	0	0	0	0	0	0	0	0	0	0	0
OTU2712	Proteobacteria	Gammaproteobacteria	Enterobacteriales	Enterobacteriaceae	Cosenzaea	0	0	0	0	0	0	0	0	0	0	0	0	0	0	0	0	0	0.00194047	0.00602391	0.00568107	0.00180708	0.00471531	0	0	0	0	0	0	0.0064564	0.00246078	0	0	0	0	0	0	0	0	0	0	0	0	0	0
OTU2713	Bacteroidetes	Bacteroidia	Bacteroidales	Bacteroidaceae	Bacteroides	0	0	0	0.00249607	0	0.00387252	0	0.00202926	0	0	0	0	0.00250294	0	0.00629961	0	0.00189115	0.00194047	0	0	0	0.00707297	0.00204349	0.00216137	0	0	0	0	0	0	0	0	0	0	0	0	0	0	0	0	0	0	0	0
OTU2714	Bacteroidetes	Bacteroidia	Bacteroidales	Bacteroidaceae	Bacteroides	0	0	0	0	0	0	0	0	0	0	0	0	0	0	0	0	0.00567344	0	0.00903587	0	0	0.00943063	0	0	0	0	0	0.00656858	0.0032282	0	0	0	0	0	0	0	0	0	0	0	0	0	0	0
OTU2715	Firmicutes	Negativicutes	Selenomonadales	Acidaminococcaceae	Phascolarctobacterium	0	0.00887548	0	0.00748821	0	0	0	0	0	0.0080551	0	0	0	0	0	0	0.00378229	0.00194047	0	0	0	0	0	0	0	0	0	0	0	0.00246078	0	0.00422315	0	0	0	0	0	0	0	0	0	0	0	0
OTU2716	Proteobacteria	Gammaproteobacteria	Enterobacteriales	Enterobacteriaceae	Klebsiella	0	0.00443774	0	0.00499214	0.00466298	0.00129084	0	0.00405852	0.00500663	0.0100689	0	0	0	0	0	0	0	0	0	0	0	0	0	0	0	0	0	0	0	0	0	0	0	0	0	0	0	0	0	0	0	0	0	0
OTU2717	Bacteroidetes	Bacteroidia	Bacteroidales	Bacteroidaceae	Bacteroides	0	0	0	0.00499214	0.00466298	0.00516336	0	0	0	0	0	0	0	0	0.0031498	0	0.00567344	0	0	0	0	0	0	0.00216137	0	0	0.00244565	0.00328429	0	0	0	0	0	0	0	0	0	0	0	0	0	0	0	0
OTU2718	Proteobacteria	Gammaproteobacteria	Enterobacteriales	Enterobacteriaceae	Pseudocitrobacter	0	0	0	0	0	0.00387252	0	0.00202926	0	0.00604132	0	0	0	0	0.00944941	0	0.00189115	0	0	0	0	0	0.00408697	0	0	0	0.00244565	0	0.0016141	0	0	0	0	0	0	0	0	0	0	0	0	0	0	0
OTU2719	Fusobacteria	Fusobacteriia	Fusobacteriales	Fusobacteriaceae	Fusobacterium	0	0	0	0	0	0	0	0	0	0	0	0	0	0	0	0.00343277	0.00378229	0.00194047	0	0.00757475	0	0	0	0	0.00410593	0.00704672	0.00978258	0.00985286	0.0032282	0.00369117	0	0	0	0	0	0	0	0	0	0	0	0	0	0
OTU272	Firmicutes	Clostridia	Clostridiales	Lachnospiraceae	Clostridium XlVa	0.019598	0.0443774	0.0317158	0.037441	0.0209834	0.0193626	0.0276625	0.0284097	0.0200265	0.00604132	0.0101636	0.0188088	0.00250294	0.00227931	0.0188988	0.0102983	0.00189115	0.00970233	0.0180717	0.00378738	0.0289132	0.0165036	0.00613046	0.0172909	0.0061589	0.0211402	0.00489129	0.00656858	0.0064564	0.00615195	0.00555602	0	0.0840506	0.104794	0.0350943	0.0721214	0.0189609	0.0141613	0.113653	0.0978889	0.0732601	0.0935684	0.0464787	0.0258598
OTU2720	Verrucomicrobia	Verrucomicrobiae	Verrucomicrobiales	Verrucomicrobiaceae	Akkermansia	0	0	0	0	0	0.00129084	0	0	0	0	0	0	0	0	0	0	0	0	0	0	0	0	0	0	0	0	0	0	0	0	0	0.0380084	0	0	0	0	0	0	0	0	0	0	0	0
OTU2721	Firmicutes	Clostridia	Clostridiales	Lachnospiraceae	Clostridium XlVa	0	0	0	0	0	0	0	0	0	0	0	0	0	0	0	0	0	0	0	0	0	0	0	0.00216137	0	0	0	0	0	0	0	0	0	0	0	0	0	0	0	0	0	0	0	0
OTU2722	Firmicutes	Clostridia	Clostridiales	Ruminococcaceae	Faecalibacterium	0	0	0	0	0	0	0	0	0	0	0	0	0	0	0	0	0	0	0	0	0	0	0	0	0	0	0	0	0	0	0	0.0422315	0	0	0	0	0	0	0	0	0	0	0	0
OTU2723	Firmicutes	Clostridia	Clostridiales	Clostridiales_Incertae Sedis XII	Acidaminobacter	0	0	0	0	0	0	0	0	0	0	0	0	0	0	0	0	0	0	0	0	0	0	0	0	0	0	0	0	0	0	0	0	0	0	0	0	0	0	0	0	0	0	0	0
OTU2724	Firmicutes	Clostridia	Clostridiales	Ruminococcaceae	Fastidiosipila	0	0	0	0	0	0	0	0	0	0	0	0	0	0	0	0	0	0	0	0	0	0	0	0	0	0	0	0	0	0	0	0	0	0	0	0	0	0	0	0	0	0	0	0
OTU2725	Bacteroidetes	Bacteroidia	Bacteroidales	Bacteroidaceae	Bacteroides	0	0	0	0	0	0	0	0	0	0	0	0	0	0	0	0	0	0	0	0	0	0	0	0	0	0	0	0	0	0	0	0	0	0	0	0	0	0	0	0	0	0	0	0
OTU2726	Bacteroidetes	Bacteroidia	Bacteroidales	Bacteroidaceae	Bacteroides	0	0	0	0	0	0	0	0	0	0	0	0	0	0	0	0	0	0	0	0	0	0	0	0	0	0	0	0	0	0	0	0	0	0	0	0	0.00758438	0	0	0.00978889	0	0	0	0
OTU2727	Firmicutes	Clostridia	Clostridiales	Lachnospiraceae	Butyrivibrio	0	0	0	0.00249607	0	0	0	0	0	0	0	0	0	0	0	0	0	0	0	0	0	0	0	0	0	0	0	0	0	0	0	0	0	0	0	0	0	0	0	0	0	0	0	0
OTU2728	Firmicutes	Clostridia	Clostridiales	Lachnospiraceae	Eisenbergiella	0	0	0	0	0	0	0	0	0	0	0	0	0	0	0	0	0	0	0	0	0	0	0	0	0	0	0.00244565	0.00328429	0	0	0	0	0	0	0	0	0	0	0	0	0	0	0.00404163	0.00994609
OTU2729	Bacteroidetes	Bacteroidia	Bacteroidales	Bacteroidaceae	Bacteroides	0	0	0	0	0	0	0	0	0	0	0	0	0	0	0	0	0	0	0	0	0	0	0	0	0	0	0	0	0	0	0	0	0.0100861	0	0.00233962	0.00497389	0	0.00708065	0	0.00652592	0.00697715	0	0	0
OTU273	Bacteroidetes	Bacteroidia	Bacteroidales	Bacteroidaceae	Bacteroides	0.0111988	0.00443774	0.0135925	0.0174725	0.0186519	0.032271	0.00829876	0.0182634	0.00750995	0.0120826	0.00254091	0.0188088	0.0250294	0.00455861	0.0661459	0.0171638	0.0472786	0.0135833	0.0210837	0.0568107	0.0849326	0.103737	0.0490436	0.101584	0.104701	0	0.124728	0.0492643	0.145269	0.0479852	0	0	0	0	0	0	0	0	0	0	0	0	0	0
OTU2730	Bacteroidetes	Bacteroidia	Bacteroidales	Bacteroidaceae	Bacteroides	0	0	0	0	0	0	0	0	0	0	0	0	0	0	0	0	0	0	0	0	0	0	0	0	0	0	0	0	0	0	0	0	0	0.00523972	0	0	0	0	0	0.00652592	0	0	0	0
OTU2731	Firmicutes	Clostridia	Clostridiales	Lachnospiraceae	Clostridium XlVa	0	0.00443774	0	0	0	0	0	0	0	0.00201377	0	0	0	0	0	0	0	0	0	0	0.00361415	0	0	0	0	0	0	0	0.0032282	0	0	0	0	0	0	0	0	0	0	0	0	0	0.00606244	0.00397844
OTU2732	Firmicutes	Clostridia	Clostridiales	Ruminococcaceae	Flavonifractor	0	0	0	0	0	0	0	0	0	0	0	0	0	0	0	0	0	0	0	0	0	0	0	0	0	0	0	0	0	0	0	0	0	0	0	0	0	0	0	0	0	0	0	0.00198922
OTU2733	Firmicutes	Negativicutes	Selenomonadales	Veillonellaceae	Negativicoccus	0	0	0	0	0	0	0	0	0	0	0	0	0	0	0	0	0	0	0	0	0	0	0	0	0	0	0	0	0	0	0	0	0	0	0	0	0	0	0	0	0	0	0	0
OTU2734	Firmicutes	Clostridia	Clostridiales	Lachnospiraceae	Clostridium XlVa	0	0	0	0	0	0	0	0	0	0	0	0	0	0	0	0	0	0	0	0	0	0	0	0	0	0	0	0	0	0	0	0	0.00336202	0	0	0	0	0	0	0	0.00697715	0	0	0
OTU2735	Firmicutes	Clostridia	Clostridiales	Lachnospiraceae	Clostridium XlVa	0	0	0	0	0	0	0	0	0	0	0	0	0	0	0	0	0	0	0	0	0	0	0	0	0	0	0	0	0	0	0	0	0	0	0	0	0	0	0	0	0	0	0	0
OTU2736	Firmicutes	Clostridia	Clostridiales	Lachnospiraceae	Roseburia	0	0	0	0	0	0	0	0	0	0	0	0	0	0	0	0	0	0	0	0	0	0	0	0	0	0	0	0	0	0	0	0	0.0100861	0	0	0	0	0	0	0	0	0	0.0121249	0.00994609
OTU2737	Firmicutes	Clostridia	Clostridiales	Lachnospiraceae	Blautia	0	0	0	0	0	0	0	0	0.00250332	0	0	0	0	0	0	0	0	0	0	0	0	0	0	0	0	0	0	0	0	0	0	0	0.00336202	0.00523972	0	0	0.00379219	0	0	0	0	0	0	0
OTU2738	Bacteroidetes	Bacteroidia	Bacteroidales	Bacteroidaceae	Bacteroides	0	0	0	0	0	0	0	0	0	0	0	0	0	0	0	0	0	0	0	0	0	0	0	0	0	0	0	0	0	0	0	0	0.00336202	0.00261986	0	0	0	0	0	0	0.00348857	0	0	0
OTU2739	Firmicutes	Clostridia	Clostridiales	Lachnospiraceae	Roseburia	0	0	0	0	0	0	0	0	0	0	0	0	0	0	0	0	0	0	0	0	0	0	0	0	0	0	0	0	0	0	0	0	0.00336202	0	0	0	0.00379219	0	0	0	0	0	0.0161665	0.00795687
OTU274	Firmicutes	Clostridia	Clostridiales	Lachnospiraceae	Clostridium XlVa	0	0	0	0	0	0.00129084	0.00276625	0.00202926	0.00250332	0	0.0101636	0	0	0	0	0	0	0	0	0	0.0108425	0	0	0	0	0	0	0	0	0	0	0.0126695	0.0369822	0.0576369	0.018717	0.00994777	0.0379219	0	0.00897263	0.0163148	0.0279086	0.0295479	0.0202081	0.0298383
OTU2740	Bacteroidetes	Bacteroidia	Bacteroidales	Porphyromonadaceae	Parabacteroides	0	0	0	0	0	0	0	0	0	0	0	0	0	0	0	0	0	0	0	0	0	0	0	0	0	0	0	0	0	0	0	0	0.00336202	0	0	0.0174086	0.00379219	0	0	0.00326296	0.00697715	0.00984931	0	0
OTU2741	Proteobacteria	Gammaproteobacteria	Enterobacteriales	Enterobacteriaceae	Pseudocitrobacter	0	0	0	0	0	0	0	0.00608779	0	0	0	0	0	0	0	0	0	0	0	0	0	0	0	0	0	0	0	0	0	0	0	0	0.00672405	0	0	0	0	0.010621	0	0	0	0	0	0
OTU2742	Firmicutes	Clostridia	Clostridiales	Ruminococcaceae	Faecalibacterium	0	0	0	0	0	0.00129084	0.011065	0	0	0	0	0	0	0	0	0	0	0	0	0	0	0	0	0	0	0	0	0	0	0	0	0	0.00672405	0.00785958	0	0	0	0	0	0	0	0.014774	0	0
OTU2743	Proteobacteria	Gammaproteobacteria	Enterobacteriales	Enterobacteriaceae	Escherichia/Shigella	0	0.00443774	0	0	0	0.00129084	0	0.00202926	0	0	0.0152455	0	0	0	0	0	0	0	0	0	0	0.00235766	0	0	0	0	0	0	0	0	0	0	0.00336202	0	0	0	0	0	0	0	0	0.00492465	0	0
OTU2744	Firmicutes	Clostridia	Clostridiales	Lachnospiraceae	Eisenbergiella	0	0	0	0	0	0	0	0	0	0	0	0	0	0	0	0	0	0	0	0	0.00180708	0	0	0	0.00410593	0	0	0	0	0	0	0	0.00672405	0.0130993	0	0	0.00758438	0.00354032	0	0	0	0	0	0
OTU2745	Bacteroidetes	Bacteroidia	Bacteroidales	Bacteroidaceae	Bacteroides	0	0	0	0	0	0	0	0	0	0	0	0	0	0	0	0	0	0	0	0	0	0	0	0	0	0	0	0	0	0	0	0	0.00336202	0	0	0	0.00379219	0	0.00299088	0	0	0	0	0
OTU2746	Firmicutes	Clostridia	Clostridiales	Lachnospiraceae	Clostridium XlVa	0	0	0	0	0	0	0	0	0	0	0	0	0	0	0	0	0	0	0	0	0	0	0	0	0	0	0	0	0	0	0	0	0.00336202	0	0	0	0	0	0	0	0	0	0	0.00994609
OTU2747	Firmicutes	Clostridia	Clostridiales	Lachnospiraceae	Blautia	0	0	0	0	0	0	0	0	0	0	0	0	0	0	0	0	0	0	0	0	0	0	0	0	0	0	0	0	0	0	0	0	0	0	0.00233962	0	0	0.00354032	0	0	0	0	0.00202081	0.00198922
OTU2748	Firmicutes	Clostridia	Clostridiales	Lachnospiraceae	Ruminococcus2	0	0	0	0	0	0	0	0	0	0	0	0	0	0	0	0	0	0	0	0	0	0	0	0	0	0	0	0	0.0016141	0	0	0	0	0.00261986	0.00467924	0	0	0	0	0	0.0104657	0	0.00202081	0.00198922
OTU2749	Firmicutes	Clostridia	Clostridiales	Lachnospiraceae	Butyrivibrio	0	0	0	0	0	0	0	0	0	0	0	0	0	0	0	0	0	0	0	0	0	0	0	0	0	0	0	0	0.0016141	0	0	0	0	0	0	0	0	0	0	0	0.0104657	0.00492465	0.00606244	0
OTU275	Firmicutes	Clostridia	Clostridiales	Lachnospiraceae	Lachnospiracea_incertae_sedis	0	0.0266264	0.0181233	0.00998427	0.0186519	0.0193626	0.0248963	0.0324682	0.0200265	0.018124	0	0.0031348	0	0.00455861	0.00629961	0.0377605	0.00189115	0.0174642	0.00903587	0.0151495	0	0.00943063	0.0102174	0.0064841	0	0.00704672	0.00244565	0.00328429	0.0016141	0.00615195	0.00555602	0.0633473	0	0	0	0	0	0	0	0	0	0	0	0
OTU2750	Proteobacteria	Gammaproteobacteria	Enterobacteriales	Enterobacteriaceae	Pseudocitrobacter	0	0	0	0	0	0	0	0	0	0	0	0	0	0	0	0	0	0	0	0	0	0	0	0	0	0	0	0	0	0	0	0	0	0	0	0	0	0	0	0	0	0	0.00202081	0
OTU2751	Firmicutes	Clostridia	Clostridiales	Ruminococcaceae	Flavonifractor	0	0	0	0	0	0	0	0	0	0	0	0	0	0	0	0	0	0	0	0	0	0	0	0	0	0	0	0	0	0	0	0	0	0	0	0	0	0	0	0	0	0	0.00202081	0
OTU2752	Firmicutes	Clostridia	Clostridiales	Lachnospiraceae	Clostridium XlVa	0	0	0	0	0	0	0	0	0	0	0	0	0	0	0	0	0	0	0	0	0	0	0.00204349	0	0	0	0	0	0	0	0	0	0	0.00523972	0.00233962	0	0	0	0.00299088	0	0.00697715	0	0.00808326	0
OTU2753	Bacteroidetes	Bacteroidia	Bacteroidales	Bacteroidaceae	Bacteroides	0	0	0	0	0	0	0	0	0	0	0	0	0	0	0	0	0	0	0	0	0	0	0	0	0	0	0	0	0	0	0	0	0	0	0.00701886	0.00497389	0	0.00354032	0	0.00652592	0.0104657	0.00984931	0	0
OTU2754	Firmicutes	Clostridia	Clostridiales	Lachnospiraceae	Clostridium XlVa	0	0	0	0	0	0	0	0	0	0	0	0	0	0	0	0	0	0	0	0	0	0	0	0	0.00205297	0	0	0	0	0	0	0	0	0	0	0	0	0.00354032	0	0	0	0.014774	0	0.00596766
OTU2755	Firmicutes	Clostridia	Clostridiales	Lachnospiraceae	Anaerostipes	0	0	0	0	0	0	0.00276625	0.00202926	0	0	0	0	0	0	0	0	0	0	0	0	0	0	0	0	0	0	0	0	0	0	0.00555602	0.0126695	0	0.00261986	0	0	0	0	0	0	0	0	0	0
OTU2756	Proteobacteria	Gammaproteobacteria	Enterobacteriales	Enterobacteriaceae	Pseudocitrobacter	0	0	0	0	0	0	0	0	0	0	0	0	0	0	0	0	0	0	0	0	0	0	0	0	0	0	0.00244565	0	0	0	0	0	0	0	0	0	0	0	0	0	0	0	0	0
OTU2757	Firmicutes	Erysipelotrichia	Erysipelotrichales	Erysipelotrichaceae	Clostridium XVIII	0	0	0	0	0	0	0	0	0	0	0	0	0	0	0	0	0	0	0	0	0	0	0	0	0	0	0	0	0	0	0	0	0	0.0157192	0	0	0	0	0	0	0	0	0	0
OTU2758	Bacteroidetes	Bacteroidia	Bacteroidales	Porphyromonadaceae	Parabacteroides	0	0	0	0	0	0	0	0	0	0	0	0	0	0	0	0	0	0	0	0	0	0	0	0	0	0	0	0	0	0	0	0	0	0.00261986	0	0.00248694	0.0113766	0.010621	0.00897263	0.00652592	0.00348857	0	0	0
OTU2759	Firmicutes	Clostridia	Clostridiales	Lachnospiraceae	Blautia	0	0	0	0	0	0	0	0	0	0	0	0	0	0	0	0	0	0	0	0	0	0	0	0	0	0	0	0	0	0	0	0	0	0.00261986	0	0	0	0	0	0	0	0	0	0
OTU276	Firmicutes	Clostridia	Clostridiales	Lachnospiraceae	Blautia	0.00279971	0	0	0	0	0.00516336	0	0.0142048	0.0125166	0	0	0	0.00500588	0	0	0	0	0	0	0.00189369	0.00722831	0	0	0	0	0.0211402	0	0.00656858	0.0080705	0	0	0	0.0235342	0.00523972	0.00467924	0.00746083	0.0151688	0.0247823	0	0.00652592	0.02442	0	0.0262706	0.0139245
OTU2760	Firmicutes	Clostridia	Clostridiales	Lachnospiraceae	Lachnospiracea_incertae_sedis	0	0	0	0	0	0	0	0	0	0	0	0	0	0	0	0	0	0	0	0	0	0	0	0	0	0	0	0	0	0	0	0	0	0.00261986	0	0	0.00758438	0.00354032	0	0.00326296	0.0279086	0	0	0
OTU2761	Proteobacteria	Gammaproteobacteria	Enterobacteriales	Enterobacteriaceae	Escherichia/Shigella	0	0	0	0	0	0	0	0	0	0	0	0	0	0	0	0	0	0	0	0	0	0	0	0	0	0	0	0	0	0	0	0	0	0.00261986	0	0	0	0	0	0.00326296	0	0	0	0
[truncated: 4,297 more rows]
[truncated: 84 more columns]

## Sheet: supplementary table S3
Supplementary Table S3. Relative abundance of genera based on shotgun metagenome sequencing and Multiple Wilcoxon test p values and FDR q values.
[truncated: 636 more rows]

## Sheet: supplementary table S4
Supplementary Table S4. Relative abundance of species based on shotgun metagenome sequencing and Multiple Wilcoxon test p values and FDR q values.
[truncated: 2,786 more rows]

[truncated: 3 more sheets: supplementary table S5, supplementary table S6, supplementary table S7]
